# Supplementary material for: Immune infiltration and drug treatment response of angiogenesis-related LncRNA in lung adenocarcinoma
Source: Medicine (Baltimore). 2025 Jul 4;104(27):e42958. doi: 10.1097/MD.0000000000042958 (PMC12237316; doi:10.1097/MD.0000000000042958)
Supplement: Supplementary file 2 [file medi-104-e42958-s002.xlsx]

## Sheet: cuproptosisLncExp
ID	TCGA-49-4512-11A-01R-1858-07	TCGA-49-6742-11A-01R-1858-07	TCGA-55-6982-11A-01R-1949-07	TCGA-49-6745-11A-01R-1858-07	TCGA-55-6968-11A-01R-1949-07	TCGA-44-6778-11A-01R-1858-07	TCGA-91-6828-11A-01R-1858-07	TCGA-50-5935-11A-01R-1858-07	TCGA-44-2661-11A-01R-1758-07	TCGA-55-6979-11A-01R-1949-07	TCGA-91-6829-11A-01R-1858-07	TCGA-55-6986-11A-01R-1949-07	TCGA-55-6983-11A-01R-1949-07	TCGA-44-6148-11A-01R-1858-07	TCGA-55-6984-11A-01R-1949-07	TCGA-38-4632-11A-01R-1755-07	TCGA-44-2668-11A-01R-1758-07	TCGA-44-2665-11A-01R-1758-07	TCGA-38-4627-11A-01R-1758-07	TCGA-44-3398-11B-01R-1758-07	TCGA-38-4625-11A-01R-1758-07	TCGA-55-6985-11A-01R-1949-07	TCGA-50-5932-11A-01R-1755-07	TCGA-91-6831-11A-02R-1858-07	TCGA-50-5939-11A-01R-1628-07	TCGA-55-6970-11A-01R-1949-07	TCGA-55-6975-11A-01R-1949-07	TCGA-50-5931-11A-01R-1858-07	TCGA-50-5930-11A-01R-1755-07	TCGA-55-6969-11A-01R-1949-07	TCGA-49-6744-11A-01R-1858-07	TCGA-91-6847-11A-01R-1949-07	TCGA-44-2662-11A-01R-1758-07	TCGA-55-6972-11A-01R-1949-07	TCGA-44-6776-11A-01R-1858-07	TCGA-44-6777-11A-01R-1858-07	TCGA-50-5933-11A-01R-1755-07	TCGA-55-6980-11A-01R-1949-07	TCGA-55-6981-11A-01R-1949-07	TCGA-50-5936-11A-01R-1628-07	TCGA-91-6835-11A-01R-1858-07	TCGA-91-6849-11A-01R-1949-07	TCGA-55-6978-11A-01R-1949-07	TCGA-44-6145-11A-01R-1858-07	TCGA-44-6147-11A-01R-1858-07	TCGA-55-6971-11A-01R-1949-07	TCGA-49-6743-11A-01R-1858-07	TCGA-49-6761-11A-01R-1949-07	TCGA-44-2655-11A-01R-1758-07
AC010999.2	0	0	0.4326	0	0.1763	0	0	0	0	0	0.1317	0.3754	0	0	0	0	0	0	0.4827	0	0	0.3628	0	0	0	0.4184	0.2337	0	0	0	0.1917	0.1961	0	0	0	0	0	0.2409	0.2591	0	0	0.2064	0	0	0.2729	0.3279	0	0	0.1688
AC005264.1	0.152	0.0705	0.7227	0.3115	0.2718	1.3572	0.5749	0.7163	0.1305	0.2914	0.4402	1.505	0.4298	0.2984	0.0881	0.1847	0.222	0.1615	0.3412	0.0982	0.1162	0.4895	0.6431	0.9795	0.4398	1.5591	0.6005	0.7045	0	0.6042	0.1478	0.3024	0.6974	1.9972	0.8982	0.1802	1.2233	0.805	1.332	0.8706	0.133	2.0161	0.4223	0.8509	1.6832	0.3371	0.1316	0.6858	0.2819
Z80897.1	0.0832	0.0386	0.6695	0.0853	0.0992	0.1351	0.1937	0.1681	0.0715	0.1276	0.3707	0.5493	0.1176	0.5228	0.1928	0	0	0.1769	0.034	0.1344	0	0.4338	0.128	0.0825	0.0963	0.1766	0.1973	0	0.0484	0.2035	0.0539	0.0552	0.0305	0.3645	0.0546	0	0.0419	0.4746	0.0729	0.0502	0.2428	0.4647	0.4046	0.0444	0.1152	0.2768	0	0.0626	0.0712
AC009075.1	0	0	0.3297	0	0	0	0	0	0	0	0.2008	0.1144	0	0	0	0	0	0	0	0	0	0	0	0	0	0	0.3562	0	0	0.2756	0	0	0	0	0	0	0	0	0	0	0.263	0	0	0	0	0	0	0	0
AL110115.1	0	0	0.3542	0	0	1.31	0.2817	0	0.2079	0	0	0.2458	0.6845	0.1901	0.7013	0	0	0	0	0.3129	0	0.4455	0	0.48	0	0.3425	0	0.2805	0.2817	1.4804	0.3139	0	0	1.0603	0	0	0	0.3945	0.4243	0	0.565	0	0.3363	0	0.6702	0	0	0	0.1382
AL583824.1	0	0.0536	0.2538	0.1777	0.2068	0.0626	0.471	0.2336	0.0993	0.5321	0.2576	0.1468	0.1635	0.0908	0.469	0	0.1876	0.2107	0.1416	0.1495	0.0884	0.1064	0.4448	0.2293	0.3346	0.3272	0.0914	0.268	0.1346	0.9193	0.075	0.5368	0.1273	0.2533	0.3037	0	0.1745	0.3769	0.4054	0.1395	0	0	0	0.1233	0.2134	0.1282	0.267	0.1739	0.165
IL20RB-AS1	0	0	0	0	0	0	0	0	0	0	0	0	0.2217	0	0	0	0	0	0	0.1013	0	0.0962	0	0	0	0	0	0	0	0	0	0	0	0	0	0	0	0	0.2748	0	0	0	0	0	0	0.1739	0	0	0
CLYBL-AS1	0	0	0	0	0	0.4035	0	0	0	0	0.443	0.1262	0.1757	0.0976	0.072	0	0	0.2264	0.913	0	0	0	0	0	0	0.1758	0	0.144	0	0.152	0.6446	0	0.0912	0	0.1632	0	0	0.2025	0	0	0	0	0.1727	0	0.2294	0.2756	0	0	0.0709
AC093418.1	0.0537	0.2985	0.2355	0.11	0.064	0.1742	0.1874	0.2168	0.1383	0.0823	0.0956	0.327	0	0.0421	0.0933	0.1304	0	0.0326	0	0	0.1368	0.0329	0	0	0.1242	0.4556	0.0848	0.0622	0.0625	0	0.0696	0.0712	0.1182	0.1567	0.2114	0	0.054	0	0.0941	0.0647	0.1879	0.2248	0.2237	0	0	0	0.1239	0.8071	0.3982
AC234781.1	0	0.1424	0.2247	0	0	0.0554	0.0596	0	0.1319	0	0.0456	0.13	0	0	0.0297	0.0622	0.0665	0.0311	0.0418	0	0.0261	0.0314	0.0788	0	0	0.0724	0	0	0	0.0626	0	0.1358	0	0	0.0672	0.1214	0	0	0.1795	0	0.0598	0.0715	0	0	0	0.1136	0	0	0.0584
AC092115.3	0.2978	0.138	0	0.7626	0.3549	0	0.1732	0.4008	0.2556	0.4566	0.6632	0.7558	0.4209	0.4676	0	0	0.1932	0.0904	0.6075	0.1924	0.3036	1.0044	0	0	0.3446	0	0.2352	0	0.1732	0.1821	0.579	0	0.3278	0.652	0.1955	0.3529	0	0	0.5218	0.1795	0.8685	0	0	0.1587	0	0.1651	0.5154	0.4477	0.5947
AC053545.1	0.0196	0.0181	0.0572	0	0	0.0423	0	0.0263	0	0	0.0348	0	0.0276	0	0	0.0238	0.0127	0	0	1.276	0	0.036	0	0.0388	0	0	0.0309	0	0	0.0239	0	0.0259	0	0.0285	0.0257	0	0	0	0.0343	0	0.0913	0	0	0.0417	0.0541	0.0217	0	0	0.0223
AC087289.1	0	0.1836	0.1448	0.3043	0.118	0.643	0.2304	0	0	0	0	0.2514	0.2799	0	0.1147	0	0.1285	0.1203	0	0.128	0	0.2429	0	0	0	0.8405	0.313	0	0	0.1211	0.1284	0	0.0727	0.2891	0.13	0	0.3984	0.1613	0.3471	0.2388	0.1155	0.1382	0.1375	0.3167	0.0914	0	0.1143	0.1489	0.0565
AC096667.1	0.4325	0.4008	0.6325	0.443	0.6367	1.0459	0.3256	0.3424	0.5896	0.624	1.1557	0.4132	0.7191	0.2796	0.3684	1.0814	0.4952	0.3552	0.9341	0.5587	0.5965	0.3588	0.3521	0.5547	0.4121	0.9355	0.6029	0.2947	0.3848	0.6843	0.4946	0.371	0.336	0.4827	0.2004	0.4823	0.1791	0.5802	0.936	0.7667	0.2968	0.1775	0.5299	0.5695	0.2816	0.3384	0.2348	0.5737	0.2613
AC010761.1	0.9805	2.726	3.4416	1.6069	3.7393	6.6834	3.194	1.0558	1.01	2.7058	1.3975	2.8867	4.9886	1.9244	4.3161	0.7145	2.5448	1.7264	0.64	2.3435	1.3993	3.3069	2.1113	3.1098	1.5883	2.635	3.7178	2.6124	1.3689	2.3977	2.9233	2.3401	1.2232	5.5811	2.3169	0.6971	5.7195	5.5906	4.4668	1.0638	3.6603	4.927	1.9063	2.613	4.161	4.3477	3.168	1.6216	1.3986
AL080317.2	0.143	0.284	1.1353	0.2511	0.56	1.0609	0.4991	0.6049	0.6313	0.689	0.6369	1.2858	0.7218	1.0745	0.7099	0.2729	0.5965	0.5829	0.2334	0.7654	0.2811	1.0522	0.6912	0.6884	0.52	0.9535	0.7423	0.213	0.5229	0.7243	0.4502	0.9751	0.4497	0.5963	0.8582	0.2905	0.452	0.9318	1.6823	0.6403	1.1677	0.8554	0.9078	0.6533	0.4711	1.1776	0.5657	0.5528	0.4196
AC026782.2	0	0.1284	0	0	0.9911	0	0.1612	0.1865	0	0	0.1235	0.5628	1.1753	0.2176	1.1238	0	0.0899	0.2524	0	0	0.3532	0.7649	0	0.5495	0.1604	0.196	0.219	0	0.1613	0.1695	0	0.735	0	0.2023	0.1819	0.3285	0.1394	0	1.2142	0	0	0	0.7699	0.4432	0.1279	0	0	0	0
AC016252.1	0	0	0.544	0.381	0.2216	0.8048	0	0.2503	0	0.8553	1.1596	0.944	0.2628	1.0219	0.3231	0	0.1207	0.1129	0	0	0	0.2281	0.286	0.7373	0	0.263	0	0	0	0.9095	0.2411	0.7397	0.1365	0.2714	0.2441	0.4407	0.5611	0.3029	1.3034	0.2242	0.4339	1.5574	1.2913	0	0.5147	0.8246	0	0.2796	0.5305
LINC00397	0	0	0	0	0	0	0	0	0	0	0	0	0	0	0	0	0	0	0	0	0	0	0	0	0	0	0	0	0	0	0	0	0	0	0	0	0	0	0	0	0	0	0	0	0	0	0	0	0
ASAP1-IT2	0.7378	0.6033	1.0791	0.2667	1.6034	0.4226	0.3534	0.4089	0.3726	0.3992	1.5078	1.0795	0.552	0.477	0.905	0.1054	0.1408	0.2108	0.2479	0.1682	0.4867	1.3839	0.1335	0.6022	0.2009	1.2277	0.6171	0.3017	0.3535	1.3266	0.4501	1.0358	0.2867	1.5203	0.7407	0.3086	0.4801	0.9898	1.673	0.157	0.4557	0.9087	0.5424	0.5552	0.7207	0.433	0.2003	1.1093	0.0743
AC100800.1	0	0	0	0.044	0	0	0	0	0.0737	0	0.0382	0.0218	0	0.0337	0	0	0	0	0.035	0	0	0	0.066	0	0	0	0	0	0	0	0	0.1138	0	0	0	0	0	0	0	0	0	0	0	0	0	0	0	0	0
AC093599.2	1.9345	2.884	1.9682	3.4462	2.506	3.3671	4.3055	2.4906	1.2997	3.0948	2.922	1.7078	2.0208	1.7828	4.287	2.5539	2.8378	2.7065	1.5785	2.2276	2.6151	3.2493	4.0103	2.6677	3.017	2.2604	5.3154	3.2153	1.4679	3.0852	2.0716	3.2341	2.2221	2.0869	3.5333	3.1892	2.8761	2.4664	1.6211	2.8391	4.808	5.6353	2.8033	3.2278	2.3279	4.1958	3.2028	4.1732	1.6316
AL445423.1	3.4535	0.9144	2.4052	1.853	2.5479	2.3131	1.7219	0.4427	2.8235	1.2606	0.4395	5.1756	0.4648	1.8075	1.905	0.7989	1.1737	2.1966	2.4154	9.9859	2.5985	1.0084	5.5647	3.5859	2.2834	4.1869	3.3777	1.143	2.8701	2.815	3.1977	1.9624	6.7585	6.2406	3.0225	2.5332	1.4886	4.2865	6.9156	1.1895	1.7267	8.9524	5.9379	2.1037	0.6069	0.3646	3.6056	2.9671	6.6619
AC026202.2	0.6559	0.9725	0.9592	1.0749	1.8759	1.1354	1.3734	0.7062	1.126	1.8099	0.7011	0.8656	1.4831	0.6179	0.8357	0.9559	0.1702	0.3982	1.2844	0.5084	0.8023	2.6544	1.4122	0.7801	0.7589	0.3711	1.2434	0.3039	0.7631	1.1227	0.5101	0.6957	1.0589	1.723	1.2054	0.6217	0.7915	1.0684	0.6895	1.4232	0.7651	0.9155	0.5465	0.6991	0.484	1.4541	0.9082	2.1694	0.9729
AC090229.1	0.1096	1.1169	1.1217	0.3367	0.457	1.0077	0.7011	1.4748	0.7054	0.6719	0.488	0.723	1.2388	0.6021	1.2375	0.9981	1.2441	0.765	0.3129	0.6016	0.363	0.6719	0.5056	2.2805	0.6973	1.0073	0.3462	1.0789	0.1912	1.2057	0.9942	1.4527	0.5227	0.7196	1.0069	0.5193	0.551	0.9817	1.4398	0.5283	0.7669	0.9941	1.2934	1.3432	1.213	0.7288	0.9482	0.4942	0.7502
AC138207.1	0	0	0.4731	0	0.3855	0	0.1882	0	0.4165	0	1.1526	0.2463	0.2286	0	0.3747	0.1964	0.9445	0.1964	0	0.8358	0.0824	0.4959	0.7463	0.3206	0.5614	0.4575	0	0	0.1882	0.1978	0	0.2144	0.2374	0.2361	0	0.3833	0.3253	1.0539	0	0.5849	0.1887	0.2258	0.2246	0.1724	0.2984	0.7172	0	0	0.0923
POLH-AS1	0.9794	1.3202	2.3439	0.7296	1.0611	1.156	2.0717	1.1984	1.3758	2.0476	2.0621	2.1242	1.51	1.8174	1.9597	0.4326	0.9821	1.1352	0.5812	1.2654	0.5446	2.5115	1.0956	1.5885	0.8242	1.0075	3.2354	0.5157	0.7251	1.8507	1.9621	1.4166	0.4574	1.0396	1.9871	1.266	0.7164	2.3208	0.624	1.0734	1.3503	1.1185	1.1128	0.4746	0.8214	2.6649	0.8219	1.8742	1.27
AC008883.3	0	0.034	0.2684	0	0.0875	0.1191	0.0427	0	0.0945	0	0	0.0559	0.2075	0.144	0.0425	0	0	0.0668	0.0299	0.1185	0.0374	0.0675	0	0	0.1274	0.1038	0.058	0.0425	0	0.0449	0.0476	0	0.0269	0.2142	0.1445	0.0435	0.1107	0.1196	0.1286	0.0885	0.1712	0.0512	0	0	0.0339	0.0407	0.0423	0.1103	0.1047
LINC01208	0	0	0	0	0	0	0	0	0.0135	0	0	0	0	0.0123	0.0364	0	0	0	0	0.0203	0	0.0289	0	0	0	0.0222	0	0	0	0	0	0	0	0	0.0206	0.0186	0	0	0	0	0.0367	0	0.0218	0	0	0	0	0.0236	0.009
AL161668.1	0.7387	0	0	0	0	0	0	0	0	0	0	0	0	0	0	0	0	0	0	0	0	0	0	0	0	0	0	0	0	0	0	0	0	0	0	0	0	0	0	0	0	0	0	0	0	0	0	0	0
AC084864.2	0	0.0875	0.2761	0	0.1125	0.1021	0	0	0	0	0	0	0.1334	0	0.0547	0	0	0	0	0	0	0	0	0	0	0	0	0	0	0	0	0.1251	0.1385	0.1377	0	0	0	0	0.1654	0	0	0.1317	0	0	0.2612	0.1046	0	0	0
AL158151.2	0	0	0	0	0.8718	0.3957	0	0	0	0	0.3258	0.557	0	0	0	0	0	0	0	0	0	0	0	0	0	0	0	0	0.4255	0.4472	0	0	0	0	0	0	0	0.5958	0.6409	0	0	0.5105	0	0	0	0.4055	0.4221	0	0
AC010491.2	0	0.0347	0.1369	0.0192	0.0223	0.1215	0	0	0.0803	0.0574	0.0167	0.114	0.0794	0.0882	0.0759	0.0227	0.0121	0	0	0.0967	0.0095	0.0574	0.0288	0	0	0.0265	0.0887	0.0217	0.0218	0.0915	0	0.0248	0.0412	0.1093	0.0246	0.0222	0.0565	0	0.0984	0.0226	0.2184	0.0784	0.104	0	0.0691	0.0415	0.0648	0	0.0214
Z97192.3	0	0.0549	0.4333	0.3035	0.2119	0.7694	0.0689	0.1595	0.3561	0.1363	0.1848	0.3158	0.1256	0.1861	0.103	0.036	0.3845	0.3058	0.0967	0.3828	0.1661	0.4906	0.2734	0.1175	0.2057	0.5867	0.2341	0.2403	0.1379	0.3985	0.4225	0.1571	0.3044	0.4324	0.1945	0.2107	0.6258	0.2413	0.8306	0.0714	0.1037	0.1241	0.4526	0.1263	0.5194	0.1971	0.1709	0.0445	0.3719
AC114489.1	0	0	0	0	0	0	0	0	0	0	0	0	0	0	0	0.5421	0	0	0	0	0	0.4105	0.3432	0	0	0	0	0	0	0	0	0	0	0	0	0	0	0	0	0	0.5207	0	0	0	0	0	0	0	0
AL359962.2	0.5818	2.4264	3.4037	0.894	2.4269	1.5738	1.0153	0.3916	0.9989	2.6761	0.2591	1.329	0	1.8271	1.011	0.3533	0.5663	1.2364	1.4243	1.1275	0.8897	1.4271	1.3423	1.73	2.6929	0.8229	0.9192	1.011	0.3385	2.1342	2.6397	0.7714	1.9214	3.8213	1.1457	1.7236	0.8777	2.3696	0.5097	1.7535	3.0544	1.2182	4.848	0.9303	1.3419	4.5149	1.0071	1.3122	0.6639
LINC01176	0.1211	0.545	1.7455	0.3721	0.9689	0.786	0.6439	0.3259	0.6533	1.0608	1.9876	1.3258	1.2712	1.1135	1.092	0.2731	0.6622	0.8191	0.2823	0.771	0.2028	1.8986	0.6917	1.3029	0.7605	1.5413	1.1205	0.541	0.6842	1.5016	1.1884	0.7568	0.7362	0.8584	0.8856	0.3074	0.8176	1.2399	2.2428	0.563	1.13	0.7485	1.2731	0.6269	0.9096	2.0709	0.7385	0.8842	0.3948
ARHGEF3-AS1	0	0	0	0	0	0	0	0	0	0	0	0	0	0	0	0	0	0	0	0	0	0	0	0	0	0	0.2152	0	0	0	0	0	0	0	0	0	0	0	0	0	0.3179	0	0	0	0	0	0	0	0
AL390760.1	0.645	0.797	0.9433	0.4404	0	0.6978	0.2501	0.2894	1.1074	1.3184	0.383	0.6548	0	0.5063	0.6226	2.3501	0.1395	0.1305	0.7017	0.2778	0	0.2637	0.6613	0.8523	0.995	0.3041	0	0.9962	0	0.5257	0.2787	0	0.4733	0.6276	0	0.5095	0	1.0507	1.1301	0.5184	1.7557	0.9003	0.2986	0.4584	0.9917	1.43	0.7443	0	0.1227
AC104211.1	1.1673	1.4911	1.7995	11.1489	0.3384	0.9558	1.9086	2.1657	2.1125	0.3869	0.1686	0.9288	0.6242	2.2538	0.5847	0.4981	0.4503	1.858	2.0852	1.8342	1.9618	0.9866	3.3967	2.8768	2.5553	1.4279	0.8473	0.7309	1.5417	0.4243	5.2756	0.2928	1.2502	1.6116	2.4021	0.785	1.2375	1.3363	3.0956	0.9889	0.5521	2.7743	1.7087	1.4125	1.7754	1.0492	4.4414	0.2372	4.0501
AC073326.1	0.4748	0	0	0.3242	0.1886	0.5137	0	0	0.1359	0.2426	0.2819	0.4017	0	0.1242	0.275	0.1922	0.1027	0	0.1291	0.4089	0.0807	0.2911	0	0.6274	0.1831	0	0.25	0.3666	0	0.387	0.2051	0	0.1161	0.231	0.4155	0	0.4775	0.2578	0	0	0.1846	0.2209	0.2198	0.1687	0.438	0	0.1826	0	0
MIR29B2CHG	0.2264	1.0196	6.621	0.7657	2.9361	4.4938	2.2782	1.077	2.2143	1.2751	1.4443	4.8204	4.7093	3.6987	3.4727	0.2877	1.4038	1.1985	0.1804	2.5503	0.66	1.8884	1.4655	0.8661	2.1623	5.1672	4.7239	1.0732	0.5328	3.3018	2.4702	1.1446	1.4912	4.2103	2.2114	0.9855	1.5248	6.2001	9.5002	1.3771	3.875	3.8135	1.1989	2.3456	2.3942	3.3087	1.7798	0.5699	2.1685
AL158212.3	2.3093	4.1837	8.4281	2.2802	5.9257	6.3251	5.3489	5.0404	8.5903	3.9231	3.6137	8.5855	6.0568	8.4275	6.796	2.3499	4.5895	6.6059	1.375	7.7946	2.2374	5.0391	5.8876	2.0207	7.4382	6.5031	5.5219	4.7718	3.3403	5.5452	7.8746	6.9235	5.3131	7.9553	5.4076	4.5112	3.3687	7.4222	7.9101	6.5208	8.5188	7.9276	5.056	6.0987	3.7234	5.8347	4.7532	2.3147	7.4068
BCAR3-AS1	0.4511	0.9615	0.8577	0.9704	0.3226	1.025	1.1546	1.2751	0.5809	0.6225	0.3617	2.0151	1.7851	1.3103	1.6199	0.2739	0.3512	0.4382	0.1104	1.0782	0.4139	1.2725	0.5551	0.626	0.8351	0.7019	1.2116	1.0451	0.3149	0.6619	0.7602	1.0168	0.2648	1.1193	1.4805	0.2673	0.862	0.5879	1.5808	1.0333	2.7892	2.3298	1.3156	0.2885	1.082	1.2502	0.7808	0.7461	0.3603
AC004943.3	0	0	1.2892	0	0	0	0.3418	0	0.1261	0	0.1309	0.2237	0.2076	0.346	0.1702	0	0.0953	0.2676	0	0.4745	0.3744	0.1802	0	0	0	0.2078	0	0.1702	0	0.1796	0	0.3896	0.1078	0.2144	0.3857	0	0.1478	0.2393	0	0.3542	0	0.4101	0.204	0.1566	0.2711	0	0.1695	0	0.1676
AC020611.2	0	0	0	0	0	0	0	0	0	0	0	0.0667	0	0	0	0	0	0	0	0	0	0	0.2021	0	0	0	0	0	0	0	0	0	0	0	0	0	0	0	0	0	0	0	0	0	0	0	0	0	0
LINC01504	2.6625	1.9589	3.8939	1.2283	1.6471	5.1457	8.1812	1.2858	3.4371	2.2435	4.0192	4.4053	1.4362	1.2605	1.3773	3.1103	2.5451	3.196	3.1012	1.9431	2.4344	2.9662	4.9704	4.5123	3.9979	8.0205	1.3808	1.083	5.1787	4.4482	5.2692	0.9701	4.3851	1.6612	7.791	2.312	3.1888	3.7745	2.4928	3.3812	3.6514	0.7092	6.6893	1.4083	3.0563	2.208	2.2046	3.0558	1.1364
MAGI2-AS3	4.9766	4.3456	10.2724	7.4687	3.8516	10.2596	7.4794	10.1946	7.3657	3.4425	2.7067	9.9034	4.4134	8.3314	7.9985	3.7386	4.2743	5.4652	7.3693	8.6293	4.2066	6.3344	10.5286	13.0879	8.9357	8.2099	7.3771	9.1299	5.2942	6.1636	10.2485	7.0256	7.9555	9.1951	11.0882	4.828	8.5946	7.8166	9.8229	8.9395	8.5814	10.7795	6.9318	6.4675	9.4888	9.9072	7.6016	5.6118	8.4307
AC091100.1	0.0374	0.1735	0.2738	0	0.2231	0.1215	0.0871	0.1008	0.1286	0.0574	0.1001	0.057	0.1588	0.1176	0.1301	0	0.0486	0.0909	0	0	0.0382	0.1378	0.1728	0.2969	0.0867	0.2648	0.1183	0.2603	0.0436	0	0.0971	0.1489	0.1649	0.164	0.1966	0.1331	0.3766	0.122	0.1968	0.1354	0.0874	0	0.26	0.1198	0.2418	0.0415	0.1296	0	0.1068
AC009041.3	1.1053	2.1766	2.8289	1.1322	2.7992	0.4485	3.3754	1.8596	2.2535	1.2709	2.7076	1.9637	3.1242	1.7354	2.2406	1.5102	2.0618	1.8454	1.9165	2.3205	1.338	2.118	2.125	1.0955	2.8775	2.345	3.2742	0.6402	0.9645	2.365	1.97	2.1982	1.2167	1.8148	2.1765	1.9645	0.6948	1.3504	2.4208	2.1653	1.4506	1.9285	1.1512	1.7673	0.7648	2.91	1.116	1.0386	2.8378
AL137779.2	2.1643	2.3704	3.1654	3.4262	1.4069	2.1288	2.289	1.589	3.2092	1.8099	2.2785	4.8939	0.8342	2.7804	2.0513	2.3897	1.532	1.4335	2.2477	2.7962	1.9054	3.137	2.1184	3.5102	2.5043	1.9481	1.5543	2.5072	1.6024	1.9246	2.5505	2.8696	0.722	1.4358	2.0664	1.3989	2.3746	1.6027	2.4132	2.1348	2.984	2.4717	1.9127	2.0974	0.7261	0.6543	2.0434	2.9583	2.133
AL117335.1	0.2743	0.2542	1.1231	0.2247	0.8498	1.1276	0.2553	0.5168	0.6121	0.4205	0.9772	0.7796	0.6202	0.5167	0.2224	0.533	0.6406	0.6327	0.7161	0.9213	0.5871	1.1772	0.5062	0.5437	1.0155	0.6207	0.6933	0.2542	0.3191	0.7377	0.9243	0.3636	1.4894	0.5604	0.432	0.455	1.1033	0.5361	1.0572	1.587	0.7039	0.6891	0.6094	0.4093	1.1133	0.6081	0.6962	0.3299	1.1893
AL139021.2	0	0.6142	0.9693	0.9052	0	0.4781	0.771	0.5947	0.5689	0	0.7872	0.5607	0.6244	0.6937	1.1516	0.2683	0.2867	0.4024	0.1803	0.4281	0.2252	1.0838	1.0194	0	0	0.3125	0.6981	0.2559	0.257	1.0804	1.7182	0	0.1621	0.3224	0	0	0.2222	0.7198	0.7742	0	0.5154	0.3084	0.6136	0.2355	0	0.2449	0.2549	0.3322	0.3781
LAMA4-AS1	0.2347	0.0593	0.2184	0.3496	0.1525	0.1846	0.2234	0.2584	0.3113	0.0981	0.114	0.2491	0.0603	0.1842	0.2348	0.1036	0.083	0.1943	0.2437	0.317	0.0761	0.1962	0.2953	0.0846	0.0741	0.2112	0.0337	0.2224	0.0496	0.1043	0.2489	0.0566	0.3131	0.3425	0.168	0.1264	0.3004	0.278	0.3364	0.3086	0.2738	0.2382	0.1481	0.1819	0.4133	0.1182	0.2954	0.1604	0.4625
AC026979.1	0.6048	0	0	0	0.3604	0	0	0.2035	0	0.2318	0.1347	0.3837	0.641	0.1187	0.1751	0	0.2943	0	0	0.293	0.0771	0.4636	0.4651	0.2997	0	0	0.2389	0.1751	0.1759	1.1092	0	0.4009	0.111	0.2207	0.5955	0	0.1521	0	0.2649	0.1823	0.3528	0	0	0	0	0.1676	0	0	0.0863
AC005674.1	0.3767	0.9775	5.3623	0.9003	3.0528	6.7113	1.899	0.676	2.4576	1.6556	2.3712	5.2902	5.1818	3.0953	5.3964	0.549	2.1183	1.4027	0.2664	3.1147	1.0752	3.1261	2.781	2.3397	2.1793	6.9265	7.1021	3.8401	0.7012	4.9742	1.823	1.8646	1.4928	7.0374	5.4397	1.1903	3.5613	5.5639	8.0964	2.21	3.252	6.4148	4.3943	2.5432	3.8459	5.0667	1.5359	0.7552	1.3612
AC116903.2	0	0.3132	0.5932	0.0692	0	0.6582	0.2359	0.091	0.1741	0.6218	0.1204	0.3774	0.3821	0.4245	0.1566	0.0821	0.2632	0.0821	0.0552	0	0.0345	0.1658	0.3119	0.402	0	0.7649	0.2136	0.1566	0.1573	0.7438	0.6134	0.2689	0.1488	0.1973	0.0887	0	0.204	0.3304	0.7106	0.2445	0.552	0.3774	0.2816	0.3603	0.0624	0.5245	0.156	0.2033	0.0386
AC069444.1	0.3314	0	0.9693	0	0	0	1.5421	0.8921	0	0	0.2952	2.1867	0	0.5203	0.5758	0.4025	0	0	0	0.6422	0	0.4064	0	0	0	1.4061	0	0.3839	0	0	0	1.3181	0	0	0	0	0	0.5398	1.1613	0.799	1.1598	0.4625	0	0	0.3057	0	0	0	0.1891
AL162171.2	0	0.3611	1.282	0	0.1161	0.4215	0.5666	0.3933	0.1672	0.1493	0.1735	0.9888	0.5506	0.3823	0.7334	0	0.0632	0.1774	0	0.4404	0.0496	0.4778	0.5992	0.3861	0.1127	0.5511	0.4616	0.3385	0.1133	0.4764	0.2525	0.2583	0.143	0.2843	0.2557	0	0.098	1.1107	1.1946	0.3523	1.2499	0.2719	0.2705	0.3115	0.0899	0.5399	0.1124	0.2929	0.2223
Z95331.1	0.0534	0.0247	0.1952	0.0234	0.0591	0.0867	0.0932	0.0308	0.0262	0.0351	0.0951	0.1433	0.1348	0.0719	0.1215	0.0139	0.0223	0.0185	0.0124	0.0813	0.0253	0.1146	0.0352	0.0983	0.0353	0.1457	0.1145	0.0309	0.0488	0.1492	0.0643	0.091	0.0504	0.206	0.0551	0.0181	0.0614	0.1367	0.2005	0.0276	0.1691	0.0852	0.1165	0.0691	0.0704	0.1818	0.0352	0.0401	0.0283
AC092068.1	0.5825	0.3599	0.5679	0.1989	0.9256	0.8403	1.1294	0.5227	0	0.2977	1.2107	0.2957	0.8232	1.2194	0.5623	0.2358	0.126	0.5894	0	0.5017	0.1979	0.1191	0	0.7697	0	0.5492	1.8405	0.4498	0.2259	0.9496	0.2517	1.0297	0.4275	0.5667	1.2744	0	0.1953	0.6326	0.6804	1.1703	0	0	0.2696	1.2418	0.7165	1.9371	0.224	0.2919	0.3323
AC005670.3	0.8174	1.5052	3.8736	1.5876	1.5055	2.613	3.0258	3.1935	2.743	1.5055	1.338	3.2385	1.7779	3.546	1.8138	1.3925	1.3362	1.5597	1.2473	3.679	1.1606	2.5908	3.3798	2.3673	3.2612	3.1907	3.0105	0.787	1.6797	2.0118	3.5503	2.3928	1.1608	2.4867	2.8708	2.1069	1.9271	3.0177	3.3759	3.1674	3.2509	2.5486	2.4103	1.6578	1.5767	2.6242	2.4744	1.6918	3.3979
AC092338.2	0.0606	0.0561	0.1772	0	0	0.3277	0.141	0	0.104	0.0929	0.2159	0.123	0.1712	0.0476	0.0702	0	0.0393	0	0.0989	0.1174	0.0309	0.1486	0	0	0.1402	0	0.0957	0	0.0705	0.0741	0	0	0	0	0	0	0	0	0	0	0.212	0	0	0	0.1118	0.0672	0	0	0.1728
AC105254.1	0.7097	0.5262	1.4532	0	0.6767	0.4607	1.4862	1.1463	0.2437	0.2176	0.5058	0.5044	0.4012	0.8915	0.5755	0.5172	0.3684	0.3447	0.1158	0.8252	0.5788	1.0445	1.3099	0.5627	0.4927	1.0038	1.5698	0.3289	0.3303	0.1736	0.92	0.3764	0.3125	0.2072	0.1863	0.3364	0.4283	1.1562	0.2487	1.0267	0.828	0	1.3798	0.6052	0.5238	0.4721	0.1638	0.2134	0.9718
AC023090.1	0.3512	0.6509	0	0.5396	0	0.19	0	0.2363	0.3015	0	0.3128	0.1783	0.2482	0.2757	0.1017	0.4265	0.1139	0.1066	0.7164	0.1134	0	0.1077	0	0.3481	0.4063	0.7451	0.2774	0	0	0	0.2276	0.6984	0.1289	0.2563	0	0.2081	0	0	0	0.4234	1.2291	0.7353	0	0.3744	0.324	0.1947	0	0.264	0
AC015922.2	17.2737	52.4971	45.6965	39.0302	20.8893	16.7656	52.0131	49.9199	40.1243	31.1564	17.4236	54.028	30.875	51.2519	26.6307	20.6712	31.6458	28.2237	28.6042	38.8904	36.6418	27.8829	62.904	45.3194	44.6768	44.9123	50.1672	40.9032	28.6686	30.4378	68.1625	39.7434	35.4201	39.6707	42.0183	29.1972	49.5637	44.2794	39.6133	50.8352	43.2666	49.9951	43.3909	31.4116	40.3084	34.6366	39.8651	53.4703	50.4379
C2-AS1	0	0.2144	2.8761	0.5925	2.7573	2.1277	0.8075	0.3114	0.6951	1.2415	1.1335	1.5854	2.4523	2.5428	2.01	0.1405	0.7506	0.8428	0.0944	1.1209	0.1769	1.2768	1.0675	1.8345	1.4723	2.127	2.7414	0.402	0.9421	2.8287	1.6495	1.227	0.5942	4.3897	1.063	0.4112	0.6981	4.8997	3.0403	1.6734	0.9447	2.9064	1.2852	0.4932	0.747	5.5141	1.4683	0.5218	0.99
AC106820.4	0.1256	0.1309	0.505	0.0804	0.1871	0.2717	0.2556	0.2958	0.3638	0.4331	0.1678	0.1195	0.488	0.2218	0.2636	0.1906	0.2037	0.3812	0.4226	0.3853	0.088	0.1925	0.2897	0.1867	0.1271	0.5106	0.496	0.1818	0.2374	0.6909	0.1628	0.2497	0.1843	0.252	0.206	0.1488	0.1263	0.2813	0.825	0.1325	0.4761	0.3944	0.5231	0.4183	0.1738	0.7134	0.3985	0.3304	0.1791
FGD5-AS1	84.4584	89.6167	132.537	135.575	68.9491	139.436	118.819	121.932	116.963	73.5133	61.6808	130.608	105.198	122.514	91.8229	107.598	70.7659	86.9522	109.602	117.764	104.087	89.246	139.016	117.593	125.05	120.522	99.1198	122.921	87.0202	70.4023	142.352	107.092	90.754	113.823	111.278	90.365	104.041	111.635	108.071	115.301	103.968	137.386	115.891	86.9011	89.4488	97.8659	123.468	100.283	123.306
AC079921.1	0.1599	0.3148	0.7014	0.1023	0.1429	0.7567	0.372	0.4842	0.3602	0.337	0.267	0.8014	0.1977	0.455	0.2894	0.2184	0.3371	0.2305	0.0489	0.2324	0.1528	0.625	0.3381	1.3072	0.3006	0.4805	0.3473	0.3935	0.186	0.7819	0.4922	0.2915	0.2493	0.4375	0.5771	0.2131	0.3015	0.293	0.9804	0.3132	0.373	0.8089	0.2498	0.1704	0.6453	0.3323	0.3689	0.3906	0.1824
AC009962.1	0.4855	0.5356	1.3862	0.7341	0.4684	1.4507	1.2371	1.0891	1.2899	0.4607	0.659	1.5607	0.8495	0.8348	0.8837	0.5615	0.75	0.6877	0.5659	0.4779	0.7541	0.7938	0.9956	1.6039	1.4444	1.6676	1.2053	1.4461	0.6455	0.848	1.9179	0.705	0.8143	1.3159	1.5477	0.4383	0.7208	1.2804	2.2278	1.4492	0.8091	1.1294	0.9952	0.7886	2.9005	0.8457	1.3605	0.8689	1.4905
LINC01394	1.0672	0.5934	0.9364	0.8745	1.0175	1.3855	0.7449	0.8618	1.8322	0.3272	0.7605	2.1668	0	0.8378	0.7417	0.2592	0.4154	1.6846	2.6123	1.5166	0.8703	0.9161	1.9696	1.6923	1.4817	0.9056	1.3488	0.2472	0.745	0	1.9367	1.6979	2.1928	2.1805	0.8406	1.0116	0.8586	0.6954	0.7479	1.2865	0.747	2.0854	0.8892	0.6825	1.3783	1.183	0.9851	1.2836	3.0444
AL359921.1	0	0.1654	3.3925	0.3655	0.4253	0.9653	0.6228	0.7205	0.3064	1.6414	0.3179	0.7246	0.7565	0.2802	0.6201	0	0.1158	0.2167	0	0.3458	0.1819	0.2188	0.5489	0.3537	0.8258	0.7571	0.2819	0.6201	0	0.6545	0	0	0.1309	0.7813	0.2342	0.2114	0.7178	0.2907	0.9379	0	1.4571	0	0.4956	0.5706	0.1646	1.1868	0.4118	0.2683	0.3054
AC068792.1	0.6341	0	1.5458	0.2165	1.5115	1.601	0.9837	1.4226	0.5444	0.6482	0.7532	1.6095	0.5975	0.1659	1.2243	1.0269	0.4115	0.8984	0.6899	0.6827	0.6465	1.1666	0.9754	2.5141	0.7338	0.598	1.0019	0.7346	0	1.8092	1.6441	0.8408	0.7756	1.2341	0.2775	1.0019	2.126	2.0662	0.3704	1.0193	1.233	0.5901	0.2936	0.9013	1.9501	2.3433	0.7318	0.9535	0.4824
NARF-AS1	0	0	0.6154	0	0.5014	0.4552	0	0.1416	0.1806	0.4838	0.3748	0.1068	0	0.2477	0.0609	0	0	0.1277	0	0.3397	0	0.1935	0	0.417	0	0	0	0.1219	0.6119	0.3858	0	0.1395	0.0772	0.307	0	0	0	0.8568	0.7372	0.1268	0.2454	0	0.5843	0	0.2911	0.9328	0	0	0.12
AL157392.3	0.3934	1.0176	3.9417	0.818	1.3786	2.8334	1.8717	1.8415	1.6735	1.4674	1.5848	3.5021	2.3651	2.7473	2.2276	0.4707	1.0363	1.3868	0.345	1.9875	0.8021	2.2864	2.1675	2.0369	1.9227	2.4251	1.8739	1.2516	1.4278	2.4266	2.4509	1.9697	1.0687	2.6995	2.3125	1.1063	1.1516	3.3192	4.6606	1.8758	2.6715	2.2621	2.0549	1.377	1.468	3.196	1.2196	1.236	1.6583
AL590226.1	7.7015	1.4394	9.7492	6.2315	3.7023	16.3154	6.8516	9.2338	6.4447	1.5876	2.8825	24.7373	1.6464	6.859	3.1487	1.5721	1.1758	2.8684	22.7605	7.8179	9.1374	5.4767	9.9542	16.6777	6.2154	16.5686	3.0675	20.0923	1.506	5.6182	5.537	5.7492	9.1665	19.7417	14.4434	6.7485	4.5563	15.1821	8.3914	8.1922	1.4345	14.3634	13.3916	4.7603	3.045	5.2373	4.1074	18.0988	14.2534
AL161457.1	0	0.0903	0.1424	0.2993	0.1161	0.7377	0.1133	0.3933	0.1672	0.1493	0.0868	0.1483	0	0.3823	0.0564	0	0.1896	0	0	0.2517	0.0993	0.1195	0.749	0.3861	0.3381	0	0.1539	0.1128	0.2266	0.2382	0	0	0.2144	0.1422	0.2557	0.2308	0.1959	0	0	0.2348	0.6818	0.2719	0.1353	0.1038	0	0.4319	0.3372	0	0.3334
AC005225.1	0.0941	0.0872	0.5503	0.1927	0.6727	0.4071	0.3283	0.6331	0.2423	0.5769	0.5028	0.4775	0	0.7385	0.3269	0.3428	0.1221	0.3427	0.1535	0.1823	0.2877	0.3461	0.4341	0.5594	0.4354	0.3992	0	0.5449	0.2189	0.4601	0.2439	0.6237	0	0.2746	0.494	0.1115	0.3785	0.4598	0.8242	0.2268	0.3292	0.6566	0.7839	0	0.0868	0.8343	0.3257	0	0.1073
AC021086.1	0.0753	0.0931	0	0.18	0	0.0543	0.1168	0	0.0216	0	0.0447	0.0892	0.0355	0.0394	0.0291	0	0.0489	0.0152	0.0615	0.0162	0.0512	0.0462	0.1158	0	0.029	0.1065	0.119	0.0291	0.0292	0.0921	0.1627	0.0999	0	0.1099	0.0659	0	0.0757	0.0409	0	0.1211	0.1757	0.0701	0.0697	0	0.0926	0.0557	0.1159	0.0377	0.043
AC007216.3	1.533	1.2021	2.4145	0.302	1.2648	3.4449	1.1661	0.3968	0.5568	3.7966	1.1029	4.2499	2.8332	0.8795	3.7224	0.1432	0.5356	0.8591	0.0481	0.419	0.2705	2.8201	0.6348	4.4413	0.5458	3.0022	2.0494	1.8441	0.8232	4.2533	0.535	1.5635	0.7356	3.2701	4.4894	0.2795	3.3801	1.825	2.2728	3.4118	1.3069	1.8929	2.6202	1.8227	3.6444	4.8367	0.8845	1.0638	0.37
AL390208.1	0.4106	0.5074	3.2029	0.5608	0.6525	0.8886	0.4777	0.9212	0	0.6295	0.6096	2.5012	0.9672	2.5789	0.872	0.1662	0.5329	0.4986	0.1117	0.3537	0.1395	1.5947	0.8421	0.2713	0.4751	1.5488	0.865	0.3171	0.4777	1.0041	1.242	1.4518	0.3013	0	1.6172	0.1622	0.5506	0.6689	0.4797	0.825	2.5548	1.3374	1.9008	0.4377	0.2525	2.1242	0.3159	1.029	0.4686
AP001471.1	0	0.2431	0.5755	0.1344	0.3127	0.4258	0.3052	0.1766	0.9008	0.4022	0.1168	0.3329	0.1854	0.7208	0.1519	0	0.3404	0.5575	0	0.5084	0.3343	0.3217	0.4035	0.7801	0.4553	0.5566	0.4145	0	0	0	0.8502	0.5218	0.6738	0.1914	0.1722	0.7771	0.5277	0.2137	0	0.3163	0.306	0.1831	0	0.1398	0.242	0.4362	0.4541	0	0.2994
Z94721.2	0	0	0.0486	0.017	0	0.0539	0.0193	0.0223	0	0	0	0.0337	0.0235	0	0.0288	0	0	0	0	0.0322	0	0.0102	0	0	0.0192	0.0235	0	0.0192	0	0.0609	0	0	0.0122	0	0.0218	0.059	0	0.027	0.0291	0.02	0.1162	0.0463	0	0	0	0.0368	0.0575	0	0.0189
AC004884.2	0	0.1496	0	0	0	0.3493	0.1878	1.0865	0	0	0.4314	0.1639	0.4563	0.2535	0.374	0	0.1047	0.294	0.2635	0.2086	0	0.198	0.2483	0.32	0.1868	0.4567	1.0203	0.187	0.1878	0	0	0	0.1185	0.4713	0	0.1913	0.4871	0.263	0	0.1946	0.1883	0.2253	0.2242	0.5163	0.2979	0.179	0.7452	0.4855	0.1842
CT62	0.0309	0.6881	0.4525	0.3486	0.0737	0.1339	1.6558	0.5414	0.0797	0.0949	0.1378	0.7853	0.1312	0.4129	0.233	0.1127	0.2409	0.1127	0.101	0.2798	0.0473	0.2466	0.1428	0.0613	0.0716	0.0438	0.0489	0.3584	0.036	0.0757	0.1604	0.1641	0.0908	0.0452	0.4468	0.22	0.2489	0.2016	0.2711	0.2238	0.758	0.5614	0.3008	0.1319	0.3711	0.1372	0.0714	0.1396	0.1589
AC023481.1	0	0	0.0493	0	0	0	0	0	0	0	0	0.0684	0	0	0	0	0	0.0205	0	0.0653	0.0172	0	0	0	0	0.0477	0	0.039	0.0392	0	0	0	0	0	0	0	0	0	0	0.0406	0	0.047	0.0468	0	0.0311	0	0.0389	0	0
AC127526.4	0.7515	0.9053	0.5495	0.9237	0	0.1626	0.7868	0.2023	0.0645	0	0.2678	1.2969	0.3186	0.5309	0.3917	0.4563	0	0.0456	0	0.2427	0.4213	0.2765	0.2312	0.2979	0	0.2126	0	0	0.0874	0	0.0974	0.1993	0.2206	0	0.4933	0.089	0.2267	0.2448	0.1317	0.1812	1.6657	0.944	0.5218	0.0801	0.0693	0.0833	0	0.226	0.3001
AC087392.4	0	0.8404	1.8568	0.5573	0	2.5511	1.477	1.7089	0.6228	0.5561	0.1616	1.381	0.2563	0.5695	1.0505	0.2203	0.7061	0.4405	0.296	1.4059	0.2773	1.1122	1.1158	1.7976	0.8394	1.0261	1.7193	0.8404	0.211	1.9958	0.7053	2.1643	0.7986	2.3824	0.2381	0.4298	1.2769	2.0683	2.2246	0.4373	1.2695	0.7595	2.5188	1.16	1.3386	1.8095	0.6279	0	0.3105
AL162408.1	1.8322	1.1319	2.0841	0	0.9705	2.2026	1.1842	0	1.398	2.1847	1.088	3.8234	0.5754	0.7991	5.0701	0	0.6604	0.8652	0	0.3945	0	0.749	0.3131	1.2106	0	2.3035	0.3216	0.9433	0.2369	0.2489	0.7917	1.8894	0.5976	0.8914	1.069	0.4824	1.0237	0.3316	2.4968	0.4908	0.475	2.2732	1.6962	0.434	0.1878	1.354	0.9396	0	0.6969
AC005046.1	1.1283	2.3526	3.3003	1.1557	1.3447	3.2045	0.9845	2.6577	1.2107	1.0811	0.2513	2.2193	2.1926	2.6573	1.9605	0.6852	0.7321	2.0551	0.6905	2.5509	0.5751	1.2108	2.3861	0.5591	1.4687	2.7928	0.8913	1.6338	1.805	2.0693	5.3018	0.561	1.9665	2.2643	2.9624	0.6685	1.2766	2.0678	6.1779	1.5302	3.9488	6.2995	2.9379	1.3531	2.2119	1.8761	1.9529	0.6361	0.8852
ZBTB20-AS4	0.2612	0.3631	0.382	1.2039	0.4669	0.4239	0.7596	0.5273	0.6726	0.4004	0.2327	0.7954	0.5537	0.6151	0.6807	0	0	0.0793	0.1066	0.7592	0.0666	0.5605	1.0043	0	0.7555	0.5541	0.619	1.2102	0.4558	0.1597	1.1849	0	0.4792	0.3812	0.5143	0.1547	0.394	0.8509	1.1441	1.102	1.0664	0.1823	0.7254	0.2784	0	0.579	0.4521	0	0.6706
AC009269.4	0	0.2164	0.8537	0	0	1.5158	0.1358	0	0.2004	0.179	0.208	1.2445	0	0	0.2029	0.2836	0.0758	0	0	0.3771	0.2975	0.1432	0.7183	0.6943	0.6754	0.6605	0	0.6762	0.1358	0.2855	0.1513	0.1548	0.3427	0.5112	0.6131	0.415	1.1742	2.6627	1.0228	0.563	0.5448	0.8148	0.1621	0	2.4773	0.3883	0.1347	0	0.3997
AL807776.1	0.0455	0.0843	0.2661	0	0.0542	0	0.0529	0	0.0781	0.1395	0.2431	0.0462	0.1928	0.2499	0.0527	0	0.118	0.0276	0.1113	0.1469	0.0232	0.1395	0	0.0902	0	0.0643	0.0719	0.0527	0	0.0556	0.1769	0.1206	0.0334	0.0664	0.1194	0.0539	0	0.1482	0	0	0.1061	0	0	0	0	0.1008	0.105	0.0684	0.1298
CRYZL2P-SEC16B	0.0112	0.0417	0.0329	0.0691	0.067	0.073	0.0523	0.0303	0.0483	0.0689	0.0901	0.1027	0.0636	0.0618	0.0781	0	0.0073	0.0068	0	0.0508	0	0.1103	0.0865	0.0669	0.052	0.1113	0.1066	0.013	0.0131	0.1375	0.1166	0.0149	0.0082	0.1149	0.1328	0.04	0.0791	0.0916	0.1576	0.0407	0.1311	0.1098	0.0781	0.0839	0.0104	0.2368	0.0519	0.0169	0.0513
MORC2-AS1	0.0647	0.12	0.2366	0.1657	0.1157	0.1751	0.2635	0.1742	0.1389	0.1984	0.173	0.1807	0.2744	0.127	0.2999	0.1179	0.21	0.1375	0.1584	0.209	0.1484	0.0198	0.1991	0.1283	0.0374	0.3662	0.1022	0.1499	0.0753	0.0791	0	0.3003	0.1187	0.0945	0.1274	0.0767	0.1302	0.0527	0.2835	0.156	0.1133	0.0452	0.1348	0.207	0.1493	0.1794	0.0747	0	0.0554
STEAP2-AS1	0	0.0676	0.1067	0	0	0	0.0849	0.0982	0	0	0.065	0.0741	0	0	0	0	0	0	0	0.0943	0	0.0447	0	0	0	0	0	0	0	0.0892	0	0.0967	0	0	0	0.0865	0	0	0	0	0.0851	0.1019	0	0	0.1346	0	0.1684	0	0
Z69733.1	0.5922	1.2665	3.5977	0.7466	0.7058	2.8587	3.1268	1.4716	2.5419	1.0476	0.9333	3.6073	2.3821	3.8981	4.9339	0.8852	0.3842	1.7977	0.223	2.8838	0.6037	1.6481	3.5032	2.709	2.5828	3.0283	2.447	3.3245	1.007	1.281	2.5392	3.7448	1.5378	4.787	5.3224	0.4318	1.741	4.8979	4.2303	1.8672	4.464	5.5319	4.0488	1.214	2.3114	2.5249	2.5757	1.6438	1.6634
PVT1	0.1731	0.5106	0.5372	0.2496	0.7914	0.3248	0.1808	0.2995	0.3942	0.4278	0.5002	0.303	0.3993	0.2385	0.1452	0.2402	0.4629	0.2916	0.2565	0.4107	0.5293	0.8079	0.2988	0.266	0.1962	0.4196	0.3125	0.2659	0.2712	0.8637	0.3068	0.1545	0.2722	0.1856	0.3292	0.3725	0.5613	0.2532	0.198	0.2172	0.96	0.2416	0.3924	0.4932	0.29	0.3132	0.3138	0.2549	0.2257
AL022157.1	0.7953	0.6142	1.7447	0.4073	0.6319	0.2868	0.4626	0.3568	0.4552	0	0.5904	0.471	0.3747	0.8325	0.691	0.322	0.172	0.3219	0.3245	0.9419	0.1351	1.3005	0.4077	0.7883	0.6135	0.7499	1.0471	0.1536	0.7711	1.6207	0.3436	0.3515	0.3891	0.5804	0.8701	0.6283	0.5332	0.6478	1.1613	0.3196	0	0.185	0.7363	0.1413	0.856	0.5878	0.3059	0.7972	0.5294
BACH1-IT2	0.4779	0.3797	0.3994	0.2098	0.5696	1.0342	0.6355	0.4595	0.4103	0.6281	1.034	0.5199	0.6755	0.1608	0.5932	0.3317	0.6202	0.456	0.1671	0.6616	0.174	1.1305	0.315	0.9474	0.316	0.4829	0.5394	0.3955	0.3178	0.7513	0.354	0.4526	0.9019	0.3986	0.7171	0.2427	1.0987	0.5561	0.9571	0.5762	0.4779	0.4765	0.4741	1.019	2.1417	0.7569	0.7091	0.4106	0.3506
MGC27382	2.0962	3.1609	2.2863	8.2247	6.6478	8.111	11.2427	3.9214	2.074	2.9959	1.6457	2.597	10.1429	4.4627	2.243	2.1576	2.8585	9.0813	1.5075	2.7311	1.8652	3.9434	3.388	10.7755	4.5631	8.3419	8.7005	4.6096	4.3817	1.9114	6.3096	4.1925	4.3282	5.3929	8.7219	4.7151	5.5386	3.5885	5.3537	6.1677	0.9119	2.5292	2.763	7.3853	9.8331	3.3871	3.4848	5.3952	3.588
AC087623.3	0.1268	0.2351	0.1855	0.3897	0	0.4117	0	0	0.1089	0.1944	0.113	0.1288	0.717	0.0996	0.2204	0	0	0.231	0	0.4916	0.0646	0	0.1951	0.2514	0.2935	0	0	0.2938	0.1476	0.1551	0.1644	0	0.2792	0.1851	0.333	0.1503	0.3827	0.2066	0.4445	0.1529	0.2959	0.177	0	0.2704	1.1701	0.2812	0.1464	0	0.1447
AC037441.2	0	0.091	0.1436	0	0.4679	0	0.1142	0	0.0843	0.1505	0.0874	0.1993	0.6936	0	0.1137	0	0	0.0596	0	0.1268	0	0.4213	0.302	0	0.1136	0.5554	0.3102	0.1137	0.3426	0.24	0.1272	0	0.1441	0	0.1289	0.1163	0	0	0.344	0	0.3435	0	0.2726	0.1046	0	1.0881	0.2265	0.1476	0
POT1-AS1	0.1383	0.1281	0.1348	0.1993	0.1709	0.1385	0.0655	0.193	0.1539	0.0628	0.1186	0.1248	0.1086	0.1447	0.1424	0.0933	0.1595	0.0995	0.2047	0.1422	0.1174	0.1947	0.1339	0.0305	0.154	0.0797	0.1375	0.1424	0.0775	0.1315	0.1527	0.1358	0.0526	0.1121	0.121	0.1153	0.067	0.0667	0.0807	0.0988	0.1135	0.193	0.1351	0.1037	0.085	0.1419	0.1654	0.0847	0.0467
MED8-AS1	0.1206	0.5587	2.6453	0.6176	2.5868	2.4789	2.2446	0.6492	0.6211	0.7395	2.5779	0.8569	1.8746	1.0413	1.2572	0.7323	2.0342	0.9517	0.3936	1.3242	0.6761	2.2922	0.5564	1.9122	0.8371	3.2406	1.3336	0.2794	0.9821	2.2115	1.4068	1.279	1.0619	2.9919	1.7413	0.2858	0.9702	3.3395	1.9015	0.8722	0.9847	1.8515	2.0095	1.414	2.0024	3.2081	1.6697	0.5439	0.5504
AC010149.1	0.1274	0.118	0.7452	0.3914	0.3036	0.4135	0.4446	0.5144	0.328	0.7812	0.6808	0.3233	0	0.5	0.664	0.3094	0.2479	0.3867	0.1039	0.2469	0.1299	0.3906	0.1959	0.2525	0.2948	0.7207	0.2012	0.4427	0.4446	1.0902	0.1651	0.5067	0.187	0.3718	0.6689	0.6037	0	0.2075	1.3391	0.1536	0.5944	0.1778	0.3538	0.2716	0.235	0.2824	0	0.1915	0.0727
AL356417.3	0.1713	0.1651	0.4309	0.1614	0.3675	0.2224	0.2312	0.498	0.4764	0.6618	1.1413	0.3756	0.5907	0.113	0.2778	0.3412	0.3067	0.4035	0.1006	0.3187	0.4435	0.5168	0.1792	0.3395	0.3647	1.3083	0.1516	0.3572	0.0558	0.6786	0.373	0.0182	0.2263	0.36	0.2968	0.1624	0.2687	0.3572	0.6003	0.4213	0.0799	0.0478	0.314	0.1242	0.1833	0.395	0.0633	0.309	0.1212
AL139383.1	0.2232	0.1034	0.4896	0.2286	0.2327	0.6489	0.4381	0.413	0.4191	0.278	0.0994	0.4177	0.3745	0.5584	0.1939	0.271	0.0905	0.144	0.3756	0.4595	0.2133	0.402	0.5148	0.3594	0.3712	0.5524	0.617	0.1939	0.0974	0.1194	0.4881	0.2034	0.3992	0.2646	0.2746	0.3305	0.4629	0.4771	0.4643	0.5212	0.2603	0.331	0.2712	0.1635	0.4117	0.3247	0.3219	0.4194	0.6048
NKILA	2.3842	1.2759	4.1253	1.2039	1.6808	3.1609	2.1486	1.6271	1.8449	1.3385	1.0469	1.5852	1.0441	1.4499	0.8558	1.0196	0.9805	1.7737	1.5618	1.9956	1.0954	1.5032	2.8923	1.8638	2.3313	1.7099	2.0691	1.4393	1.0158	1.5191	2.2635	1.9145	2.2179	1.4213	2.0278	1.1937	1.6886	1.5864	1.8239	1.9836	2.3505	0.9843	1.2125	1.2886	1.3941	1.5262	1.1237	1.7671	2.7014
AC010931.1	0.1869	0.3712	0.1953	0.2735	0.2546	0.5778	0	0.4672	1.192	0.0819	0.0238	0.0407	0.0755	0.3773	0.1547	0	0.104	0.1135	0.0654	0.1897	0.1225	0.131	0.4929	0.3705	0.4326	0.0755	0.9281	0.2784	0.0311	0.5224	0.2423	0.1062	0.1176	0	0.0351	0.2215	0.0269	0.435	0.3743	0.4185	1.0592	0.0373	0.1483	0.1139	0.0493	0.2072	0.3389	0.1606	0.5485
AL358176.1	0	0	0	0	0	0	0	0	0	0	0	0	0	0	0	0	0	0	0	0	0	0	0	0	0.2857	0	0	0	0	0	0	0	0	0	0	0	0	0	0	0	0	0	0	0	0	0	0	0	0
AC010285.3	0	0.0811	0.2559	0.0448	0.2085	0.1893	0.3054	0.0589	0.0751	0.2683	0.4286	0.1776	0.0618	0.103	0.0253	0.0531	0.1135	0.1062	0.0714	0.113	0.0892	0.1609	0.0673	0.7804	0.2025	0.3712	0.0691	0.1014	0.2545	0.107	0.0567	0.174	0	0.2554	0.2297	0	0.176	0.1425	0.2299	0.0527	0.1021	0.0611	0.3645	0.1865	0.0807	0.3879	0.0505	0.0658	0.0749
AC004263.1	0	0.241	0.7606	0	0.1549	0.7033	0	0.175	0.2232	0.3986	0.2316	0.6599	0.1837	0.3062	0.2259	0	0.0844	0.0789	0	0.3359	0.1325	0.4783	0.5999	0	0	0.7356	1.027	0.4518	0	0.159	0.1685	0	0.1908	0.759	0	0	0.3923	1.4826	1.3668	0.1567	0.455	0.1815	0.1805	0.6929	0.8396	1.153	0.15	0.1955	0.0742
LRP4-AS1	1.8823	0.299	0.7079	0.2754	0.1923	0.3491	0.3754	1.0858	0.4617	0.1649	0.0479	1.0101	0.076	0.0844	0.623	0.0653	0.2443	0.2286	0.0878	0.2779	0.1096	0.066	0.4136	0.4264	0.1867	0.3043	0.2549	0.4984	0.0626	0	0.7669	0.4992	0.3157	1.6484	0.8472	0.1912	0.4327	0.5257	0.7539	0.2593	0.4392	0.6005	0.6722	0.2867	0.3473	0.4173	0.1862	0.566	0.583
LINC00626	0	0.0533	0	0	0	0	0	0	0.0494	0	0	0.0292	0.0813	0.0903	0	0	0	0	0	0	0	0.247	0.0885	0	0.0666	0	0	0	0	0.0703	0.0746	0	0.0422	0	0	0	0	0	0	0	0.1342	0	0	0	0	0	0.0664	0.0865	0
AC092053.3	0.0886	1.5106	1.1143	0.8711	0.2323	6.5179	3.0713	1.1686	1.232	2.6077	0.5682	4.7307	0.8263	2.1003	1.4572	0.1722	0.5403	0.9574	0.2602	0.7783	0.4967	1.6406	1.7986	4.3551	3.9157	3.2078	1.3996	2.504	0.6597	1.863	3.6977	0.8222	2.4835	2.8704	4.3961	0.2729	2.7442	1.1546	3.3528	3.0117	0.7648	3.4624	1.058	1.5676	2.7624	1.257	1.7583	0.5061	3.2551
AL136980.1	0.3247	0	0.4748	0.3326	0.7739	0	0.7554	0.437	0.1394	0.4978	0.4338	1.1536	1.1471	0.6372	0.3761	0	0.316	0	0.1325	0	0.1655	0.7964	0.4994	0.9654	0.7513	0.6888	0.5129	0.188	0.1889	0.1985	0.6313	0.4305	0.2383	0.4739	1.2786	0	0.4898	0	0.5689	0.5871	0.3788	0.6798	0.4509	1.0383	0.2995	0.3599	0.562	0.4881	0.0926
LINC00973	0	0.0849	0.268	0	0	0.3966	0	0	0	0.281	0.0816	0	0	0.0719	0.0531	0.3339	0.1189	0.2782	0.1495	0.1184	0	0.1124	0	0.1816	0	0	0.1448	0	0.2132	0	0	0	0	0	0.1203	0.2171	0.1843	0.1493	0	0	0	0	0.3817	0.0977	0.1691	0	0	0	0
AC020915.2	1.3346	1.8099	3.9037	2.3006	2.056	2.8527	2.5372	2.0592	2.4869	1.5969	1.6817	4.3455	1.5641	3.3987	2.696	1.3442	1.4362	2.2134	1.9123	2.4181	1.7752	2.9541	2.8537	1.6131	2.1845	2.302	2.8799	1.5837	1.5527	1.9103	2.1519	2.3305	1.6244	2.4704	2.7776	1.6585	1.6369	3.7119	3.365	1.7658	5.0885	2.2263	2.3506	1.7696	1.8618	3.3919	2.4415	1.9087	2.6001
AC012447.1	0.3877	0.1198	0.189	0	0.154	0.9789	0	0.174	0.111	0	0	0.328	0.9133	0.4059	0.1497	0.157	0	0.1569	0.1055	0.5009	0.3953	0.4755	0.1988	0.2562	0.1495	0.5484	0.4084	0	0	0	0.6702	0	0	0.3773	0.509	0	0	0.4211	0.2265	0.1558	0.4523	0.1804	0.359	0	0.5962	0.2866	0	0	0.0737
THCAT158	0.4945	1.7185	0.904	0.3799	0.2947	1.4714	1.0068	0.9984	1.0613	0.9477	0.7709	1.2551	0	1.2617	0.4296	0.3003	1.5241	0.3002	0.7061	1.3576	0.6931	0.4549	0.7606	1.4704	0.4291	1.224	0.9766	0.4296	0.7192	1.3604	1.4423	0.8196	0.6351	0.9022	1.623	1.0254	1.119	1.007	1.0831	0.5962	2.4518	0.6903	1.0301	1.845	2.6232	1.2334	0.428	0.5576	0.8464
AC004381.1	0	0	1.4691	1.0289	1.1972	1.6303	0.2922	1.6901	1.7247	0.77	0.4474	0.6374	1.4197	1.1829	0.5818	0.305	0.4888	0.1525	0.2049	0.1622	1.024	0	1.1588	0.4978	1.1623	1.0656	0.7935	0	0.2922	0.9212	1.6277	0.9989	0.1843	1.0996	0	0	0.5051	0.8182	0.44	0.3027	0.8789	1.7527	0.3488	1.0708	0	0.8352	0.5796	0	1.003
AC135178.4	0.0626	0.4641	0.5494	0.3848	0.8207	1.016	0.2185	0.5899	0.2687	0.5759	0.3346	0.3813	0.8848	0.1474	0.5802	0.2281	0.325	0.3801	0.1022	0.2426	0.0957	0.4607	0.674	0.6205	0.2173	0.6198	0.8902	0.3626	0.1457	1.1482	0.1623	0.166	0.1378	1.0051	0.1644	0	1.6371	0.7139	0.9872	0.3774	0.5112	0.7865	0.5216	0.4004	0.5198	0.8328	0.5779	0.0941	0.0357
AP002518.1	0.0622	0.0769	0.2426	0.0637	0	0.3141	0.1447	0.0279	0.0534	0.0318	0.0185	0.1474	0.1172	0.1628	0.012	0.0504	0.0404	0.0504	0.0169	0.0268	0.0106	0.0127	0.1276	0.2877	0.12	0.3226	0.0983	0.1441	0.0483	0	0.0269	0.0825	0.0304	0.1513	0.0817	0.0491	0.2503	0.0676	0.2543	0.15	0	0.0579	0.1152	0.1326	0.1339	0.046	0.0239	0.0624	0.0355
CPB2-AS1	0.0506	0.0554	0.1345	0.0848	0.0384	0.0796	0.0803	0.1362	0.0711	0.0212	0.0737	0.091	0.0455	0.1336	0.0719	0.0447	0.0119	0.1117	0.0863	0.0891	0.0516	0.0479	0.099	0.0638	0.0851	0.1106	0.1017	0.0533	0.0535	0.0394	0.161	0.0732	0.0743	0.0537	0.1691	0.0272	0.0231	0.1124	0.1612	0.061	0.0376	0.0706	0.0703	0.0392	0.0552	0.0612	0.069	0.0899	0.0892
LINC02598	0	0	0	0	0	0	0.1825	0.4222	0.2693	0	0	0.2388	0.2217	0.1231	0	0.1905	0.1018	0.0952	0	0.4053	0	0.0962	0.2412	0	0.1815	0	0	0.3634	0	0	0	0	0.1151	0.2289	0.2059	0	0.3155	0.511	0.2748	0	0.366	0.4379	0.2178	0	0	0	0.181	0	0.179
TXNDC12-AS1	0	0.2089	0	0	0.2687	0	0.2623	0	0.1935	1.0369	0.2008	0.6866	0.3186	0.354	0.1306	0	0.1463	0.1369	0	0	0	0.2765	0	0.4469	0	0.3189	0	0	0	1.1026	0	0	0	0	0	0	0	1.1018	0	0	0.526	0	0.3131	0	0	0.7497	0.2601	0	0
AC137810.1	0	0	0.4775	0	0	0	0.7596	0	0	0	0	0.4143	0.2307	0.3844	0	0.1983	0.1059	0	0	0.2109	0.1664	0.1001	0.2511	0	0	0.2309	0	0.1891	0.1899	0.1996	0.2116	0	0	0.4765	0.8572	0	0	0	0	0.1968	0.3809	0	0.2267	0.348	0.1506	0.3619	0	0.4909	0
AF117829.1	0.7222	0.7941	2.7928	1.1473	0.9118	3.0991	1.6875	1.1121	1.0193	2.0737	0.7306	1.4726	1.2369	1.1291	1.535	0.6393	0.4924	0.8955	0.6692	1.3324	0.4492	1.7077	1.3462	2.2445	1.041	1.7574	1.7792	1.5456	0.883	2.0055	1.5233	1.1929	1.6619	1.6258	1.8962	0.3481	2.5423	2.024	2.9598	1.2986	1.8707	1.5036	1.3939	1.2135	2.5578	2.3272	1.3278	0.8006	1.0127
MGC32805	1.8786	4.0281	4.8485	2.0375	2.8096	7.5723	4.5425	2.479	2.9091	2.4848	2.1	2.973	10.4118	1.6194	5.8884	1.2527	2.7246	3.3546	2.104	1.7608	3.6799	8.0638	2.3795	7.8859	5.285	8.8571	6.6926	5.4192	3.1714	4.2786	2.8172	2.9792	6.5148	3.2257	8.2206	3.0117	10.7065	2.9404	4.647	3.7301	1.2032	2.5708	1.9439	3.7303	4.1459	8.33	2.7203	3.766	1.0719
LINC02323	0.165	0.4586	0.1608	0.1127	0.3932	0.0595	0.1279	0.074	0.1888	0.1686	0.1469	0.3629	0.2331	0.1727	0.1274	0.2004	0.2498	0	0.2243	0.1421	0.2522	0.1349	0	0	0.0636	0.0778	0.4344	0.1911	0.1919	0.1345	0.2138	0.1458	0.0807	0	0	0	0.2212	0.0896	0	0.0663	0.2566	0	0.2291	0.4689	0.1522	0.4267	0.0635	0.0827	0.0627
NAV2-AS5	0	0	0.0367	0	0.0599	0	0.0292	0.0338	0.0431	0.077	0.0671	0.0892	0	0	0.0873	0	0	0	0	0.0487	0.0128	0.0308	0.0773	0.0498	0.0581	0	0	0	0	0	0	0.0333	0.0369	0	0.033	0.0298	0	0.1227	0	0.0605	0.1172	0.0351	0	0	0.0927	0.0278	0	0	0.0143
AL731567.1	0.7632	2.2986	6.6969	0.9772	14.5526	10.3216	4.4393	1.7977	3.1119	3.2176	34.8409	4.6487	7.8198	4.3437	6.6305	0.9269	7.5515	4.4018	0.6227	4.3137	3.3064	10.8807	2.3476	5.6731	5.0775	4.5877	10.5503	1.1051	3.3298	16.7961	2.4732	4.3005	2.6603	6.9617	4.258	3.6172	5.5648	9.3245	15.0436	5.7502	2.4484	5.5926	8.4787	9.3557	3.5203	8.4601	3.5226	2.2949	3.0481
CYP2U1-AS1	0.0771	0.4646	0.1692	0.0658	0.0919	0.7789	1.2263	0.1903	0.0883	1.2613	0.2634	0.6591	0.6722	0.333	0.3425	0.0312	0.1418	0.1873	0.0629	0.1246	0.2162	1.4347	0.1779	2.7266	0.4016	0.8546	0.6905	0.6254	0.1496	1.2102	0.1666	0.3238	0.5566	0.4503	1.8226	0.0152	1.7066	0.1885	0.4955	0.4184	0.3599	0.4665	0.6427	0.2604	0.7471	0.4988	0.2225	0.1353	0.088
CACNA1C-IT3	0	0	0	0	0	0	0	0	0	0	0	0	0	0	0	0	0	0	0	0	0.0722	0	0	0	0	0	0	0	0	0	0	0	0	0	0	0	0	0	0	0	0	0	0	0	0	0	0	0	0
AC104458.1	0	0	0.2784	0	0	0.618	0.8859	0	0.3269	0.2919	0.1696	0.3866	0.2691	0.4484	0	0.2312	0	0.2312	0.466	0.6149	0.1941	0.2335	0.2928	0.7548	0	0.2693	0	0.4411	0	0	0.7404	0.2524	0.2794	0.2779	0.4999	0	0.3829	0.9304	0.6672	0.2295	0.8884	0.7972	0.7932	0.4059	0.1756	0.211	1.0984	0.2862	0.1086
AC012213.3	0.2269	0.1051	1.3273	0.2324	0.4056	0.1227	0.264	0.4581	0.4869	0	0.3032	0.4031	0.6413	0.3562	0.7885	0	0.2944	0.3444	0.2777	0.2931	0.1735	0.4174	0.5235	0.4498	0.6563	0.3209	0.5377	0.1314	0.132	0.8322	0	0	0	0.8279	0.7446	0.2688	0.3423	0.7392	0.3975	0	0.2647	0.7917	0.6302	0.2419	0.5233	0.3773	0.3927	0.1706	0.3884
AC012150.2	0	0	0.237	0.166	0.1931	0.1753	0.1885	0	0	0.2484	0.866	0.2467	0.229	0.1272	0.2816	0	0.1051	0.1968	0	0.2093	0	0.2981	0	0.3212	0	0.4584	0.256	0	0.1885	0.1981	0.4201	0	0.1189	0.2365	0.4254	0	0.163	0	0.2839	0.1953	0.3781	0	0.225	0	0	0.5389	0	0.2436	0
AL450326.1	1.3918	7.4164	7.6332	2.9701	6.6349	6.3999	5.8021	10.3034	11.0517	5.868	6.9221	5.7696	5.0814	10.1979	6.5162	6.0573	6.6224	8.1684	3.407	9.0656	4.3746	4.9785	8.7411	5.2879	12.4806	8.3665	7.5129	7.1209	4.1832	4.6797	9.4718	7.8428	5.9581	7.279	7.1562	6.7341	7.5821	10.7698	7.3159	8.6689	7.1712	5.99	8.5366	6.0582	5.885	5.2714	7.6286	7.324	12.2424
AC037459.2	0.0321	0.8614	2.2033	0.2627	0.6112	2.2889	0.895	0.906	0.908	0.8354	0.8851	1.6921	1.4043	1.1827	1.0211	0.1947	0.6863	0.6422	0.0785	1.1595	0.1634	0.8452	1.2325	0.6989	0.8159	1.1334	1.975	0.6684	0.634	1.5676	0.9141	0.85	0.541	1.5438	0.8837	0.4178	1.6119	1.7232	1.6287	0.6569	1.9071	1.387	1.0238	0.8884	1.3011	1.4213	0.6288	0.2892	0.8413
MIR4527HG	0	0.1754	0	0.0646	0.0752	0	0	0.0849	0	0	0	0	0.0892	0	0	0	0.0409	0.0383	0.103	0	0	0	0	0	0	0.1785	0	0	0	0	0	0.0837	0.0463	0	0.0828	0	0	0	0	0	0.0736	0.0881	0	0.2018	0	0	0	0	0
AL034351.4	0	0	0	0	0	0	0.0826	0	0.0305	0	0	0.018	0	0	0	0	0	0	0	0	0	0	0	0	0	0	0	0	0	0	0.046	0	0	0.0518	0	0	0	0	0	0	0	0	0.0986	0	0	0	0	0	0
AC073611.1	0.0309	0.043	0.4524	0.0634	0.2396	0.2845	0.072	0.1457	0.1859	0.0711	0.3169	0.2905	0.2186	0.2671	0.1344	0.0939	0.2308	0.1127	0.0757	0.3197	0.071	0.1992	0.0952	0.0613	0.1074	0.1969	0.2444	0.0358	0.054	0.5295	0.1203	0.1846	0.1022	0.5418	0.1015	0.0916	0.1089	0.4283	0.4065	0.0186	0.2707	0.3454	0.1933	0.2143	0.157	0.4972	0.0892	0.093	0.0971
PCED1B-AS1	8.6593	10.1442	13.2488	9.4839	18.867	7.0628	4.7271	5.2299	10.0638	6.2635	13.8843	5.2521	10.7946	7.4081	6.5844	4.5844	7.6642	7.886	10.3993	8.9499	6.3714	11.4231	6.7276	6.0738	6.9108	12.028	8.8399	5.4013	8.1115	9.5559	6.6485	5.5934	7.4139	10.4023	6.2085	8.9715	5.7613	9.8746	10.076	7.9497	4.3775	4.4008	8.1094	10.7455	4.7112	6.744	5.6366	7.1106	6.9169
LINC02294	0	0	0	0.3633	0	0	0	0	0	0	0	0.09	0	0	0	0	0	0	0.2894	0	0.0904	0.1088	0	0	0	0	0	0	0	0	0	0	0	0	0	0	0	0	0	0	0	0	0	0	0	0	0	0	0
AC011601.1	0	0	0	0	0	0	0	0	0	0	0	0.0775	0	0	0	0	0	0	0	0	0	0.1874	0	0	0	0	0	0	0	0	0.198	0	0	0	0.2005	0	0	0	0.2677	0	0	0	0	0.1628	0	0	0	0	0
AC055807.1	0	0	0.1712	0	0	0	0.1362	0	0	0.3589	0.1043	0.3565	0	0	0.0678	0	0	0	0	0.3025	0	0	0	0	0	0	0	0	0	0	0.1517	0	0	0	0	0.1387	0	0.1907	0	0	0.6828	0	0	0.1248	0.108	0.3893	0	0	0
AC009163.4	0	0.3835	0.1513	0	0.4932	0.3358	0.2407	0.1393	0.2664	0.6345	0.1843	0.2101	0.5849	0	0.5393	0	0	0.2513	0	0.3342	0	0.3807	0.1591	0	0.1197	0.1463	0	0.1198	0	0.1265	0.1341	0	0.1519	0.453	0.2716	0	0.2081	0.1685	0.5438	0.1247	0	0.1444	0.2874	0	0	0.5734	0.2388	0.1556	0
AC123768.1	0.4817	0.7812	0.7045	0.1233	0.7176	0.3909	0	0.4863	0.2067	0.5539	1.2872	0.0611	0.5106	0.5672	0.7672	0.1463	0.0781	0.2924	0.0983	0.4667	0.1228	0.3692	0.7409	0.4774	0.2787	0.511	0.1903	0.279	0	0.8834	0.3122	0.6386	0	0.1758	0.6323	0.2854	0.1211	0.7847	0.633	0	0.1405	0.1681	0.6689	0.2567	0.2222	0.6674	0.5558	0.9053	0.2061
AC025370.2	0.2857	1.0592	6.2682	1.1707	1.0216	3.4006	0.9972	3.0767	1.2264	1.5332	1.6544	5.0763	5.4515	3.0282	5.1303	0.347	0.5562	1.1276	0	2.3994	0.2185	3.0662	1.9776	1.9824	2.3143	3.6372	3.16	1.4895	0.4987	3.1442	3.3334	2.273	1.2581	6.4639	4.3136	0.6771	1.5805	4.422	7.5096	1.2056	4.1666	2.7918	1.984	0.9137	3.295	4.9095	2.6377	0.8592	1.3042
AL353804.2	0	0	1.4861	0	0.6055	0.2748	0	0.3419	0.4361	0.3895	0.4526	0.9026	0.359	0	1.0299	0	0.4945	0.4627	0.2073	0.4923	0.259	0.6231	0.7814	0	0.2939	1.4372	0.8027	0	0.2956	1.553	0	0.3368	0.3728	0.7415	0.3335	0	0	0.8277	0.8902	0	1.1854	0.3546	0.3528	1.0832	0.7031	2.816	0	1.5277	0.5797
AC012501.2	0	0	0	0	0	0	0	0	0	0	0	0	0	0	0	0	0	0	0	0	0	0	0	0	0	0	0	0	0	0	0	0	0	0	0	0	0	0	0	0	0	0	0	0	0	0	0	0	0
AC012360.1	0	0	0.3825	0.134	0.4676	0.283	0.1521	0.5281	0.1123	0	0	0.5975	0	0.1027	0.1515	0.1588	0.1697	0	0.3201	0.0845	0.3333	0.0802	0	0	0.6053	0	0.4132	0.1515	0.1522	0.3198	0	0	0.096	0.1909	0.1717	0.3099	0.1315	0.4261	0	0.1577	0	0.1825	0	0	0.1207	0.145	0.1509	0.1966	0.1492
CADM3-AS1	0.3724	0.5804	2.2278	0.4508	1.2103	5.8966	0.5907	1.7769	0.8136	0.4152	0.6332	1.1083	0.311	0.7308	0.1372	0.0617	0.6919	0.9248	0.1381	0.7107	0.2847	1.1832	0.9892	2.7847	2.2913	1.6279	0.8557	0.5686	0.4726	2.4833	1.4919	0.4039	1.7514	1.1363	1.9775	0.7019	0.766	0.4412	4.7449	0.6325	2.9618	0.8977	0.9872	1.0825	0.5309	0.8631	0.8398	0.0763	1.8541
AC023509.2	0.2213	0.1709	0.3236	0.0756	0.3516	0.2394	0.3433	0.1489	0.3483	0.1696	0.2628	0.2621	0.1564	0.2027	0.4913	0.0448	0.0239	0.0672	0.0903	0.3097	0.1128	0.3619	0.2269	0.1462	0.2134	0.2087	0.2913	0.1282	0.2146	0.2255	0.1912	0.2934	0.1083	0.4845	0.2421	0.1748	0.1113	0.5407	0.1939	0.3557	0.1721	0.1544	0.2049	0.2752	0.1701	0.5315	0.2128	0.1664	0.1683
AC009093.1	0.0924	0.0685	0.4052	0.1324	0.2862	0.1199	0.1934	0.0497	0.1427	0.1699	0.181	0.3282	0.2611	0.2465	0.2782	0.1122	0.2157	0.1346	0.1055	0.2625	0.0094	0.1812	0.0568	0.4394	0.0641	0.3135	0.321	0.0428	0.0215	0.271	0.0479	0.098	0.1627	0.4583	0.097	0.2627	0.1486	0.1505	0.4531	0.1336	0.4525	0.1289	0.1796	0.0591	0.1363	0.43	0.0639	0	0.1054
AC091043.1	0	0.1803	0	0.1993	0	0	0	0	0	0	0	0	0	0	0.1127	0	0	0	0	0	0.1984	0.1193	0	0	0.4503	0	0	0	0	0.2379	0	0	0.1428	0	0	0	0	0	0	0	0	0	0.2702	1.0371	0	0.2157	0	0	0.111
AL355802.3	0.1617	0.1499	0.2365	0.1657	0	0.525	0.3763	0.2177	0	0.248	0.4322	0.0821	0	0	0.0937	0.3929	0.2099	0.1964	0	0.5224	0.0824	0.4959	0.2488	0	0.1871	0	0.5111	0	0	0.1978	0.2097	0.2144	0.1187	0.7082	0.2123	0	1.6267	0.7904	0	0.195	0.3774	0.2258	0.6738	0.5172	0.1492	0.5379	0.3733	0.2432	0
AL355347.1	0	0	0.121	0.0212	0.0247	0.0672	0.0241	0.0279	0.0178	0.0317	0.0737	0.0735	0.0292	0.0325	0.1438	0.0251	0.0134	0.0628	0	0.0267	0	0.0254	0.0318	0	0	0.1171	0.1308	0	0.0481	0.1265	0.1341	0.0274	0	0.0906	0	0.049	0.0208	0.0674	0.0363	0.0499	0.0724	0.3755	0.0575	0.0441	0	0.0688	0	0.0622	0.0472
AC020913.3	0	1.307	3.094	0	2.5212	0.763	0	0	0.6054	0	7.5379	1.4318	3.9865	0.5536	1.6337	1.7129	0.4575	0.4281	0	0.9111	0	2.1621	1.0846	0	0.8159	2.9922	2.2282	0	0.8205	4.311	0	0	0	0	0	0.8356	0.7092	2.2976	1.2356	2.5503	4.1133	0.9843	0.9793	0.7517	1.3011	2.3451	0	1.0602	0.4023
AC007566.1	0.4647	0.5455	3.9423	0.7934	1.7539	3.2014	1.4058	0.9592	1.1703	1.4963	1.6973	3.4207	2.0143	2.3594	2.3957	0.9408	0.7036	0.9029	0.2907	1.6112	0.9159	2.5079	1.7155	2.4874	1.5953	2.3226	2.2517	1.0229	1.3518	2.9927	2.3495	2.3621	0.9436	4.2281	2.6235	0.4773	1.8852	3.6341	4.5601	1.2886	1.8253	2.7246	2.4741	1.8661	1.0862	3.8811	0.8938	1.3276	0.9016
MIR194-2HG	0	0	0	0.0248	0	0.1046	0.1125	0	0.0207	0.0371	0.0215	0.0859	0.0683	0.0379	0.07	0.0294	0	0	0	0.0468	0	0.0445	0	0	0	0.1026	0.0382	0.056	0	0.0296	0	0.032	0.0177	0.3528	0.0317	0	0.0486	0.0394	0.1694	0	0.0282	0.0337	0.0336	0	0.0223	0.0268	0	0	0.0414
AL355488.1	0.4639	1.3185	8.0516	0.8871	2.7277	1.7066	1.6192	1.4154	1.6461	2.039	4.904	4.1761	2.579	3.8121	1.5943	0.5635	1.2442	1.7839	0.3786	2.3176	0.3626	4.6466	1.5698	3.8625	1.4315	3.9809	2.2966	0.5374	2.303	4.6891	1.9645	3.1986	0.8398	2.6182	2.6392	0.8429	0.3733	3.6277	5.1482	1.3423	3.8607	2.5039	4.1233	1.2199	1.1128	7.8857	0.9993	1.7206	0.8117
AP005136.4	0.1043	0.145	0.4577	0.1603	0.373	0.2822	0	0.0702	0.3134	0	0.1394	0.7148	0.3686	0.2047	0.0906	0.19	0.1692	0.3483	0	0.1685	0.0798	0.2559	0.3209	0	0.0604	0.5164	0.2472	0.0604	0.1821	0.1913	0.2028	0.1383	0.1148	0.5329	0	0.1236	0	0.3399	0.4569	0.1258	0.3651	0.2184	0.2173	0.1112	0.0962	0.5782	0.1204	0.1568	0.0298
TRIM52-AS1	25.6657	21.5431	18.6144	44.9295	13.4762	12.5189	11.4419	23.6441	18.0595	16.3685	13.9142	30.0073	10.8522	23.0804	9.5042	8.1763	16.6871	17.6581	29.7399	25.3448	13.5107	7.8692	27.9079	15.0127	16.9176	14.8035	17.5327	28.1475	24.1706	20.3203	21.4072	17.4333	17.1756	23.6425	11.116	19.9423	18.725	24.0757	22.6695	22.0644	24.1128	22.6841	22.7879	20.7999	20.1844	15.9748	28.281	28.6252	18.8449
AC134775.1	0.3799	0.5282	0.5557	0	0.6792	0	0.884	0.2557	0	0.2913	0.5077	0	0.537	0	0	0	0.1233	0	0	0.3682	0	0.699	0.2922	0.3766	0	0.2687	0.3001	0.2201	0	0.9291	0	0.2519	0.1394	0.5545	0.7482	0	0	0.9284	1.3314	0	0.6649	0.5303	1.0553	0	0	2.1059	0	0.2856	0.3252
AC023908.3	0.1157	0.0536	0.8885	0.1482	0.3103	0.1252	0.2356	0.1558	0.2732	0.1331	0.9019	0.3965	0.368	0.2952	0.3184	0.1054	0.0751	0.1229	0.0708	0.2616	0.0295	0.4435	0.178	0.2867	0.1339	0.491	0.4113	0.067	0.101	0.9196	0.1875	0.4603	0.1062	0.1689	0.1899	0.1028	0.1746	0.4713	0.8617	0.1395	0.6075	0.1615	0.3616	0.0925	0.1601	1.1866	0.0668	0.1305	0.0495
AC069549.2	0.0363	0.0336	0.0531	0	0	0.1178	0.0845	0	0.0312	0.167	0.2587	0.0184	0.0513	0	0.021	0.0882	0.0471	0.0661	0	0.0469	0	0.0668	0	0.1439	0	0.0513	0	0.0841	0	0.0888	0	0.0481	0	0.106	0.0477	0	0.073	0.0591	0	0	0	0	0.1008	0.1548	0.067	0.0402	0	0	0.0207
AL157893.2	0.6867	0.9256	4.1085	1.7265	0.744	3.7149	2.0335	1.3444	1.9292	2.1056	2.2243	2.8836	3.4409	1.2742	4.122	1.1373	2.3493	2.7289	0.5603	2.9035	1.4637	1.1867	2.6885	3.2174	1.878	2.7372	1.4794	2.6034	2.0337	1.3739	2.104	4.3869	1.7409	5.4668	3.6059	1.7013	2.0091	4.1696	3.5002	2.4835	3.8599	2.527	2.8609	2.1295	2.1885	4.3598	1.8009	1.7833	3.1344
AC012414.4	0.2201	0.255	0.4828	0.1691	0	0.0595	0.064	0.0741	0.1417	0.1687	0	0.0559	0.5443	0.2592	0.0637	0	0.1071	0.2338	0.0898	0.1066	0.028	0.4049	0	0.3272	0.191	0.3891	0.2608	0	0.128	0.1346	0	0.3648	0.0404	0.1606	0.2167	0	0.2214	0.0896	0.0964	0.597	0.0642	0.1536	0.1528	0.176	0.1523	0.061	0.1905	0	0.0942
RNF139-AS1	0.2537	0.2939	1.0203	0.2469	0.4686	0.6725	0.5165	0.3244	0.3049	0.3306	0.5537	0.7855	0.8784	0.5477	0.9404	0.1541	0.2469	0.3081	0.0828	0.549	0.1358	0.3656	0.3122	0.5532	0.2495	0.7356	0.6814	0.2057	0.2509	1.0546	0.3453	0.3868	0.2141	0.722	0.5995	0.1353	0.5103	1.0746	1.0002	0.2753	0.8583	0.4426	0.5813	0.338	0.5383	1.0827	0.1903	0.2861	0.3184
ERI3-IT1	0	0.2639	0.4165	0.2917	0	0.6163	0	0.1917	0.1222	0.4366	0.3805	0.2169	0	0.6708	0.4124	0	0.1848	0.3458	0	0.276	0	0.1746	0.438	0.2823	0.3295	0.6042	0	0	0	0.1741	0.1846	0	0.1045	0.6235	0.3739	0.3375	0.2864	0.464	0.7485	0.1717	0.9968	0.3975	0.3955	0.1518	0.3941	0	0.9859	0	0.1625
AL049838.1	2.6956	2.6647	3.9424	1.6567	0.7496	2.236	2.8224	3.6283	3.5482	1.7909	1.3607	7.7994	1.6509	4.5146	3.1226	1.3096	0.9911	2.5095	2.1995	4.5854	1.8777	2.4244	2.6258	0.7125	2.5992	2.5418	1.4196	0.9368	2.0909	1.3183	4.4261	2.2636	2.5717	2.3606	2.5951	3.0877	1.5363	2.4884	3.7785	1.8415	5.6605	5.7693	3.4939	2.1072	1.4921	2.1914	3.0069	1.0808	3.8963
SOCS2-AS1	0.6748	1.1772	1.5675	1.2402	0.4731	2.3838	1.5702	1.2556	2.0447	2.1605	0.9901	1.1385	1.8795	1.0284	0.8737	0.6268	2.3954	2.3258	1.2957	0.9744	0.5665	1.4362	1.4959	2.2033	2.0669	2.3021	1.3798	0.9657	2.0091	2.6938	2.5729	0.7106	1.6897	1.2167	1.9021	0.8232	2.0761	1.261	2.9909	1.1007	1.0883	1.4407	1.7917	1.9466	3.4974	1.6502	1.7636	1.1639	1.5062
AC016027.3	0	0	0	0	0	0	0	0	0	0	0	0	0	0	0	0	0	0	0	0	0	0.1497	0	0	0	0	0	0	0	0	0	0	0	0	0	0	0	0	0	0	0	0	0	0	0	0	0	0	0
AC234917.3	0.923	1.5275	1.8802	2.0935	1.375	1.8546	1.5724	1.5529	1.4432	1.5667	0.6754	1.4056	1.9101	1.3198	1.7375	1.4814	1.2619	0.8606	1.1297	0.7027	1.0921	0.9703	1.2675	0.9802	1.2206	1.865	1.5103	0.9165	0.7287	1.4107	1.5383	1.3112	1.0886	1.6358	0.9953	1.2499	0.8951	1.9333	2.1948	0.8743	1.6921	1.9325	1.4649	1.1245	1.4902	1.3155	0.989	1.0408	1.3918
AL136419.3	0.1592	0.3837	0.4192	0.2283	0.3416	0.0689	0.1111	0.3858	0.1093	0.3418	0.2837	0.1616	0.135	0.15	0.0553	0.0774	0.1446	0.3287	0.3638	0.1851	0.211	0.1367	0.1959	0.3788	0.2211	0	0.3019	0.1107	0.0741	0.2336	0.0413	0.0844	0.1636	0.3718	0.1672	0.2641	0.1922	0.1038	0.0558	0.3071	0.1858	0.2222	0.2653	0.1358	0.1763	0.2118	0.1837	0.1436	0.2544
AC073320.1	0	0.0533	0	0.1178	0.0685	0.0622	0.1338	0	0	0	0.1537	0.1459	0	0.0451	0.0666	0	0.0373	0	0	0.0743	0.0586	0	0	0	0.0665	0.1627	0	0	0.0669	0.2109	0	0.0762	0	0	0.151	0.0681	0	0	0	0	0.0671	0.0803	0	0.1226	0	0	0.0664	0	0
AL390719.3	0	0.2238	1.1773	0.0825	0.2878	0.0871	0.3746	0.1084	0.0691	0.2468	0.2868	0.6129	0.2275	0.2528	0.0933	0	0.0522	0.1955	0	0.208	0	0.4443	0.1238	0.3191	0.1863	0.3416	1.0175	0.1865	0	0.3937	0.1043	0.3202	0.0591	0.7049	0.1057	0	0.4048	0.5246	0.5642	0.1941	0.9391	0.2247	0.4472	0.2574	0.1485	0.5354	0	0	0.0459
LENG8-AS1	0.5834	1.5728	6.8259	1.1952	4.0453	3.3856	3.3319	2.0702	2.9594	1.7076	5.3386	6.5151	2.8483	5.9124	1.8431	0.8374	1.8239	2.6082	1.0819	3.9742	1.8653	4.0978	2.1209	3.8899	2.1479	4.726	3.6031	1.0445	1.8512	5.3823	3.5063	5.5553	2.5688	3.0963	3.5509	0.8798	2.0803	5.0112	5.6686	3.0051	4.1455	3.7755	4.3455	1.6961	2.1039	6.2321	2.6316	2.472	1.7248
LINC02433	0	0	0	0	0	0.1278	0	0	0.0507	0.0905	0.0526	0	0	0	0	0	0	0.0358	0	0	0	0.1448	0	0	0	0	0.0933	0	0	0.0722	0	0	0	0	0.155	0	0	0	0	0	0	0	0	0.0629	0	0	0	0	0
AC005086.2	0.3301	0.3059	0.3219	0.1127	0.2623	0.2381	0.128	0	0.1889	0.3374	0.098	0.9496	0.1555	0.8639	0.4462	0.1337	0	0.0668	0.0898	0.3554	0.2244	0.8098	0	0.4363	0	0.1557	0.1739	0.1275	0	0.4037	0.1427	1.3132	0.1615	0.3212	0.1445	0.1304	0.2214	0.1793	0.7713	0.398	0.7703	0.3072	0.6113	0.1173	0.3046	0.61	0.127	0	0.3767
AC010883.2	0.7883	0.5645	0.6289	0.4404	0.8541	0.3877	0.1251	0.0965	0.5537	0.2747	1.2448	0.1819	0.7596	0.3938	0.3321	0.087	0.279	0.1523	0.7894	0.5092	0.1278	0.1538	0.3858	0.2131	0.8292	0.4561	0.2264	0	0.4169	0.4819	0.1858	0.19	0.2367	0.2615	0	0.2548	0.1442	0.1751	0.5023	0.3888	0.0418	0.1	0.2488	0.6111	0.0661	0.7547	0.124	0.0539	0.1227
AL158825.2	0.2631	0.7315	0.1924	0.1348	0.4704	0.427	0.1531	0.1771	0.2259	1.6136	0.3516	0.6678	0.3719	0.6197	0.9144	0.1598	0.3415	0.5591	0	0.3399	0.2682	0.8068	0.6071	0.2608	0.3045	1.1165	1.0393	0.762	0.6123	1.126	0.8527	0.5233	0.3862	1.1521	1.3817	0.7795	0.9262	0.2143	0.6916	1.4274	0.9209	0.5509	0.7308	0.7012	1.0924	0.7292	0.1518	0.3956	0.4504
AL162586.2	0.1512	0.3503	2.8194	0.4259	0.4505	1.8404	0.7915	0.5596	0.3894	0.2898	0.6061	2.3984	0.5342	1.3057	0.5473	0.0459	0.2453	0.4819	0.0617	0.7569	0.1349	1.1126	1.1046	0.7493	1.0059	2.4059	1.0749	0.0876	0.2199	1.8486	1.1759	0.3007	0.3606	1.9309	1.2405	0.3135	0.3041	2.5862	4.6361	0.4557	0.5292	0.7386	0.6299	0.8059	1.1159	2.5979	0.6979	0.2273	0.7548
AL035425.3	0	0.278	0.3613	0.2349	0	0.1527	0.4105	0.1187	0.1363	0.027	0.2357	1.0926	0.1745	0.7618	0.235	0.0214	0.0114	0.0321	0.0144	0.661	0.1529	0.0649	0.1357	0	0.0204	0.025	0.1951	0	0	0.1294	0.0915	0.3743	0.0129	0.1288	0.0232	0.0209	0.142	0.115	0.2164	0.1063	0.3293	0.6403	0.5145	0.094	0.0651	0	0.0814	0.0265	0.2819
AC091868.2	0	0.1469	0.2319	0	0	0	0	0	0.1361	0	0	0.0805	0	0	0	0	0	0	0	0.1024	0	0	0	0	0	0.2242	0	0	0	0.1938	0	0	0	0	0	0	0	0	0	0	0.3699	0	0	0	0	0	0.1829	0	0.0905
AC090337.2	0.1085	0.1006	0.9523	0.3613	0.2263	1.3503	0.2841	0.3287	0.2562	0.5407	0.2417	1.1293	0.2684	0.8946	0.3771	0.4284	0.1584	0.56	0.3542	0.666	0.2627	0.5823	1.3353	0.3227	0.3767	1.6117	0.6858	0.22	0.1578	0.2654	0.9847	0.3237	0.5774	0.9107	0.4274	0.225	0.3001	1.2817	1.7589	0.4906	0.3482	1.0603	0.4144	0.2314	0.6257	0.8421	0.5009	0.4487	0.387
AC012073.1	0.2387	1.2533	2.4434	0.8149	1.517	1.5494	1.1106	0.8566	1.4342	1.5856	0.9213	1.898	1.4616	1.4989	1.5667	0.5797	1.4453	0.9177	0.2597	1.4903	0.6893	1.4147	1.2236	0.6308	0.8285	1.4628	2.011	0.4608	0.4628	1.459	0.825	1.1603	1.1677	2.3222	1.8799	0.6599	0.7201	1.944	3.903	0.7672	1.7634	1.2215	1.1048	0.7632	1.4679	2.1166	0.6426	0.8373	1.3617
AL049779.4	0.0846	0.2353	0.9901	0.2022	0.1681	0.4273	0.4594	0.1139	0.4359	0.4325	0.2764	0.6443	0.7176	0.4207	0.5065	0.1713	0.3294	0.137	0.0921	0.5102	0.1294	0.3805	0.4338	0.3355	0.0326	0.6383	0.3565	0.2614	0.1969	0.4483	0.5119	0.0748	0.2277	0.5352	0.5554	0.1671	0.3121	0.3676	0.7413	0.374	0.7568	0.3937	0.7051	0.3007	0.3643	0.469	0.2278	0.1696	0.4506
TMCC1-AS1	0.412	0.2439	0.9039	0.3048	0.6138	0.4334	0.3062	0.3081	0.3832	0.4211	0.9889	0.4822	0.3073	0.4762	0.3778	0.417	0.297	0.3266	0.3922	0.4584	0.3092	0.6527	0.2464	0.2269	0.2781	0.5504	0.3435	0.1989	0.1465	0.6437	0.3264	0.3794	0.1848	0.3842	0.3606	0.339	0.1727	0.578	0.8021	0.3449	0.5875	0.4153	0.3973	0.2806	0.1795	0.7612	0.515	0.2753	0.5746
AC011379.2	0.5025	1.397	1.6587	0.8088	1.4543	1.9882	0.7683	1.1014	0.9982	0.8804	0.9207	2.3538	1.6029	1.1947	1.5715	0.4708	0.7731	1.2813	0.0703	1.0387	0.439	1.5406	1.3911	0.996	0.6811	1.1371	2.1547	1.6464	0.5679	2.8436	2.4192	1.6179	0.9377	1.9277	1.7716	0.5273	0.8663	2.0347	2.3645	0.9519	1.7418	3.1461	1.7744	1.362	1.192	4.4401	1.9713	0.7123	0.729
LINC02207	0.0419	0.0388	0.0153	0.118	0.0375	0.272	0.4387	0.0564	0.0989	0.0964	0.028	0.0425	0.1036	0.0987	0.0182	0.2036	0.3262	0.3625	0.188	0.0812	0.1121	0.0385	0.1289	0.3115	0.1212	0.2963	0.0993	0.1092	0.1462	0.064	0.258	0.0417	0.4151	0.0612	0.11	0.0372	0.2844	0.0341	0.1468	0.0758	0.0367	0.1608	0.1164	0.3127	0.9857	0.0813	0.2417	0.063	0.0179
AL450384.1	0	0.3956	1.8729	0.4372	0.2544	0.6928	0	0	0.1832	0.9817	0.3802	0.7584	0.6033	0.5027	0.2472	0	0	0.2592	0.3483	0.4136	0	0.2618	0.6565	1.2692	0.247	0.6038	0	0.7417	0	1.0438	0.2767	0.566	0.3133	0.3115	0.2802	0	0.2147	0	1.1219	0.2573	0	0.2979	0	0.6825	0.3938	1.6562	0	0.3209	0
AC063944.1	0.1006	0.1119	0.3531	0.4534	0.1439	0.1742	0.3043	0.325	0.1382	0.0925	0.1971	0.6332	0.2275	0.3159	0.268	0.1222	0.1828	0.3298	0.1149	0.2469	0.1333	0.2097	0.588	0.6381	0.4191	0.3984	0.2861	0.3962	0.117	0.0984	0.3912	0.4535	0.1181	0.2056	0.5811	0.1192	0.2428	0.295	0.3878	0.3153	0.1878	0.3932	0.3074	0.1072	0.297	0.1784	0.2786	0.2118	0.264
AC036176.1	7.2988	6.6599	10.0177	9.5466	6.1559	4.4952	9.9283	6.3479	4.2413	3.2709	4.4011	9.9178	4.4435	10.6665	5.9835	6.6826	2.9143	5.6585	9.1624	8.4142	7.6693	4.82	4.4904	3.5614	7.2759	6.3529	8.3381	4.4226	5.2258	3.5696	4.3667	6.2531	2.9666	8.5222	5.4542	4.6569	6.4372	6.2195	10.4277	4.6025	9.8247	7.5233	9.2004	4.6683	4.2473	4.1077	3.8872	8.9479	11.6603
AL031770.1	0	0	0.4545	0.1061	0.6172	0.3362	0	0.2788	0	0	0.2768	0.2103	0.2928	0	0.18	0	0	0.1258	0.0845	0.0669	0.1584	0.1905	0.6373	0.2053	0	0.1465	0.3273	0.12	0	0	0	0.1373	0.076	0.1512	0.5439	0	0	0	0	0	0.1208	0.2892	0.1438	0	0.2867	0.1148	0	0	0
AL021026.1	0.1107	0.3079	0.8098	0	0	0.1198	0.5153	0.1491	0	0	0.0986	0.3935	0	0.5216	0.449	0	0	0	0.0904	0.1431	0	0.8828	0.1703	0	0	0	0	0	0.1288	0	0	0	0.0813	0.4849	0.4361	0	0	0.1804	0.3881	0	0.7751	0.3091	0.1538	0	0.3065	0.1228	0	0.1665	0
LINC01099	0.2765	0.205	0	0.2832	0.0659	1.2565	0.193	0.3722	0.5222	0.0848	0	0.6737	0.2345	1.3458	0.032	0.2687	0.0718	0.3357	0.2707	0.1072	0.1973	0.3391	0.5103	0.3289	0.5119	0.3129	0.0874	0.3203	0.0643	0.0676	0.1434	0.0733	0.2029	0.2421	1.0163	0	0	0.0901	0.7751	0.3333	0	0.3088	0	0.0589	0.3571	0.0613	1.2124	0.1663	0.5679
AC018462.1	0.096	0.178	0.7022	0.2459	0.3433	0.3117	0.2234	0.2585	0.2061	0.4416	0.3421	0.9261	0.2714	0.6407	0.4727	0.0583	0.1869	0.2623	0.1959	0.3411	0.0489	0.5299	0.7384	0.7614	0.3889	0.6791	0.3034	0.2781	0.4469	0.4696	0.3734	0.4456	0.1409	0.2102	0.5042	0.1707	0.4829	0.7821	0.5047	0.4051	0.4481	0.3351	0.7334	0.3071	0.3543	0.7983	0.2216	0.3609	0.2191
AC080188.1	0.4791	0	0.4671	0.1636	0	0.5183	0.5573	0	0.2742	0	0.1422	0.4863	0	0.3761	0.2775	0	0.1036	0.6787	0.7818	0.2063	0.2442	0.7834	0.4912	0.3165	0.5543	0.2259	0	0.9249	0.1858	0.5857	0.414	0	0.2344	0.6992	0.2096	0.5677	0.4818	0.2601	0.2798	0.1925	0.1863	0	0.4435	0.1702	0.2946	0.177	0.5528	0.4802	0.7289
AC243830.1	0	0	0.0527	0	0	0.039	0	0	0	0	0	0.0183	0.1019	0.0283	0.0417	0	0.0468	0	0.0294	0.0931	0	0.1326	0	0	0	0	0	0	0	0.3084	0	0	0	0	0	0	0	0.1761	0	0.0434	0	0.0503	0	0	0	0.0399	0	0	0.0411
AC020550.2	0	0	0.1304	0	0	0.0964	0	0	0	0.1366	0	0	0	0	0	0	0	0	0	0	0	0.1093	0	0.1767	0	0	0	0.1032	0	0	0.1155	0	0	0	0	0	0	0	0	0	0	0	0	0	0.2467	0	0.1028	0.134	0.1526
AC003070.1	0	0.715	2.8209	0.3951	1.6091	1.6695	1.122	0.5192	0.6623	1.7743	2.0618	1.9582	0	0.9085	0.782	0.2343	1.0012	0.1171	0	2.1181	0.0983	1.8924	0.89	1.5294	0.2232	1.6369	1.5237	0.4469	0.6732	3.7733	1.2501	0.7672	0.2831	2.5336	2.5321	0.2286	0.582	3.7706	3.3796	1.1626	2.2502	1.3461	2.9465	2.2617	2.6691	2.7796	0.2226	0.29	0.9905
LINC02102	0.0498	0.0693	0.5103	0.0255	0.0297	0.4314	0.3479	0.2348	0.0428	0.2675	0.0222	0.1265	0.0352	0.1761	0.0433	0	0.0162	0.0605	0.0407	0.0966	0.0508	0.0917	0.0383	0.1482	0.0577	0.3525	0.3544	0	0	0.2133	0.0323	0.0991	0.1463	0.0364	0.0654	0	0.0501	0.1624	0.4367	0	0.0291	0.2435	0.2423	0.186	0.3219	0.0276	0	0.1124	0.0711
AC048341.2	0.3591	0.4991	3.4133	1.1033	2.5675	2.9136	5.0126	1.4498	1.5411	2.2019	4.6376	2.0048	2.7909	2.1141	1.1438	0.8722	1.7472	1.5259	1.0254	1.7395	0.915	5.1741	0.8284	4.6263	0.6232	4.3167	5.1054	0.6239	2.7154	9.4385	0.4654	2.8564	1.9762	4.1923	3.0638	0.2127	1.0833	2.0472	8.1785	0.4328	2.0943	1.0023	3.241	2.8706	5.2999	2.7862	0.4143	1.3496	0.6146
AC012459.1	0.0785	0.0819	0.488	0.0905	0.152	0.1593	0.2854	0.2774	0.1516	0.3009	0.5245	0.4384	0.1526	0.3313	0.0909	0.0596	0.0764	0.2085	0.0721	0.3233	0.085	0.4634	0.166	0.5642	0.0568	0.1804	0.1706	0.1137	0.137	0.324	0.1781	0.2863	0.108	0.1719	0.1159	0.0814	0.2073	0.0959	0.3095	0.1656	0.5037	0.1233	0.6405	0.2092	0.1811	0.3808	0.0793	0.2066	0.0728
AC138393.3	0.1538	0	0.225	0.1576	0	1.1651	0.5369	0.6212	0	0.7075	0.5481	0.937	0	0.4831	0.4455	0	0.1996	0.0934	0	0.1987	0.1568	0.6603	0	0	0	0.6528	1.4583	0	0.5369	1.6928	0.7976	0	0	0	1.2117	0	0.1547	0.7518	1.3477	0.1855	1.0768	0	1.7091	0.164	0.2838	0.1705	0.1775	0	0
AC084880.3	0	0	0.7149	0.3338	0.3884	10.2247	1.8955	0.6579	0	0.4996	0.2903	0.9925	0.6908	0.2558	0.755	0	0.4229	0.0989	0.5318	0.2105	0.2491	0.9991	0	1.9379	1.5082	1.6132	0.5148	6.4173	0	0	0.6336	0.216	6.2177	1.4268	0.6417	0.3861	1.6387	0	1.4274	2.1606	0.3802	2.9565	0	0.8684	0.6013	0.1806	0.376	1.9598	1.0226
AC087392.2	0.452	0.1396	0.2204	1.0804	0.7183	4.0757	7.1872	0.4056	0.1293	0.462	1.208	1.9121	0	0.4732	0.8727	1.098	2.1509	0.8233	1.2295	2.628	0.3072	3.6035	0.6953	1.4934	0.3487	1.4919	0.7142	1.5709	0.5259	1.6581	1.7579	0.5993	3.3173	1.7593	0.5934	1.7854	2.5762	0.7364	2.3761	1.4532	0.1758	1.8929	1.4648	0.3212	0.556	1.8374	1.7387	13.8194	0.6018
AC000036.1	0	0.1207	0.3175	0.089	0	0.2819	0.101	0.0584	0.0373	0	0.1934	0.1763	0.1227	0.1704	0.1509	0.0527	0.0282	0.0264	0.0354	0.0561	0	0.1864	0.1336	0.0861	0	0.0614	0.2058	0.2012	0.101	0.1593	0.2251	0	0.0319	0.8239	0.171	0.0515	0.393	0.283	0.4565	0.157	0.0507	0.2424	0.2412	0.2314	0.1602	0.2888	0.0501	0	0.0248
AC025280.1	0.339	0.6284	0.4958	1.3891	0	2.5677	1.1833	0	0.291	1.0395	0	0.3442	0	0.2662	0.5891	0.8235	1.0999	0.4117	0.8299	1.752	0.5184	0.4158	2.6072	3.3602	1.5691	1.9181	1.6069	0.7855	1.9722	0.4145	0.4395	0.4495	0	0.9896	0	0.8034	5.7965	1.1046	2.3761	0.4087	1.582	0.9464	0.9416	5.0596	7.8192	3.3824	2.7385	1.0195	1.354
LINC01929	0.5689	0.1255	0.0792	0.2497	0.0646	0.1465	0.1261	0.5834	0.3023	0.0831	0.0483	0.1238	0.0766	0.0638	0	0.329	0.0176	0.3289	3.6029	0.07	0.1381	0.2492	0.25	0.3759	0.2507	0.1916	0	0.0628	0.0315	0.1325	0.1756	0.1077	0.1392	0.7907	0.3201	0	0.1635	0.1765	0.0949	0.4898	0.1896	0.1891	0.3386	0.0289	0.1499	0	1.0003	0.2851	0.2009
AC004080.2	0	0	0	0	0	0	0	0	0.1361	0	0	0	0	0	0	0	0	0	0	0	0	0	0	0	0.1834	0	0	0	0	0	0	0	0	0	0	0	0	0	0	0	0	0	0	0	0	0	0	0	0
SHANK2-AS1	0	0.0544	0.601	0.1503	0.1049	0.0635	0.3073	0.0395	0.0504	0.045	0.1307	0.5811	0.2074	0.1613	0.289	0.0357	0.0381	0.1069	0	0.1327	0.0449	0.216	0	0	0	0.1661	0.1391	0.068	0.0342	0.1077	0	0.1557	0.0862	0.3856	0.0771	0.0696	0.0886	0.0956	0.2057	0	0.5821	0	0.4484	0.0313	0.0271	0.2603	0.1016	0	0.0167
AC007546.1	0.1577	1.0229	0.6919	0.9691	0.7517	2.0473	0.3669	0.2122	0.8122	1.6923	1.826	1.1206	0.6686	0.8665	2.0093	0	0.5116	0.1915	0.2573	0.713	0.1607	3.0942	2.4253	2.5006	0.5474	0.8921	1.4948	0.1827	0.9173	2.1208	1.022	1.0454	0.4629	1.1507	2.0701	0.1868	1.2687	1.0275	1.3815	1.3307	1.4717	0.8804	1.5329	0.8405	1.8912	2.2724	0.5459	1.6596	0
BMS1P4	0.0922	0.2135	1.1456	0.236	0.3844	0.2991	0.2144	0.1861	0.1978	0.7064	0.6567	0.7017	0.521	0.2532	0.8273	0.1679	0.3588	0.1679	0.0376	0.6251	0.1174	0.4521	0.2126	0.1827	0.4798	0.5866	0.6552	0.0534	0.1608	0.6761	0	0.3666	0.2705	0.807	0.3024	0.1638	0.0927	0.6756	0.6459	0.4444	0.43	0.3216	0.5759	0.2947	0.2976	0.7151	0.2659	0.1386	0.1052
AL031667.3	1.0766	0.6236	0.7873	0.1378	0.6415	1.0192	0.6263	0.7246	0.4621	0.619	0.2398	0.6831	0.3804	0.8452	0.9353	0.1634	0.262	0.0817	0.3294	0.3477	0.2744	0.8252	0.414	1.3338	0.3114	0.7614	1.0631	0.6236	0.4697	0.3291	0.6978	0.3569	0.395	0.5892	0.8833	0.1595	0.6767	0.6577	0.4716	1.1356	1.413	0.3757	0.3738	0.5738	0.8691	0.8951	0.7764	0.4047	0.6143
LINC00663	0.2441	0.4335	2.0822	1.2708	1.115	1.1883	1.68	1.1224	1.6936	0.7795	0.5073	3.0559	1.0348	1.9799	1.0955	0.4446	0.3299	0.9385	0.2821	1.524	0.9537	1.2971	1.7205	1.2498	1.0355	1.9849	1.5745	0.5655	0.6862	1.1688	1.7928	1.8337	0.8806	1.8404	1.2816	0.723	0.7364	2.3193	2.1025	1.4221	2.5388	2.3279	1.8359	0.8239	0.6192	1.736	0.9857	1.3455	1.6826
AC013652.2	0.0793	0	0	0	0	0	0.0922	0	0.068	0	0	0.0402	0	0	0	0	0	0	0	0	0	0	0	0	0.0917	0	0	0	0	0	0	0	0	0	0	0	0.0797	0	0	0	0	0	0	0	0	0.0879	0	0	0.0452
AC096536.3	0	0	0.1551	0	0.1264	0.2295	0.1234	0	0.1821	0	0.189	0.1615	0.4497	0	0.1843	0.1288	0.0688	0.1288	0	0.0685	0	0.065	0	0	0	0.3001	0.3352	0.2458	0	0.2594	0.1375	0	0	0	0	0	0.32	0.1728	0.3717	0	0.2475	0.2961	0.2946	0	0.2936	0.3528	0.2448	0.1595	0.0605
AC027682.5	0	0	0.2432	0	0.5946	1.6195	0.9674	0.2239	0.1428	0.51	0.5926	0.3377	0.2351	0.2611	0.1927	0.404	0.2158	0.101	0	0.3223	0.1695	0.306	0.2558	0.6594	0.1924	0.941	0.2628	0.1927	0.1935	0.2033	0	0.2205	0.4882	0.971	0.2183	0	0.5018	0.5419	1.7485	0.2005	0.194	0.6964	0.231	0.1773	0.1534	0.3687	0	0	0.0949
AC017028.2	0	0.0244	0.0385	0.1077	0.094	0.1992	0.153	0.0708	0.0226	0	0.1171	0.2269	0.0372	0.2064	0.0762	0.0319	0.0171	0.016	0.0215	0.034	0	0.0645	0.1213	0.0521	0	0.0372	0	0	0.0306	0.0322	0	0.0697	0.0193	0.0768	0.0345	0	0.0264	0.0857	0.1843	0.0317	0.0307	0.1101	0.1096	0	0.2426	0.1166	0	0.0395	0.03
AC007906.1	0	0	1.0111	0	0	0.187	0.4022	0.2326	0	0.53	0	0.2632	0.2443	0.1357	0.3003	0	0	0.1049	0	0.2233	0.0881	0	0.2658	1.0278	0	0.7334	0.2731	0	0.2011	0	0	0.2292	0.3805	0	0.2269	0	0.1738	0	0.3028	0.2084	0	0.2413	0	0	0.3189	0.1916	0	0.2599	0.0986
LINC02754	0.267	0.1443	0.2928	0.1595	0.1591	0.0722	0.1553	0.0898	0.0955	0.2388	0.1982	0.3501	0.0943	0.1921	0.2706	0.2432	0.101	0.1081	0.1815	0.5318	0.0907	0.2729	0.2053	0.1323	0.1287	0.2517	0.1406	0.0515	0.0518	0.1904	0.2596	0.2065	0.1959	0.1948	0.2921	0.2373	0.1119	0.2175	0.3898	0.1609	0.4412	0.1863	0.1854	0.0711	0.2052	0.4193	0.2054	0.3345	0.3173
LINC02344	0.2737	0.1268	0	0	0	0.1481	0.1592	0.1842	0.235	0	0	0	0.1934	0	0	0.1662	0	0.0831	0	0	0	0.0839	0	0	0	0	0.2162	0.1586	0	0	0	0	0	0.1998	0	0	0.1377	0.223	0.2398	0	0.1597	0	0.1901	0.2918	0.3788	0	0.1579	0	0
AP000438.1	0.5884	0.1091	0.8606	1.0849	0.2805	0.2547	1.643	0.4752	1.0103	0.1804	0.5242	2.2701	0	1.0163	0.4771	0.5717	0	1.3576	2.3047	0.9123	1.0797	1.2268	0.181	1.1664	0.6809	1.1652	0.1859	0.6816	0.6846	0.5756	1.2204	0.7802	1.8137	0.8588	0.618	0.1394	0.4734	0.3834	1.4434	1.2769	0.1373	1.6427	0.9806	0.6273	0.9771	1.0437	0.9506	3.008	2.0816
AC008752.1	0	0.4004	0.316	0.2213	0	0	0.2513	0.2908	0	0	0	0.2193	0	0.5088	0.1251	0	0	0	0	0	0	0	0	0	0	0	0.3413	0	0	0.2642	0.2801	0.2865	0	0	0	0.256	0	1.4078	0.7571	0	0.252	0.9047	0.3	0	0	0.7185	0	0	0
AC092747.4	12.1729	7.9889	23.4834	9.5093	15.7493	17.0654	21.9865	14.8545	15.6543	19.6067	10.759	24.7883	30.3242	19.0756	19.2586	10.9877	9.3734	12.4518	7.8457	15.2678	9.2464	21.2317	14.7887	26.0078	14.633	35.1051	24.62	14.5951	16.3672	22.9912	15.6566	21.4151	10.0804	22.26	23.2553	10.2147	11.2424	28.8584	22.3247	16.3307	16.6322	24.3959	18.9439	16.864	17.6099	28.826	14.4292	21.7916	15.0798
AC084398.2	0.3126	2.1726	1.3714	1.2807	1.3038	0.8455	1.0909	0.6311	1.3417	0.9584	0.5569	0.6347	13.032	1.3496	2.082	0.3796	0.507	0.4744	1.7854	1.3125	0.8763	0.6709	1.4423	1.549	1.085	1.7685	1.9754	0.5431	4.3641	1.5287	1.4182	1.4505	0.6882	1.8248	1.8465	0.1852	1.2575	1.0184	1.6431	2.8262	0.7293	0	1.0852	1.1662	6.3441	1.2128	0.7214	1.6449	0.9809
AC007619.1	0.2139	1.7845	2.5032	0.4383	1.5299	4.8612	1.4934	1.1519	0.9183	2.2961	0.9529	3.1495	2.7213	2.1835	0.8674	0	0.5553	0.5196	0	0.9674	0.4362	2.4927	1.9744	1.2723	1.2378	2.1183	1.0141	1.4871	0.7468	2.6159	1.9414	1.1347	0.628	2.8104	4.7747	1.0141	2.7973	1.3942	1.4995	1.8055	0.7488	0.2986	0.2971	1.1403	1.1843	3.0832	0.7406	1.6084	0.8545
AL356966.1	0.0727	0	0.0355	0.0745	0.0289	0.1574	0.0846	0.1306	0.0833	0.1487	0.0648	0.0615	0.0685	0.0381	0.1685	0.1178	0.1259	0.0442	0	0.0783	0	0.0892	0.1865	0.1923	0.0842	0.1372	0.0383	0.0281	0.0846	0.2075	0.0629	0.0965	0.089	0.1416	0.0955	0	0.0732	0.079	0.0425	0.0877	0.0849	0.0677	0.1347	0.1034	0	0.1075	0	0	0.0277
ITFG1-AS1	0	0.5203	0.6158	0.2875	0	0.9112	0.8165	0.9446	0.1205	0.6456	0.5001	0.855	0.1984	0.3306	0.3252	0.1705	0.1821	0.2557	0.1145	0.3627	0.2146	0.9468	0.6477	1.1129	0.1624	0.5956	0.6653	0.1626	0.3266	0.3432	0.9097	0.3722	0.412	0.2049	0.3685	0.3326	0.1412	0.4573	0.9837	0.1692	0.3275	0.1959	0.9746	0.4489	0.3885	1.556	0.3239	0	0.4004
AC108673.3	12.63	11.4608	20.0109	5.9295	7.8397	7.402	6.7345	5.6666	8.8093	4.8409	10.7818	21.6374	10.0405	9.5021	14.7829	8.9482	5.9754	8.9461	6.6558	10.7083	9.5221	13.2307	9.7129	11.4749	9.1336	14.1424	6.2357	15.2404	14.3886	13.1903	9.8914	20.9324	7.3378	18.4337	14.8532	6.5475	7.6744	14.1454	16.5973	6.3441	13.1994	23.1384	13.1547	16.8294	8.9816	12.5425	8.8051	15.4289	11.5599
SNHG16	11.8647	20.1632	13.1464	13.1799	10.0861	11.4147	14.109	11.5902	13.4721	10.8334	8.944	10.6688	11.4962	9.8562	13.3728	13.2127	13.4773	11.8328	9.0376	12.0166	9.5737	10.7923	11.6013	15.5382	9.393	10.2038	12.8775	10.4319	11.204	10.3877	15.3373	11.3517	10.299	9.9055	12.9437	9.9113	14.1474	9.5303	10.1065	12.0448	17.6947	11.4	11.6843	11.4039	15.4787	11.0211	14.658	11.7113	10.0136
AL050309.1	0.3465	0.3867	0.6102	0.4709	0.295	0.5892	0.5512	0.4569	0.425	0.3361	0.3276	0.6139	0.4798	0.6107	0.34	0.3436	0.335	0.3778	0.5136	0.3975	0.3857	0.3599	0.5983	0.4907	0.4501	0.5001	0.6369	0.3277	0.3374	0.4064	0.5592	0.4876	0.5138	0.4438	0.6777	0.1927	0.4979	0.3456	0.632	0.4945	0.4125	0.6219	0.5107	0.4071	0.6198	0.5645	0.5957	0.6061	0.4398
AL592156.1	0.0604	0.5039	0.3534	0.2475	0.288	0.4576	0.3514	0.3253	0.363	0.2779	0.1076	0.3373	0.5977	0.1897	0.4199	0.587	0.1568	0.1467	0.4437	0.3122	0.2156	0.4075	0.0929	0.2395	0.1398	0.5127	0.5727	0.14	0.3515	0.4432	0.5482	0.4806	0.0443	0.4409	0.2379	0.2148	0.1215	0.2953	0.5293	0.2185	0.4229	0.3373	0.6712	0.3864	0.1115	0.2679	0.488	0.545	0.2758
AC110795.1	0	0	0.1605	0.1124	0.2616	0	0.2554	0.1478	0	0	0.0978	0.1114	0.3103	0.0862	0.0636	0	0.0712	0	0	0.0709	0	0.0673	0	0	0.254	0	0.1734	0.1272	0	0.2684	0.1423	0	0	0.4806	0.1441	0.1301	0.2208	0.3577	0.577	0.2647	0.2561	0	0.1524	0.351	0.1013	0.3651	0	0	0
PCAT14	0.0359	0.0998	0.1838	0.0368	0	0.4467	0.2715	0.1691	0.0616	0.0275	0.016	9.0381	0.0761	0.5777	0.1663	0	0.0116	0.0981	0.1025	0.1623	0.0732	0.055	0.0276	0.1423	0.0415	1.244	0	0.2287	0.0418	0.0658	0.1396	0.4046	0.3556	0.2096	0.754	0.0213	0.4152	0.0585	0.1887	0.6708	0.3141	0.2756	1.0718	0.0383	0.1159	0	0	0.081	0.2458
LINC01684	0.1205	0.1288	0.1491	0.1044	0.1988	0.1504	0.1078	0.1871	0.1591	0.1847	0.2559	0.0753	0.2357	0.0946	0.0912	0.3601	0.1443	0.1125	0.0907	0.2574	0.0567	0.1648	0.1283	0.1469	0.2251	0.2883	0.2342	0.0215	0.0755	0.1699	0.1682	0.0369	0.1156	0.1623	0.073	0.1318	0.1118	0.1509	0.1624	0.2011	0.1081	0.0388	0.1801	0.1482	0.1026	0.113	0.1497	0.1532	0.0899
AC080112.4	0.6588	0.3663	0.3854	0.8098	0.6281	1.7107	1.5329	1.2414	0.6786	0.404	1.2911	0.8026	0.3724	0.8275	0.6105	0.3201	1.5388	1.5999	0.43	1.0214	1.8133	1.3735	1.0133	1.3059	1.3721	0.3727	0.8327	0.9158	2.2995	1.4499	0.5124	0.8735	1.1603	0.9615	0	1.0929	0.3975	1.0732	1.616	1.9061	0.7686	1.2874	0.7319	1.545	0.9724	0.8764	0.6082	0.3962	0.7518
CR392039.3	0	0	0	0	0	0	0	0	0	0	0	0	0	0	0	0	0	0	0	0	0	0	0	0	0	0	0.6135	0	0	0	0	0	0	0	0	0	0.3905	0	0	0	0	0	0	0	0	0	0	0	0
AL360091.2	0	0	0	0	0.1616	0	0	0	0	0	0	0	0	0	0	0	0.088	0.0823	0	0.0876	0	0	0	0	0	0	0.2143	0	0	0	0	0	0.0995	0	0	0	0	0	0.4752	0	0	0	0.1883	0	0	0	0	0	0
AP003717.1	0.1249	0.3471	2.3738	0.3837	0.2976	0.4053	1.6704	0.6722	0.4823	0.2871	0.8897	5.2286	0.4411	2.6465	1.9525	0.1516	0	0.0758	0	1.1291	0	0.8805	0.096	0.3712	0	0.0883	0	0	0	0.3816	0.1618	0.9933	0	0.3645	0.9015	0.1479	0.1256	0.9153	1.0938	0.0753	6.6273	1.917	1.4738	0.1996	0.3456	0.4844	0	0.0939	0.3562
AC006480.2	0.3956	0.1833	3.1819	0.4052	0.7072	1.07	0.2301	0.6212	0.566	1.6172	1.1746	1.0374	1.7704	1.1387	0.6492	0.0801	0.5133	0.2802	0.1614	0.3833	0.3024	0.9703	1.1154	1.4376	0.3814	0.746	0.9375	0.3055	0.3068	1.6122	0.6837	1.049	0.1451	1.2509	1.1251	0.3906	0.1989	1.611	2.3104	0.4769	1.3075	1.0123	1.0071	0.4217	0.4866	1.6079	0.4565	0.793	0.4138
AC019127.1	0	0	0	0	0	0	0	0	0	0	0	0	0	0.0362	0	0	0.0299	0	0	0.0298	0	0	0	0	0	0	0	0	0	0	0	0.0611	0	0	0	0	0	0	0	0	0	0	0	0.0491	0	0	0	0	0
AC024901.1	0.192	0.0297	0.0468	0.0655	0.1144	0.1039	0.1489	0.0431	0.1373	0.1962	0.057	0.1787	0.0904	0.1758	0.0927	0	0.0415	0.2525	0.1827	0.0827	0.2935	0.2747	0.3937	0.1268	0.1851	0.181	0.1011	0	0.1489	0.0391	0.2074	0.0424	0.0704	0.3269	0.126	0.1137	0.0644	0.1042	0.3364	0.0771	0.1493	0.268	0.0889	0.0682	0.3542	0.0709	0.1846	0.1443	0.2008
AC091053.2	0	0	0.2401	0	0.5869	0	0	0.2209	0	0	0.1462	0.1666	0.232	0.1289	0.2852	0	0.1065	0.0997	0	0.106	0	0.1007	0	0	0	0.2322	0	0	0.191	0	0	0	0	0.2396	0	0	0	0.2674	0.2876	0	0.5745	0.2291	0.4559	0	0.3029	0.182	0.1894	0.2468	0
AP000808.1	0.1549	0.4307	0.9063	0.7934	0.1846	0.5028	0.5407	0.6255	0.7979	0.475	0.414	0.3145	1.3136	0.7297	1.6151	0.5645	1.1057	0.5643	0.2528	0.3002	0.3948	1.0449	0.2383	0.3071	1.2547	0.8765	2.4475	0.3589	0.5407	1.1365	0.4016	1.027	0.5684	0.6783	0.6101	0.1836	1.0906	1.0095	1.9001	0.747	1.2651	0.6487	0.2151	0.8257	0.4288	1.0304	0.1788	0.9317	1.0607
AC000403.1	0.7376	1.4811	1.9418	1.3348	1.0842	1.6494	0.9154	1.9195	1.4142	0.9424	1.7303	1.6475	0.695	1.5056	1.0396	1.0751	1.0051	1.5227	1.0834	1.4295	0.9525	1.3268	2.0043	1.5109	1.6501	1.1477	1.5539	0.9399	1.1157	1.0823	2.2629	0.8802	1.4074	1.3996	1.388	0.7866	0.8408	1.5221	2.4556	1.4228	2.0939	1.716	1.2634	1.3105	1.5878	1.7717	1.8158	0.9981	1.6133
NARF-IT1	0	0.8498	2.5146	0.7045	1.6393	2.9765	0.9335	0.3086	0.3936	1.7574	1.3274	2.851	0.81	1.9797	1.195	0.4177	1.0412	0.4872	0.1871	0.7405	0.1753	1.7572	2.1156	2.9538	1.4589	2.4319	0.7244	0.6639	0.6668	1.9621	1.1887	1.6718	0.2524	1.3384	1.9562	0.4075	2.3057	2.2408	2.2093	1.2437	2.407	2.5599	1.4326	1.2219	0.6345	3.3037	0.9259	0.517	0.2616
AC022182.1	0.1293	0.0599	0.0946	0.0662	0.3083	0.2799	0.0752	0.087	0.1666	0.1983	0.0576	0.1641	0.0914	0.2031	0.1124	0.0785	0.0839	0.1178	0.0528	0	0.0659	0.0793	0.0995	0.1282	0.0748	0.4574	0.1022	0	0.1505	0.3954	0.1677	0.0857	0.0475	0.0944	0.0849	0.1533	0.1301	0.2107	0.1133	0.2339	0.1509	0.0903	0.0898	0.0689	0	0.0717	0.1493	0.5834	0.1845
AC131009.3	2.4571	1.7078	4.0427	0.9438	1.8302	3.3231	2.8585	0.8268	0.5273	0.9417	1.3679	2.8062	2.1703	2.8934	2.1347	1.8651	2.7899	0.9324	0.2506	2.3808	0.7827	1.695	1.4172	3.0441	1.4215	2.6065	1.4557	2.8463	1.4294	4.1307	2.3888	0.8144	1.3524	2.2413	0.8064	0.7279	2.4712	3.5024	5.9196	2.9621	2.8664	2.5722	3.4122	2.6192	5.6669	3.7452	1.4176	1.3853	1.9276
AC106028.3	0.6601	2.541	5.2725	1.9764	3.1467	3.8456	3.308	1.7086	2.4845	4.6708	2.8495	3.2991	4.3774	3.1491	4.5584	0.925	2.438	2.6204	1.5744	2.296	1.6305	4.9506	2.8115	5.9385	1.5275	3.16	4.8133	1.294	2.304	7.4499	2.2379	4.174	3.1301	4.2983	6.3324	1.5643	2.6044	4.0532	4.0925	2.6321	3.6133	4.8194	3.3141	3.1393	2.9511	6.3604	2.2851	2.5193	1.3906
AL133371.2	1.7989	5.0013	10.5238	2.1498	6.0744	5.8391	3.488	7.264	2.8312	5.516	6.1427	2.2829	2.9661	2.5891	5.3833	10.5602	10.1158	6.5531	4.1589	4.8419	3.5148	6.0671	2.7668	2.3773	4.163	6.7851	0.9474	2.0839	10.465	4.399	7.773	1.9876	4.1805	1.7504	1.968	4.2632	0.6031	2.4421	4.728	3.6144	5.5963	2.9295	4.58	4.1549	2.4894	1.3294	3.8056	0.4508	1.7106
AC011287.2	0	0	0	0	0	0	0	0	0	0	0	0.0531	0	0	0	0	0	0	0	0	0	0.2568	0	0	0	0	0	0	0	0.256	0	0	0	0	0	0.124	0	0	0	0	0	0	0	0	0	0	0.1208	0	0.2389
AC087301.1	0.5492	0.509	1.2048	0.2813	0.9818	0.8913	0.3195	0.7392	0	0.421	0.9784	1.1151	0.3881	1.509	0.159	0.3335	0.1782	0.1667	0	0.7095	0	0.6735	0.8447	0.5443	0.3177	0.3884	0.4338	0.6362	0.3195	2.0145	1.4238	1.0923	0.2015	2.0039	1.442	0	0	1.7894	2.4057	0.331	0	0.7666	2.6694	0.5854	0.2533	2.1308	0	0.8257	0.1567
AL021393.1	0.3271	0	0.7175	0.335	0	0	0.5708	0.2201	0	0	0.1457	0.4981	0.6934	0	0.0947	0	0	0	0	0.2113	0	0	0	0	0	0.2313	0.2584	0	0.3805	0	0	0.2168	0	0	0	0.3876	0.1645	0.2664	0	0	0.3816	0	0.4542	0	0.1509	0.5439	0.1887	0.2459	0.0933
AC017083.1	0.09	0	0.2634	0	0.4292	0.0974	0	0.1212	0.0773	0.138	0.5614	0.1371	0.2545	0.4241	0.1564	0	0	0.328	0	0.2326	0.0459	0.1656	0.1385	0.1785	0	0.1274	0.2845	0.4172	0	0.5504	0	0.3581	0.1982	0	0	0	0	0.2934	0.631	0	0.5252	0.2514	0.3751	0	0	0.8983	0	0.5415	0.0514
AL157388.1	0.5678	1.8679	2.2005	0.6397	2.6728	0.645	0.3633	1.1081	0.8773	0.9575	2.3771	0.807	3.651	0.7132	1.4141	0.7585	0.4421	1.3444	0.2548	0.6052	0.4196	0.7834	0.3493	0.5065	0.8869	1.4455	0.6279	0.7564	0.8257	1.4578	0.4048	0.7528	0.125	1.1601	0.3727	0.6728	0.3426	0.8324	3.8798	0.3765	0.6624	1.0303	0.8279	0.696	0.3143	3.4302	0.6224	0.3415	0.6641
KCNIP2-AS1	0	0.1324	1.0447	0.2195	0.1703	0.1546	0.1662	0	0.1226	0.1095	0.2545	0.3626	0	0.2243	0.1241	0.1735	0.0463	0.1301	0.0583	0.2769	0.0728	0.1314	0.1099	0.5664	0.248	0.3031	0.2257	0.1655	0.1662	0.524	0.1852	0.2841	0.1573	0.417	0.0938	0	0.0718	0.2327	1.2516	0	0.1667	0	0.2976	0.2284	0.1977	0.1584	0.3297	0.4296	0.0815
AC090186.1	0.6164	0.2856	1.5776	0	0.551	0.8337	1.255	1.2445	0.926	0.4725	1.2354	1.0169	0.4356	0.6049	1.0711	0	0	0.3742	0.1257	0.6968	0.2356	0.567	1.6591	2.4438	1.4265	1.0898	0.9739	0.5355	0.7172	1.3189	2.3971	0.8173	0.3393	1.3495	1.0115	0.5478	0.31	1.7573	3.2402	1.4862	0.5393	0.6453	0.642	0.3285	0.1422	0.8541	0.7113	0.4634	0.8792
AC009090.3	0.9361	1.1566	2.5099	1.2784	1.1156	2.3632	0.9075	0.84	1.4732	1.4351	0.8338	1.663	1.1025	2.0821	1.4458	0.5685	0.4049	0.5683	0.5092	0.7055	0.0795	1.3393	1.9197	1.237	0.7221	2.2067	2.4649	0.7229	0.9076	1.1445	1.4156	1.8617	0.3435	3.6432	3.8914	0.3697	0.7845	2.2874	1.3668	0.9404	1.274	2.3954	0.8666	0.6652	1.2954	2.2483	0.3601	1.642	0.5341
ZNF571-AS1	0.116	0.0537	0.3054	0.1307	0.0829	0.2385	0.1484	0.1249	0.1195	0.1601	0.155	0.4711	0.082	0.2823	0.168	0.1268	0.0828	0.1338	0.123	0.1798	0.0887	0.3201	0.2855	0.2299	0.1208	0.2789	0.1649	0.0941	0.1215	0.156	0.2406	0.2461	0.0596	0.3555	0.2436	0.0825	0.2217	0.3401	0.4065	0.1538	0.2842	0.2105	0.1128	0.136	0.1498	0.3986	0.1339	0.0523	0.2978
AC138956.1	0.6996	0.6483	1.7905	0.3583	0.4169	1.5138	1.6278	0	0.4504	0.5363	1.2463	1.4204	1.9774	1.2357	1.013	0	0.3404	0.7433	0.1427	1.8076	0.0891	1.5015	0.807	1.0401	0.6071	2.2264	0.5526	0	0.8139	1.283	0.6801	0.9276	0.6417	1.5316	1.148	0	0.1759	3.1341	3.6773	0.2108	0.8161	1.7089	0.2429	0.3729	1.1294	3.4898	0.4036	1.0518	0.3992
AL136985.2	0.1648	0.1527	0.7229	0.1688	0	0.1783	0.7667	0.2218	0	0.5052	0.7338	0.92	0.2329	0.2587	0.8589	0.2001	0.1069	0.3001	0	0.3193	0.168	0.7072	0	0.3266	0.5719	0.233	1.3015	0.3817	0.3834	0.6043	1.495	0.8738	0	0.4809	0.2163	0	0.1657	1.0736	0.5774	0.3972	0.3844	0.46	0.6864	0.1756	0.456	0.5479	0.3802	0	0.188
AC027449.1	1.9492	1.8064	1.9005	0	1.0325	0.703	1.0078	0.2915	0	0.332	0.9646	1.759	0.3061	1.0201	0.1254	0.7891	0.281	0.9204	1.237	2.2385	0.7727	0.664	1.9987	1.2879	1.7542	0.919	1.0265	2.258	0.252	2.1184	2.246	0.5743	0.9536	0.9483	1.9902	1.0265	1.5247	1.7641	1.5179	0.7833	2.7793	2.7207	0	1.6161	1.3986	1.2004	1.2496	0.6513	0.4943
AC090469.1	0	0.21	0.1105	0.0774	0.2701	0.2452	0	0	0	0.1158	0.1346	0	0	0.1186	0.1312	0	0	0.0917	0	0.0488	0.0385	0.0463	0	0	0	0	0.1193	0.0875	0	0	0.2937	0.2003	0.0554	0.441	0	0.0895	0	0.123	0.1323	0	0.0881	0.1054	0.3147	0	0.1394	0	0	0	0.0431
AC098484.4	0.3191	0.6407	2.6444	0.463	1.1408	1.4385	0.7115	0.7158	0.8902	0.8561	1.0896	1.7007	0.9019	1.4404	0.7084	0.2261	0.5866	0.7103	0.2604	1.2711	0.2304	1.7284	0.8589	1.0542	0.4923	1.542	1.2183	0.2772	0.7116	1.3655	1.4477	1.0577	0.5464	1.1255	1.2916	0.3466	0.4279	1.8627	2.4227	0.5449	2.0784	1.0021	1.0709	0.7086	0.9567	2.7708	0.5216	0.7596	0.6372
AP000302.1	0	0	0.3871	0	0	0.2864	0	0.1781	0	0	0.1179	0.0672	0.1871	0.2078	0	0	0.0859	0	0	0	0	0.0812	0	0	0.1531	0	0	0	0	0	0	0	0	0.3863	0	0.1568	0	0.6468	0.2319	0	0.1544	0	0	0	0.2442	0.1467	0.4582	0	0.151
LINC00426	0.5969	0.4694	3.0423	0.4632	2.1558	1.1743	0.2946	0.8278	1.118	1.4698	0.2578	0.8264	1.1504	0.9798	0.4924	0.6371	0.3873	0.3954	0.3838	0.7595	0.2582	0.7099	0.5564	1.3984	0.3349	2.8911	0.9717	0.1048	0.463	1.4818	0.6097	0.2878	0.4115	1.5049	0.6649	0.7288	0.4548	1.5323	0.6339	0.5452	0.9496	0.6817	1.0299	0.5399	0.267	0.8021	0.501	0.5167	0.3406
AC134312.5	0	0.1031	0.1085	0	0.0884	0.0803	0	0.1997	0.1592	0.1138	0	0.0565	0.1049	0.0582	0.1289	0.0451	0.0963	0.3153	0.0605	0.0959	0.0378	0.2047	0	0.0735	0	0.1574	0.1172	0	0	0.0454	0.2405	0.0492	0.0272	0	0.1948	0.0879	0	0	0.195	0.0894	0.1298	0.1554	0.2061	0.0395	0.0342	0.0823	0.0428	0.0558	0.127
AL445985.1	0.5122	1.2816	1.1985	2.4133	0.1831	0.3879	2.9197	0.8962	0.2638	0.3926	1.3687	2.0799	0.5067	2.694	0.979	0.5599	0.2659	0.4975	1.4627	0.7279	0.7571	1.539	0.3151	0.4061	0.5334	0.3622	0.0809	0.2373	0	0.4384	0.9295	1.6298	0.5638	0.7475	1.0758	0.5462	0.9787	0.9178	0.359	0.3087	2.7486	0.7864	1.5648	0.546	0.5198	0.6813	0.8865	0.231	1.8411
AC092681.2	0.029	0.1073	0.1271	0.089	0	0.2193	0.1011	0.2339	0.1243	0.0888	0.0516	0.0735	0.2456	0.0909	0.1006	0.0352	0.1503	0.1231	0.0473	0.0561	0.0148	0.1065	0.1336	0.0574	0.134	0.2867	0.2288	0.1677	0.1011	0.0708	0.1126	0.1152	0.255	0.1691	0.3041	0.0686	0.1165	0.283	0.1522	0.1396	0.1689	0.0808	0.1206	0.0926	0.187	0.3852	0.0668	0.1306	0.0826
AL596087.2	0	0.1078	0	0.1191	0.2772	0.1258	0	0	0.2995	0	0	0	0.1643	0.0913	0.0674	0	0	0.2118	0	0	0	0	0	0	0	0	0	0	0	0.1422	0	0	0	0	0	0	0	0	0	0	0	0	0	0	0.2146	0.1289	0	0	0
AC084198.2	1.4484	2.7805	5.5228	2.1725	3.6374	3.9738	3.2498	4.0384	3.1085	1.9827	5.0687	5.4354	4.5327	3.7768	4.2545	1.6963	2.3495	3.5176	1.9416	3.1411	2.3202	5.3291	4.376	2.3585	3.292	3.4389	5.8844	3.2359	3.4306	5.2496	4.6268	4.8697	3.2268	2.9445	5.7044	2.5744	2.9135	8.2585	8.3387	4.8018	4.5261	3.0326	4.3821	3.5843	2.9588	5.2183	2.6264	3.811	3.6598
AL138831.2	0.1799	0.3334	0.5262	0.3685	0	0.3893	0.4186	0.7264	0.4633	0.8274	0.1602	0.7305	0.7627	0.5649	1.1461	0.2185	0.4669	0.5461	0.1468	0.581	0.5501	0.2206	0.5534	0.7132	0.4163	0.5089	0.2842	0.6252	0.2093	0.2199	0.4664	0.477	0.132	0.5251	1.6531	0.6395	0.3618	0.2931	0.9456	0.8675	0	0.5022	0.2498	0.3835	0.3319	0.3988	0.2076	0.5409	0.5132
AC018653.4	0	0.1128	0.7122	0.1247	0.1451	0.2635	0.1416	0.1639	0.1045	0.1867	0.3254	0.1854	0.5162	0.1912	0.8462	0	0.079	0.0739	0	0.3146	0	0.3733	0.1873	0.4827	0.1409	0.5166	0	0.2821	0	0.5954	0.4735	0.1614	0	0.3554	0	0	0.2449	0.7934	0.64	0	0.8522	0.5098	0	0.1298	0.4493	0.135	0	0	0
AL354696.1	0.8868	0.8218	1.2969	1.8167	2.1137	1.7271	0.4127	1.9098	1.0658	2.1753	3.0017	1.8006	1.7546	1.6708	2.0545	1.7233	0.8055	0.6461	0.8683	0.4583	1.1752	1.9576	1.6367	1.0547	1.2313	1.2543	1.1208	0.6164	0.6191	1.7348	1.3794	2.5867	0.7809	1.812	3.4925	1.2609	1.2486	0.5779	2.1753	1.9243	1.0345	2.7232	2.9556	0.5672	0.8181	1.5729	0.8186	0.5333	0.7084
AC025175.1	2.4388	2.6907	2.5478	1.3085	1.1073	1.1309	1.8915	2.97	2.5921	1.0683	1.3449	2.417	1.6413	2.3705	2.1525	2.1158	0.8289	1.6217	1.8953	2.2506	1.4207	3.3471	2.5007	3.6834	3.3594	2.6282	1.1009	2.5561	1.4863	1.42	4.3658	0.7699	2.3012	2.8815	4.4213	1.9266	1.4016	1.7027	5.2907	1.26	1.8968	1.7832	2.4192	1.7332	1.1785	2.0599	5.4945	4.3653	3.3794
AL158151.4	0.3477	0.1611	0.5085	0	0	1.3168	0.4045	0.468	0.8955	0.5331	0.1549	0.1765	0.7371	0.273	1.7119	0	0.6768	0.2111	0	0.4492	0	0.9595	0.5348	1.7232	0	0	0	0	0.2023	0.8503	0	0.461	0.2552	3.8063	0.2282	0	0	0.5665	2.1324	0.2096	0	0.2427	0	0.1853	0.3208	0.1927	0.2006	0	0.0992
AC005538.3	0	0	0	0	0	0	0	0	0	0	0	0	0	0	0	0	0	0	0	0	0	0	0	0	0	0	0	0	0	0	0	0	0	0	0	0	0	0	0	0	0	0	0	0	0.0492	0	0	0	0
AL022097.1	0.5468	0	0	0	0.2607	0	0	0	0.1878	0.1677	0.0974	0.0555	0	0	0.0633	0	0	0.0664	0.0892	0.0706	0.0557	0.3353	0	0	0	0.3094	0	0.2534	0	0.2674	0	0	0.1605	0	0.1436	0.1296	0.11	0	0.5749	0.1318	0.2552	0.1527	0	0.1166	0.2018	0.2425	0	0	0.1872
AC107021.2	0.5049	0.4289	0.8	0.2155	0.5516	0.8649	0.5874	0.2832	0.4695	0.5161	0.1874	0.6407	0.4757	0.4624	1.1941	0.3066	0.273	0.7408	0.5493	0.5708	0.3646	0.516	0.5824	0.9174	0.4868	0.5356	0.4653	0.6336	0.5874	0.463	0.8727	0.5579	0.3088	0.7983	0.4971	0.4986	1.2272	0.8225	0.3686	0.5579	0.8344	0.8222	0.7596	0.6279	0.4658	0.5131	0.3884	0.6326	0.6002
AC084781.1	0	0	0.5896	0.1376	0.3203	0.1454	0	0.3617	0.2307	0	0.5985	0.0682	0	0.1055	0.0778	0	0	0	0	0.2604	0.0685	0	0.2067	0	0.1555	0.1901	0	0	0	0.1643	0	0	0.0986	0	0	0.1592	0	0	0.2354	0.162	0.1568	0.1876	0	0.1432	0	0.2979	0.1551	0.202	0
LINC00894	0.1466	0.0996	1.3865	0.1702	1.0483	1.2795	0.7504	0.1973	0.2601	0.4345	1.2014	1.786	0.7321	1.0972	0.4925	0.1306	0.2219	0.2848	0.0478	0.423	0.1146	1.4264	0.5863	0.8137	0.3053	1.41	1.3125	0.1585	0.2957	1.6252	0.3801	0.5054	0.2439	1.5548	1.6423	0.0463	0.7667	2.6271	1.4556	0.3652	1.334	1.1459	0.9637	0.5418	0.559	1.5168	0.2368	0.2498	0.184
AC108865.2	0	0	0	0	0	0	0	0	0	0.3128	0	0	0	0	0	0	0	0	0	0.2636	0	0	0	0	0	0	0	0	0.2374	0	0	0	0	0	0	0	0	0	0	0	0.238	0	0	0	0	0	0	0	0
AC020978.7	0.35	0.1081	1.2798	0.5378	0.4867	0.9152	0.2715	0.3533	0.5258	0.7155	0.6755	0.992	0.4535	0.7557	0.8278	0.4251	0.3974	0.3719	0.119	0.358	0.1041	1.1268	0.4486	0.5204	0.27	0.8251	0.5069	0.3379	0.5769	0.7846	0.6428	0.7735	0.2783	0.9366	1.0722	0.2419	0.2347	0.9503	0.8177	0.5978	0.8847	0.855	0.8912	0.342	0.7266	1.4227	0.4376	0.307	0.3828
AC022001.2	0	0.1408	0.2223	0.1557	0	0.6577	0	0	0	0.233	0.1354	0.2314	0	0.2386	0.176	0.3692	0.1972	0	0	0.0982	0.2324	0.1864	0.2338	0.3013	0	0.215	0.2401	1.0563	0	0	0	0.2015	0	0	0	0	0.9171	0.7427	1.0652	0	0.1773	0.4243	0.4221	0	0	0.3369	0	0	0
AC024084.1	0.0596	0.1658	0.2617	0.3054	0.1422	0.1291	0.2082	0.1605	0	0.1829	0.2656	0.2119	0.1686	0.0468	0	0.0724	0.1548	0.0362	0.1947	0.2312	0.1824	0.0731	0.0917	0	0.069	0.5061	0	0	0.0694	0.0729	0.0773	0	0.0438	0.1741	0	0.2827	0.12	0.0972	0.1045	0.2157	0.0696	0.0832	0.0828	0.2543	0.055	0.1322	0.1376	0.1793	0
AL135960.1	0.0874	0.1822	1.0541	0.1566	0.2343	1.8668	0.8639	0.3822	0.4687	0.5023	0.3502	1.9401	0.4321	0.9259	0.2277	0.1326	0.3118	0.4376	0.1069	0.6772	0.1558	1.4598	0.3359	1.039	0.657	1.3901	0.5866	0.253	0.2033	0.9346	1.5854	0.2606	0.9937	2.2313	2.2077	0.2329	0.3954	1.6722	2.8318	0.7372	0.3057	1.0365	0.6066	0.582	2.3977	0.799	0.5796	0.2955	0.7103
AC010486.1	0	0	0	0	0	0	0	0	0	0	0	0	0	0	0	0	0	0	0	0	0	0	0	0	0	0	0	0	0	0	0	0	0	0	0	0	0	0	0	0	0	0	0	0	0	0	0	0	0
PAN3-AS1	2.5446	3.6279	4.8666	3.6089	2.6438	3.5297	4.5543	3.1615	3.1926	1.9006	2.0342	4.6698	4.1495	4.2514	4.2325	2.2188	1.8627	3.2879	2.0763	3.3718	2.7602	2.8006	4.6162	3.104	3.5482	5.2602	4.3295	4.3082	2.2774	4.7067	5.7512	5.104	2.7771	4.3804	4.0257	1.4689	3.0185	3.6139	6.9736	4.0114	2.5879	4.0071	2.9901	3.6167	4.7552	4.1227	4.2914	3.6296	3.2759
AC026310.1	0.1211	0.561	0.1771	0.124	0.4329	0	0.1409	0.163	0.7276	0	0.5393	0.0615	0.5134	0	0	0.4412	0.4714	0	0.1976	0.2346	0	0.1485	0	0.24	0	0.1713	0	0.2805	0.2817	1.1843	0.4709	0.1605	0.1777	0.1767	0.159	0.1435	0.3653	0	0.4243	0.146	0.2825	0.169	0.1681	0	0.2234	0	0.1397	0.3641	0.0691
AC009126.1	0.6096	0.9546	1.4143	0.6675	1.1024	0.5459	0.6848	0.764	0.8482	0.8058	0.9176	1.0138	0.6833	1.1718	0.8767	0.6128	0.5729	0.8934	0.6175	0.7197	0.8894	0.5672	1.164	0.2917	0.7054	0.8623	0.7971	0.3409	0.7093	0.8996	1.0083	0.669	0.6634	0.7671	0.8831	0.6975	0.3383	0.6507	1.3997	0.811	1.496	0.7042	0.8174	0.4258	0.5042	1.2584	0.655	0.6954	0.7077
AC079779.2	0	0.2658	0	0.2938	0	1.5516	0	0.1287	0	0.1466	0.3406	0.1456	0.4053	0.1501	0.0554	0.1161	0.4963	0.2902	0.6241	0.5558	0.0487	0.7621	0.8823	0.379	0.4425	0.1352	0.4531	0.5537	0.1112	0.3507	0.2479	0.3803	0.421	0.5581	0.251	0.1133	0.5769	0	0.335	0	0.1115	0.5338	0.3983	0.5096	0.0882	0.4239	0.5516	0	0.3818
BEAN1-AS1	0	0.2836	0.5222	0.3135	0.0608	0.8831	0.4154	0.1373	0.4379	0.3128	0.4998	0.6214	0.0721	0.2803	0.2955	0.1239	0.4634	0.4026	0	0.5602	0	0.3754	0.7061	0.1011	0.2361	0.2886	0.2418	0.1773	0.2374	0.5613	0.1984	0.4058	0.2995	0.2234	0.3348	0.1209	0.2565	0.4986	1.2513	0.1845	0.7141	0.2136	0.3542	0.5981	0.4706	0.2262	0.1766	0.1534	0.2328
AC092431.1	0.2099	0.778	0.9208	0.8599	0.2501	0.2271	0.7325	1.13	0.3603	0.3218	0.5609	1.1719	0.5932	0.659	0.3647	0	0.5447	0.5097	0.8563	0.4067	0.8558	0.5148	0.3228	0	0.4857	0.5937	0.9947	0.4862	0	0	0.2721	0.5565	0.4621	1.2253	0	0.9947	0.8443	0.6838	0	1.265	0.4897	1.1718	0.8744	0.4474	0.1936	0.4653	0.2422	0	0.2395
AP000829.1	0.0382	0	0	0	0	0	0	0.0514	0	0	0.034	0.0388	0	0.12	0	0	0	0	0	0	0.0195	0.0234	0	0.1515	0.1326	0.054	0	0	0.0445	0.1401	0	0.0507	0	0	0.0502	0	0	0	0.0669	0	0	0	0	0	0	0.1271	0	0	0.0436
INTS6-AS1	0.0931	0.1078	0.4339	0.1847	0.1733	0.2014	0.2166	0.0783	0.1049	0.1427	0.1969	0.3927	0.1151	0.443	0.2055	0.1413	0.0604	0.1448	0.0997	0.2368	0.1038	0.2212	0.17	0.1269	0.1144	0.3703	0.1379	0.0943	0.1083	0.1423	0.1659	0.2237	0.0768	0.2887	0.168	0.1034	0.0878	0.2654	0.2548	0.1262	0.2647	0.1949	0.3878	0.1178	0.0751	0.2773	0.1477	0.1924	0.1427
CYP1B1-AS1	0.1929	0.2953	0.5397	0.4037	1.3393	0.6714	0.4976	0.4741	0.216	0.5143	2.0767	0.2299	0.96	0.5267	0.204	0.6417	0.8597	0.4481	0.1916	0.6447	0.436	3.0289	0.2967	1.147	0.8733	1.1031	1.4839	0.6023	1.0245	1.415	0.8697	0.278	0.56	0.5753	0.8697	0.3577	0.5314	0.9153	0.4261	1.6176	0.45	0.3395	0.2795	0.5721	0.4487	1.1899	0.2032	2.0552	0.5981
MIR1915HG	1.5314	3.0964	5.1919	2.8282	1.7974	1.4058	3.1313	6.371	4.7007	1.245	1.7155	3.8396	1.574	3.6249	3.9645	1.1272	0.7527	5.2263	2.8399	3.2675	1.2654	1.9208	2.2126	0.8739	3.866	1.8706	1.5396	1.102	0.9179	2.0426	1.8648	3.4456	2.0093	1.7948	1.5535	2.8593	1.2835	2.6081	4.472	1.958	5.0076	2.5586	3.19	2.6465	0.9633	1.6462	3.668	1.6396	3.72
AC099343.2	1.1564	1.0717	2.0672	0.2632	0.6125	1.2512	1.1959	0.3459	0.4412	0.394	1.7169	1.2393	1.0896	1.2105	0.5954	1.0924	0.7503	0.8581	0.9436	0.913	0.0655	0.8667	0.7905	0.5094	0.1487	1.8174	0.203	0.8931	0.598	1.2568	0.6663	1.1926	0.7544	0.3751	0.6747	0.1523	0.6462	0.2093	2.2514	0.1549	1.3491	0.7174	1.9629	1.3697	0.8298	1.5669	0.1483	0.1932	0.6598
MIR762HG	1.1008	1.1335	2.9218	2.0881	1.3119	1.4557	0.9012	1.3171	0.945	0.8751	1.4527	1.4694	0.6915	1.3443	1.4169	0.8913	1.0582	1.4109	1.1644	1.5539	2.4729	0.9	1.3796	0.8082	1.3209	1.384	1.2239	1.3697	0.9962	1.4456	1.5855	1.1893	1.0173	1.4281	1.0705	1.2561	0.7791	0.8634	1.3573	0.9339	1.7123	1.3658	1.8118	0.9996	0.7147	1.5819	1.5525	1.6551	1.5353
AC127496.1	0.1048	0.0388	0	0.0429	0.025	0.068	0.0975	0.1128	0.036	0.0321	0.0373	0.1064	0.1184	0.0329	0.0728	0	0	0.1145	0.0684	0.1083	0.0427	0.0899	0	0	0.097	0.0889	0.0331	0.0728	0.0731	0.1281	0.1901	0.0278	0.0769	0.1835	0.055	0.0497	0.0421	0	0.0734	0.101	0.0978	0.0292	0.0582	0.0447	0.1546	0.0465	0.0484	0.063	0.0598
AC022382.1	0.2623	0	0	0.2687	0	0	0	0	0	0	0	0.3995	0	0.206	0.1519	0	0.3404	0.1593	0	0.1695	0	0	0.4035	0	0.3035	0	0	0.3039	0	0.3208	0.3401	0.6957	0	0	1.0332	0.3109	0.2638	0.4274	0.4597	0	0.306	0.3662	0	0.2797	0	0.5816	0	0	0.449
AC007728.2	0.181	0.5272	1.437	0.3708	1.0477	1.4548	0.5114	0.4176	0.7103	0.8721	1.3359	0.5513	0.9136	0.3451	0.5991	0.5653	0.5536	0.4239	0.3376	0.5846	0.224	0.7928	0.4375	1.1276	0.6283	1.4629	0.4085	0.4493	0.3309	1.2962	0.4357	0.3771	0.7021	0.5661	0.6789	0.4596	0.9102	1.011	0.7702	0.8105	0.5128	0.4331	0.6104	0.4961	1.145	0.8886	0.4476	0.4665	0.3393
AC098848.1	0.3109	0.2881	0.2274	0	0.1853	0	0.9043	0.6278	0.2669	0.715	0.1385	0.2367	0.2197	0.3661	0.3602	0.1888	0.4035	0	0.2537	0.3013	0.0792	0.3813	0	0.9245	0	0.4398	0.7368	0	0.5426	0.3802	0.403	1.2367	0	0.4538	0	0.1842	0.1564	0	0.5448	0.1874	0.5441	0.217	0.2159	0.1657	0.2868	1.3787	0	0.4675	0.0887
AL121652.1	0	0	0.5755	0	0	0.4258	0.4578	0	0	0	0.1753	0.2996	0.2781	0.3089	0.114	0	0	0.2389	0	0.1271	0.1003	0.2413	0.3026	0	0.2277	0.2783	0	0.4559	0	0	0	0	0	0	0.2583	0	0.1979	0	0.6895	0	0.4591	0	0	0	0.363	0	0	0	0.1123
AP000487.1	0.4296	0.2389	0.8377	0.4693	0.3413	0.7436	0.3665	0.7324	0.5408	0.2195	0.6122	0.4942	0.4047	0.5396	0.5971	0.1739	0.223	0.313	0.3038	0.6105	0.3211	0.4741	0.4845	0.5677	0.4308	0.5266	0.4977	0.199	0.2332	0.6303	0.6682	0.3797	0.4624	0.4598	0.3759	0.2715	0.4032	0.3732	1.1541	0.3798	0.3341	0.6795	0.5568	0.3663	0.2906	0.4762	0.2313	0.4736	0.4738
AL158136.1	0	0	0	0.0343	0	0	0	0	0	0	0	0	0	0	0	0	0	0.0406	0	0	0	0	0	0	0.0387	0.0946	0	0	0	0.0409	0	0	0	0	0	0	0.0336	0	0.0586	0	0.039	0	0	0	0	0	0	0	0
FAM225B	0.1003	0.0517	0.2446	0.0685	0.0531	0.0482	0.0648	0.1501	0.201	0.0855	0.1092	0.0849	0.1103	0.1313	0.1033	0.1083	0.094	0.1218	0.091	0.1944	0.1875	0.0615	0.0686	0.0884	0.1548	0.205	0.1585	0.0387	0.0649	0.0409	0.1156	0.0296	0.1391	0.0651	0.0585	0.0925	0.0673	0.0908	0.1367	0.0941	0.2341	0.0934	0.0774	0.1307	0.0514	0.1483	0.09	0.0838	0.089
AC073343.2	0.101	0.1404	0.2216	0.1294	0.0903	0.1913	0.1175	0.102	0.1951	0.1162	0.1575	0.2564	0.0714	0.119	0.1609	0.0614	0.1311	0.1073	0.0206	0.0979	0.0644	0.1859	0.0777	0.0501	0.0584	0.2143	0.1995	0.117	0.0588	0.0618	0.2292	0.2009	0.0371	0.1475	0.1326	0.1197	0.1778	0.3292	0.4868	0.2131	0.1768	0.1763	0.1052	0.1346	0.2097	0.252	0.1166	0.1899	0.245
LINC00115	0.0669	0.1861	1.0767	0.617	0.4786	0.7242	0.5451	0.2703	0.4022	0.7183	1.4309	0.8833	0.6621	0.4729	0.7365	0.3252	0.4777	0.4876	0.2185	0.5621	0.2729	0.944	0.1029	0.796	0.1549	0.852	0.423	0.5427	0.5451	1.2275	0.2603	0.6212	0.2456	0.2931	0.3515	0.0793	0.9424	0.5452	0.3518	0.2421	0.1562	0.3737	0.1859	0.7135	0.741	0.4452	0.5406	0.3019	0.5346
LINC00470	0.0873	0.009	0	0.0596	0	0.1259	0.0226	0.0261	0.0083	0	0	0.0295	0	0.2816	0.0056	0.0118	0.0189	0	0	0.0313	0.0198	0.0059	0	0	0.0561	0.0274	0.0613	0.0449	0.0226	0.1186	0	0	0.0142	0.0283	0.0255	0.023	0	0	0	0.0234	0.0113	0	0	0	0.0089	0	0	0	0.0055
AC134407.1	0.4973	0.2304	0.3637	0	0	0.4035	0.1446	0.1673	0.2135	0.3812	0.1107	0.6942	0.1757	0.1952	0.36	0	0.0807	0.4529	0	0.0803	0.0634	0.1525	0.1912	0.4929	0	0	0.3928	0.288	0	0.456	0.3223	0.6594	0	0.7258	0.3264	0.1473	0	0.6076	0.4357	0.2998	0	0.1735	0.518	0.1325	0.4588	0.5513	0.1435	0.1869	0
AC010201.2	0.2948	0.3825	3.0181	0.1208	0.8432	0.8931	1.3033	0.3968	0.8605	0.452	1.3656	1.2271	1.4166	2.4532	0.8879	0.0716	0.5356	0.9665	0.0481	1.1426	0.3306	1.4462	0.4534	1.0519	0.4776	2.2517	1.1178	0.1366	1.372	1.9464	1.07	1.4072	0.6058	0.8605	1.0062	0.0699	0.0593	1.5368	2.0662	0.3554	1.5133	0.9053	2.3745	0.6285	0.3808	3.3988	0.3402	0.6205	0.2691
PCBP2-OT1	0	0	0.2185	0.153	0.1781	1.1315	0.3476	0	0.1283	0	0.1331	0.5309	0.2111	0.3519	0.0865	0	0.0969	0.0907	0	0.193	0	0.3665	0.2298	0.5923	0.1729	0.4226	0	0.5192	0.1738	0.548	0	0.1981	0.3289	0.2181	0.3923	0	0.1503	0.7302	0.2618	0.1801	0	0.2085	0.6224	0.637	0.5513	0.6625	0.1724	0.4493	0
CH17-340M24.3	44.3682	45.3521	34.277	87.2702	54.9853	23.4442	56.5904	37.1014	30.7485	37.74	72.3481	81.2573	40.6229	70.0101	42.0901	39.9231	29.2661	31.5017	37.1653	35.2309	48.2341	50.0752	29.473	23.9598	27.63	28.3546	30.2748	28.1744	31.2129	38.388	33.0559	59.9998	22.5002	29.4738	41.7974	35.2817	28.612	42.503	39.2575	34.6513	65.5169	65.2223	66.1188	29.8548	25.2935	37.9093	37.9304	51.8596	31.37
AC007406.4	5.9506	5.4115	16.5924	3.2755	7.3569	12.0643	10.5137	10.592	11.3146	9.3789	7.9015	16.2038	11.6324	12.0718	11.8698	5.0659	6.874	8.9308	4.969	12.8072	5.896	10.4524	10.4355	12.1816	10.7784	14.8668	12.5645	8.8582	9.9969	9.6215	11.4263	15.116	7.4891	12.9464	13.2874	6.6227	5.2576	12.3213	17.1013	11.1627	14.5003	15.37	13.7858	8.5961	5.1562	11.7442	7.7329	11.6225	11.0105
LINC01081	0.5286	0.0816	0.6443	0.6317	0.21	0.4766	0.6662	0.8301	0.3782	0.0675	0.4709	1.4758	0.249	0.6571	0.2296	0.535	0.2001	0.214	1.1862	0.9391	0.7409	0.8374	2.1004	1.0479	0.8665	0.9969	0.4872	1.3268	0.3588	0.754	0.7994	0.4088	0.8082	1.4788	0.694	0.783	0.6646	0.8612	0.3859	0.7966	0.6167	1.1683	0.9788	0.6574	0.3658	0.5372	1.1183	1.7883	0.9551
AL031710.1	0	0	0	0.1929	0.2245	0.2038	0.2191	0.2535	0	0	0.3356	0.0956	0.5324	0	0.1091	0	0.1222	0.1144	0	0	0	0.693	0	0	0	0.2664	0.2976	0	0	0.4606	0.2442	0	0	0	0	0	0	0.3068	0	0	0.2197	0.2629	0	0	0	0	0	0	0
AC084048.1	0.1377	0.1276	0	0.1411	0	0	0	0.3708	0	0.2112	0	0.0699	0.3893	0	0	0	0	0	0.4495	0.1779	0	0.0845	0	0	0	0.5844	0.2176	0.1595	0.3205	0	0	0	0	0.201	0	0	0	0	0.2413	0	0.6427	0	0	0	0.1271	0	0	0	0
AC245060.7	0.0913	0.3386	0.4008	0.3431	0.3992	0.5271	0.4959	0.3279	0.3921	0.5135	0.1899	0.6646	0.4303	0.7649	0.6349	0.2589	0.5729	0.1849	0.1988	0.354	0.2173	0.3547	0.562	0.5432	0.4932	0.3876	0.5292	0.2116	0.3543	0.484	0.3158	0.5652	0.3352	0.7555	0.5196	0.469	0.7962	0.248	0.5868	0.7341	0.888	0.935	0.3806	0.357	0.4494	0.3375	0.0703	0.1373	0.3648
AP000766.1	1.0433	1.9337	3.2385	0.8942	2.1061	3.4325	3.5174	2.7225	1.6084	2.4808	1.5362	4.0421	2.1966	2.5908	1.9608	1.4223	1.6301	1.771	0.9208	2.5307	1.3023	3.4207	3.2093	4.305	2.907	3.2524	3.2966	2.1458	2.5515	3.0979	3.6156	3.2182	2.5938	2.6725	4.6399	1.9426	2.2484	2.3586	3.9544	2.8491	1.5648	3.3583	2.5133	1.8157	1.3946	4.1304	2.1129	3.3293	2.8791
AC015967.1	0.3704	0.1716	0.2708	0	0.4414	0.2004	1.0772	0	0.7948	0.8517	0.4949	1.222	0.5234	0.7269	0.7508	0	0.1202	0.5622	0.3022	0.2392	0.4719	1.022	0.2848	1.1012	0.2143	1.5716	0	0.8581	0.2155	0.6793	0.24	0.4911	0.4077	0.8108	1.7017	0.4389	0.3725	0.3017	0.9734	0.4465	0.216	1.0339	0.7715	0.1974	0.3417	0.6158	0.2137	0.8353	0.7396
AC005277.2	0.6781	1.0473	4.6278	1.1576	1.6162	1.9563	0.2629	0.9127	0.5821	1.7326	0.604	1.9504	2.236	2.1292	2.7491	0.8235	0.2933	0.6861	0	1.314	0.2304	1.6631	2.4334	0.8961	0.7846	1.5984	2.1425	1.5709	0.5259	4.6979	0.8789	2.9967	0.6635	2.3091	0.8901	0.2678	0.6819	2.2092	0.792	1.6348	2.6367	1.5774	2.511	0.7228	0.6255	3.7583	0.7824	1.0195	0.9027
FER1L6-AS2	0	0	0	0	0	0	0	0	0	0	0	0	0	0.0426	0.0105	0	0	0	0	0	0	0	0	0	0	0	0	0	0	0	0	0	0	0	0	0	0	0	0	0	0	0.0253	0	0	0	0	0	0	0
AC016737.2	0	0.4564	0.3601	0.2522	0.2934	0.2664	0	0.3314	0	0	0.2193	0.9999	0	0.7732	0.1426	0.5981	0.1598	0.1495	0.2009	0.1591	0.251	0	0.7574	0	0	0	0.389	0	0	0	0	0.6529	0.3614	0	0.3232	0	0	0.4011	0.8628	0.2968	0.2872	0	0	0	0	0.2729	0.5682	0	0.281
PRMT5-AS1	0	0.0512	0.2018	0.0283	0	0.209	0.0642	0	0	0.0846	0	0.1261	0.195	0.065	0.048	0	0.0358	0.0168	0	0.0357	0	0.0677	0	0	0.0319	0.0781	0.0436	0.032	0.0642	0.1012	0	0.0366	0.0203	0.0806	0.1087	0.0654	0.0555	0	0.0484	0	0.2254	0.1156	0.0383	0.0294	0.1018	0.2142	0.0637	0	0.0315
AC245060.2	0	0.4677	1.9682	0.3446	0.401	0.728	0.9785	0.4528	0.1444	1.5474	2.2477	1.2808	1.1887	1.4527	0.5846	0	0.764	0.6128	0.2745	0.326	0.0857	0.9284	0.7762	0	1.7518	2.1414	0	0	0.1957	1.4397	0.6542	1.1152	0.3704	0.7366	0.8833	0.1993	0	1.0962	1.179	1.2168	1.7662	0.4696	1.4017	0	0.6208	3.5431	0.1941	1.2646	0.7678
AL034347.1	0	0	0.772	0	0.1258	0.1142	0.3684	0.1421	0	0.3237	0.094	0.2679	0.4476	0.0829	0.1834	0.1282	0.137	0.0641	0.0861	0	0.0538	0.1295	0	0	0.1221	0.4479	0.1668	0	0	0.5163	0.4105	0.4199	0.1549	0.1541	0.6929	0.1251	0.2123	0.3439	0.185	0	0.2463	0.1474	0.1466	0.5627	0.3896	0.234	0	0	0
FLJ37453	2.7446	5.2851	7.3503	7.8862	4.7577	5.9005	7.63	5.1814	5.8442	3.6067	4.3181	7.4181	4.2315	6.9396	5.5947	3.6797	3.3766	5.1072	7.6201	6.47	6.1951	3.9343	6.7431	4.1687	5.279	6.0498	7.3208	4.7484	3.2762	5.9705	6.9768	6.8054	5.9378	4.9942	6.6445	4.1813	3.9075	6.0389	10.4297	6.1447	5.8631	8.0599	6.0884	4.0276	4.5708	6.9542	6.1284	5.4663	8.2974
AL109935.1	0.1864	0.1727	0.5451	0	1.1105	1.8147	0	0	0.9599	0.2857	0.83	0.0946	0.5268	0.4389	1.8349	0	0.8464	0.1131	0	0.3611	0	0.3428	0	0.3694	0.4313	0	0	0	0.2168	0.2279	0.2416	0.4942	0.1368	1.088	0	0	0	0.9108	0.3265	0.2247	0	0.7804	0	1.1919	0.1719	1.4461	0.6451	0	0
AC130371.1	0	0	0.6158	0	0	0	0	0	0.241	0.4304	0.5001	0.1425	0	0.1102	0	0	0.1821	0.1704	0.1145	0.3627	0	0.0861	0	0	0.3248	0	0	0	0	0	0.1819	0	0	0.2049	0	0	0.2823	0.2287	0.2459	0	0	0	0.1949	0	0	0.3112	0	0	0
SEMA5A-AS1	0	0	0.0768	0	0	0.1136	0	0.1413	0.0451	0	0	0.0799	0	0	0.0912	0	0	0.0319	0	0.0339	0	0.0322	0.4037	0.1041	0	0	0.1659	0	0	0.1284	0	0.0696	0	0.1532	0.2068	0	0	0.0855	0.092	0.0633	0	0.2198	0.2916	0	0.0484	0.1746	0.1817	0	0
LINC00628	0	0.0634	0	0	0	0.148	0	0.092	0.0587	0	0	0	0.0966	0	0	0	0	0	0	0.0442	0	0	0	0.1356	0	0.0967	0	0	0.0796	0	0	0.0907	0	0.0998	0.1795	0	0	0	0	0	0	0	0	0	0	0	0	0	0
FBXO30-DT	1.0559	1.6183	2.3461	1.3208	1.0043	1.9663	2.0198	1.3939	1.8477	1.2453	0.8682	2.4119	1.5927	2.3991	1.9464	1.1345	0.639	1.0972	1.3255	1.5478	1.2575	1.8926	1.5772	1.6704	1.9736	2.1828	1.588	1.1291	0.8269	1.4027	2.5269	1.5615	1.058	1.7782	1.9726	0.9143	1.1845	1.7367	1.7434	2.3745	2.2978	1.4597	1.4381	1.3204	1.0303	2.1047	1.3473	1.8013	1.8016
SPATA17-AS1	0	0	0.3069	0	0	0	0	0	0	0	0	0.2131	0	0	0	0	0	0	0.3425	0	0	0	0	0	0	0	0	0	0	0	0	0	0	0	0	0	0.2111	0	0	0	0	0	0.2915	0	0	0	0	0	0
PRR34	0.6258	1.2179	1.3271	0.3846	0.8204	0.8125	0.4732	0.9266	1.5848	0.4797	0.8083	1.2707	0.4865	0.8598	0.7249	0.7981	0.7918	1.0639	0.6894	1.516	1.0207	0.5564	1.2994	0.9304	1.0862	0.8852	1.0382	0.5075	1.0922	0.6121	1.2169	0.7468	0.9185	0.7764	0.4519	1.0753	0.2832	1.2744	1.0417	0.9808	1.2411	0.8735	1.0429	0.467	0.2309	1.11	1.2638	0.5646	0.8927
HCG27	0.6801	0.6933	3.1334	0.5225	1.0538	4.3418	2.176	0.6866	1.1677	0.9385	1.5146	2.9519	1.0093	2.7498	0.3742	0.4956	0.7061	0.8672	0.3607	1.2302	0.6067	1.8351	0.6277	0.9438	1.3379	4.3772	1.7193	0.7485	1.6618	2.8274	1.587	1.6683	1.9716	1.2409	1.1161	0.8059	0.5814	1.4958	2.2047	0.41	1.1902	1.7563	2.4558	1.2326	2.0706	2.6766	0.7848	1.4828	0.6209
AC116914.2	1.2116	0.8421	5.3161	0.9308	5.054	3.6051	1.4096	1.6309	3.1204	1.8576	4.3172	3.5365	5.1372	3.3292	1.9299	0.7358	1.5723	2.023	0.4943	1.7611	0.4632	3.1577	2.3295	3.0023	2.1029	5.5697	2.8714	0.3509	4.934	8.5183	2.3559	0.8032	0.8892	2.6526	1.5906	1.0768	0.6093	3.9477	4.7767	0.7303	1.4135	2.114	5.4686	0.9687	2.2356	5.3726	2.0972	1.3663	1.3826
TSC22D1-AS1	0.2805	0.449	1.0814	0.1828	0.7901	0.2207	0.267	0.3775	0.6567	0.2346	0.4543	0.906	0.2523	0.9408	0.3692	0.1239	0.0827	0.3096	0.1873	0.4118	0.104	0.5003	0.2745	0.2527	0.236	0.6131	0.2014	0.0295	0.089	0.8106	0.2644	0.3719	0.2807	0.2977	0.3682	0.1511	0.0256	0.7061	1.1169	0.3689	0.5057	0.4983	0.7082	0.1631	0.0706	0.7632	0.1765	0.0767	0.5092
AC007688.3	0	0.6641	0.3494	0	0.5694	1.5508	0	0	0	0.3662	0.6384	0.9701	1.0128	0.1875	2.2137	0	0.465	0	0	0.3086	0	0.1465	0.7348	0.4735	0.5528	1.6894	0	1.9371	0	1.1683	0.3097	0.6335	0.7012	1.0459	0.6272	0	1.6818	1.1675	0.8371	0	0.2787	0.3334	0.6635	0.7639	0.8815	0.7944	0	0.3592	0.2726
AL031600.2	0	0	0	0	0	0	0	0	0	0	0.2558	0	0	0	0	0	0.1863	0.1743	0	0.3709	0	0.1761	0	0	0	0.4061	0	0.3326	0	0.7021	0	0	0	0.4191	0	0	0.2888	0.4677	0.5031	0	0	0	0	0	0.2649	0.3183	0	0	0
LINC01967	0.0315	0	0	0	0	0	0	0	0	0	0	0	0	0	0	0	0	0	0	0.0204	0	0	0	0	0	0	0	0.0365	0	0	0.0408	0	0.0231	0	0	0	0	0	0	0	0	0	0	0	0	0	0	0	0
AC110769.1	0	0	0.1582	0	0.2578	0	0	0	0	0	0.0963	0.0549	0	0	0.0626	0	0	0	0	0	0	0	0	0	0.1251	0	0	0.1253	0	0.2645	0	0	0	0.1579	0	0	0	0	0	0	0	0	0.1502	0	0	0	0	0	0
AC027544.2	0	0	0.8185	0	0	0.3028	0.3256	0.9416	0	0.429	0.4985	0.4261	0	0.2197	0.081	0	0	0.0849	0.1142	0.0904	0	0.429	0.4304	0.5547	0	0.1979	0.6632	0.1621	0	0.1711	0.5441	0	0	0	0	0	0.1407	0.2279	0.2452	0.1687	0.3265	0.1953	0.3886	0.1491	0.2582	0.4653	0.1615	0	0.1597
AC092667.1	0.409	0.1895	0.5484	0.419	0.0812	0.2582	0.1586	0.3212	0.0585	0.0523	0.0607	0.3807	0.4336	0.3211	0.0987	0.0828	0	0.1035	0.1669	0.2422	0.2954	0.3344	0.4718	0.2703	0.2761	0.4821	0.1616	0.0395	0.238	0.125	0.5302	0.2712	0.4002	0.2487	0.537	0.1616	0.1714	0.6663	0.2986	0.0822	0.0398	0.4758	0.3787	0.436	0.4088	0.2267	0.118	0.2562	0.2139
ZFPM2-AS1	0.0991	0.0612	0.145	0.1354	0	0.143	0.0769	0	0.1134	0	0.1472	0.0335	0	0.0778	0.0191	0.1204	0.0429	0	0	0.2988	0.1516	0.0608	0.0508	0.0655	0	0.0467	0.1566	0.0383	0.0769	0.1616	0.3854	0.1752	0.0727	0.2411	0.0867	0.1957	0.0332	0	0.1737	0.0797	0.424	0.1383	0.1835	0.1057	0.1219	0.0732	0.1144	0.3974	0.0754
AL392048.1	0.3301	0.153	0.9657	0	0	0.1786	0	0.6665	0.5668	0.2531	0	0.8379	0.2333	0.1296	0.6693	0.6015	0.3213	0.1002	0.5388	0.3199	0.2524	0.3037	0.2539	0.3272	0.573	0.467	0	0.7649	0	0.2018	0.214	0	0.3634	0.7228	0.4334	0	0.332	0.5378	0	0.199	0	0.6912	0.2292	0.176	0.4569	0.7319	0.5714	0.2482	0.5651
AL032819.1	0.2326	0.2155	1.3606	0	0.2772	0	0.2706	0	0	0	0	0	0	0	0.1347	0	0	0	0.3796	0	0	0	0.3577	0	0	0	0	0	0	0.2844	0	0.3084	0	0.3395	0	0.2756	0	0	0.4075	0	0.5427	0.3246	0	0	0.2146	0.2578	0	0	0.1327
ENTPD1-AS1	0.1727	0.196	0.3299	0.1877	0.1638	0.225	0.2009	0.1708	0.1392	0.1351	0.2261	0.2272	0.1544	0.2407	0.1409	0.1327	0.1578	0.137	0.1179	0.189	0.1006	0.2161	0.1681	0.2445	0.1631	0.2742	0.2227	0.1102	0.1271	0.2198	0.233	0.1869	0.1448	0.2572	0.2915	0.1086	0.1666	0.178	0.4076	0.1657	0.1933	0.2115	0.2496	0.1428	0.1658	0.2462	0.1546	0.1431	0.1649
AC026369.3	14.29	15.0552	9.4597	9.7069	67.0467	41.8268	19.4247	20.854	44.1619	21.6779	95.6704	14.1256	38.6912	17.5952	22.4779	2.7404	27.2302	22.1009	61.4923	21.2799	64.5557	42.9836	7.1721	29.5195	57.7841	13.4038	9.0308	7.3185	29.927	29.0587	31.588	10.7698	18.1039	13.8312	45.2205	12.8332	32.5261	34.7967	41.6428	40.4383	3.8606	19.9464	19.8449	21.1659	14.8485	41.0201	19.9611	30.5317	15.105
AP001025.1	0	0.0692	0	0	0	0.0808	0.1738	0	0	0	0.0665	0.4929	0	0.0586	0.0865	0	0.0485	0	0	0.0965	0.0381	0	0	0	0.0864	0.317	0	0	0	0	0.1937	0	0.1096	0	0	0	0.2254	0.1217	0.1309	0.2702	0.0871	0.2085	0	0.0796	0.0689	0	0	0	0.1705
AC007849.1	4.2957	0.3185	2.513	0.352	3.8908	0.1859	1.1994	0	0.885	1.5806	4.7448	2.9655	2.4284	2.0234	7.9617	0.2087	0	0.6259	0.2804	0.111	0.7006	1.6858	0.5286	1.0218	0.3976	2.4303	0.5429	0.199	0.3998	4.6219	0.4455	3.873	0.1261	5.2664	2.4813	0.8144	0.1728	4.7586	4.2149	0.2071	2.0045	3.1179	2.1476	1.099	0.4756	6.0953	0.5948	4.1335	0.1961
AC090772.2	0	0	0.6857	0	0	0	0.1818	0	0	0.2396	0.1392	0.0793	0	0.1227	0.181	0.1898	0	0	0	0	0	0.0958	0	0	0	0.2211	0	0	0.1818	0	0	0	0	0.2281	0	0	0	0.2546	0	0.1884	0.1823	0	0	0	0	0.3465	0	0	0
AC147067.2	0.915	9.8931	11.1519	1.8745	2.181	12.2102	2.8387	5.337	4.9748	4.2085	1.9019	10.2183	0.8621	4.0706	3.0032	2.9636	9.1034	5.3702	2.7376	12.2157	3.7311	3.5536	6.5677	9.0691	7.4112	3.4513	4.8188	10.9531	6.0327	5.5938	3.163	2.8308	7.6104	11.1291	8.8089	2.8913	3.3743	7.95	19.2391	12.1339	4.2699	9.7919	8.0478	7.4781	12.9437	6.7622	10.2067	4.1272	13.2258
SUGCT-AS1	1.8913	0.6919	1.8926	1.1216	3.2032	2.8003	1.795	2.4118	2.5209	5.3415	7.3598	2.1222	2.0399	0.5861	1.845	11.2439	4.1337	0.9368	4.8735	2.4114	5.5812	3.0826	1.1483	1.5786	1.9581	6.1247	1.6514	3.1135	0.9845	2.5559	2.5808	0.7259	1.3515	2.9057	3.267	0.7667	2.3527	0.8108	3.2267	6.6002	0.4645	0.6947	1.2442	1.2734	1.9285	3.6967	1.723	6.1363	0.4544
AL390755.1	0.324	0.563	0.5331	0.5808	0.0724	0.6573	1.013	0.8994	0.2955	0.2173	0.4509	1.2129	0.2862	0.9061	0.2111	1.1313	0.5912	0.5532	0.9418	0.4186	1.0321	0.1614	1.6196	1.5655	1.6167	0.3723	0.4159	0.5161	4.0523	0.1486	1.8374	0.4833	1.709	1.0344	1.2228	0.3359	1.2016	1.1876	0.5677	1.5623	0.1417	1.3002	0.5905	0.3238	1.2517	0.0898	0.8879	0.5176	1.0745
AC108463.2	0	0.3965	0.3129	0.2192	0.255	1.1574	0	0.8639	1.102	0	0.1906	0.1086	0.6047	1.0078	0.6196	0	0.1388	1.299	0.3492	0.8292	0	0.1312	0.3291	0.8482	1.4853	0.9078	0	0.2478	0	0	1.9414	0	0.471	0.6245	0.2809	0	0.2152	0.3485	0.7497	0.5158	0.4992	0.2986	1.1885	0	0.9869	0.9487	0.7406	0	0.6104
BFSP2-AS1	0	0	0	0	0.235	0.4267	0	0	0	0	0	0.05	0	0.0774	0	0.1198	0.064	0	0.0805	0.0637	0	0	0	0.1954	0	0	0	0	0.2294	0.1206	0	0	0.0724	0	0.1294	0.2337	0.1983	0	0	0	0	0.1376	0	0	0	0.1093	0.1138	0	0
AC037487.1	0.0713	0	0.3127	0.073	0.0425	0.0771	0.1658	0	0	0.1092	0.2856	0.0543	0.2518	0.1958	0.2064	0	0.1618	0.0649	0.0581	0.1611	0	0.1311	0	0.0706	0.0825	0.1008	0.0563	0.0825	0.0829	0.1307	0.0462	0.1417	0.0261	0.052	0.1403	0.0844	0.0717	0.1741	0.1249	0.043	0.1247	0	0.0495	0.038	0.0657	0.2765	0	0.0536	0.0407
AC080013.1	0.6063	0.6664	1.2578	1.112	0.6049	0.4576	0.9185	0.3985	0.6657	0.4755	0.6405	1.2882	0.6376	1.3061	1.2249	0.7192	0.2378	0.3766	0.5522	1.6029	0.618	1.219	0.9108	0.6987	0.4242	1.037	0.6014	0.343	0.4101	0.5172	0.4752	1.0095	0.4656	0.535	0.6108	0.6014	0.4821	1.1714	0.7658	0.6119	2.2205	0.492	0.744	0.5411	0.3252	0.9065	0.8785	0.4028	0.8205
NORAD	203.418	203.351	345.217	174.06	194.251	242.517	258.64	310.112	275.371	195.593	135.799	322.56	229.249	346.039	255.131	145.018	150.899	230.834	134.222	288.626	170.629	246.303	339.102	286.83	291.55	306.671	273.32	264.532	189.714	196.054	407.567	254.865	191.334	282.72	281.697	238.02	242.683	271.881	277.754	299.688	295.95	327.743	278.163	216.321	249.907	271.108	223.354	238.78	325.326
AL391097.3	0	0	0.2106	0	0.1717	0	0	0	0	0	0	0	0	0	0	0	0.0935	0	0	0	0	0.3533	0	0	0	0	0.2276	0	0	0	0	0	0	0	0	0	0	0	0	0	0	0	0	0	0	0	0	0	0
AC122129.1	0.7285	0.5401	7.6	0.9452	2.2573	3.6257	2.825	1.765	1.5426	2.0848	2.3361	4.61	3.226	3.1645	2.3347	0.2359	0.7878	1.3269	0.1981	1.9765	0.2475	3.2163	2.9132	2.3105	2.304	4.465	3.7597	0.8439	1.5821	4.0972	2.3923	2.125	1.1761	2.9062	2.8053	1.3236	1.1723	5.8547	6.4672	2.459	2.8328	2.237	3.7094	1.1907	1.613	5.9221	2.3537	1.6064	1.5517
AL049840.6	1.1178	1.4799	9.1082	1.3085	2.8547	4.8377	2.4151	2.1494	2.3304	1.2241	2.2759	4.4582	1.5798	4.3877	2.3122	0.1939	1.2433	1.2604	1.4333	3.6104	0.8139	4.2106	3.9297	6.0143	3.1411	5.4207	1.5137	2.2198	2.4153	4.2954	4.554	3.8111	1.6406	4.1952	2.306	1.1353	4.1757	4.4224	8.3939	1.5401	2.7944	4.0121	1.9958	1.3618	3.9776	5.4876	1.8427	3.1212	1.0022
LIMD1-AS1	0.0389	0.2526	1.1104	0.319	0.4176	0.4844	0.2491	0.4192	0.6016	0.4477	0.5549	0.7708	0.3026	0.6266	0.6765	0.1419	0.2905	0.39	0.1588	0.6539	0.1389	1.0863	0.509	0.7718	0.3604	0.9362	0.5536	0.2255	0.2944	0.4998	0.3785	0.7227	0.2	0.966	0.8945	0.2768	0.2741	0.8563	0.7163	0.3286	0.6132	0.5435	0.7029	0.3528	0.4849	1.2732	0.3594	0.7025	0.3221
TCEAL3-AS1	0	0	0	0	0.291	0.7926	0	0.3287	0	0	0	0.1239	0.3451	0.3834	0.1414	0	0	0.1482	0	0.1577	0.1245	0.1497	0	0.968	0.2825	0	0	0	0	0.2985	0	0	0	0.7128	0	0	0	0.3978	0.4278	0	0	0	0	0	0	0.5414	0	0	0
ACOXL-AS1	0.2566	0.8814	2.804	1.0824	3.0945	3.92	1.5455	1.2395	1.4514	1.9673	2.6895	1.7012	4.0964	2.8917	3.104	0.385	1.6162	1.329	0.1971	2.0869	0.6694	4.7767	1.7646	3.8603	1.9913	2.9253	5.7957	1.3466	1.5808	3.2486	1.7612	1.7814	1.551	2.8863	5.1527	0.7155	1.7764	6.7876	2.1954	1.7835	1.0919	2.1493	2.369	1.4966	1.8941	8.4176	2.6478	2.1789	2.1275
AC020916.1	0.5923	2.2256	12.4118	1.8391	1.9302	30.8159	24.2415	3.6685	8.5564	10.9537	8.2357	45.3123	5.8466	8.4824	12.4708	0.725	4.3505	4.2788	1.6311	1.2824	5.637	9.9002	6.3485	14.1535	9.5037	17.2593	8.9704	5.9394	0.9745	17.0582	3.479	2.7916	19.163	15.2229	18.1269	1.3488	7.3346	11.8502	20.4319	11.6924	2.8881	16.1346	10.0762	8.7063	15.9959	4.2525	2.28	1.9898	9.9377
AC037459.4	0.2733	0.5066	1.6989	0.5599	0.9772	0.8872	1.3514	1.2876	0.8212	1.2571	1.826	1.4568	1.8349	0.6437	1.0686	0.5809	0.9754	0.9127	0.3903	1.0594	0.6269	0.9637	1.4714	0.8127	0.5534	1.933	0.7557	1.029	1.1925	1.4203	0.9743	1.6308	0.6018	1.7951	1.0764	1.0526	1.4432	2.7829	0.9578	0.659	1.2754	1.6214	1.0438	1.0926	1.7651	1.8937	0.4731	1.0274	1.2086
AC022613.3	0.3274	0.2428	1.9155	0.1342	0.2341	0.8503	0.6095	0.2644	0.1687	0.502	0.2917	0.9308	0.4628	0.3599	0.4552	0	0.17	0.159	0.0534	0.2115	0.1335	0.6024	0.6043	0.5193	0.2273	0.9263	0.5173	0.2276	0.381	0.9608	0.0849	0.3473	0.2403	0.6691	0.2579	0	0.1317	0.5334	0.918	0.3947	0.5348	0.5485	0.8185	0.2094	0.6042	0.6534	0.529	0.0985	0.3363
SCG5-AS1	0	0	0	0	0.1401	0	0	0	0	0	0	0	0	0	0	0	0	0	0	0.0759	0	0	0	0	0	0	0	0.1361	0	0	0	0	0	0	0	0	0	0	0	0	0	0	0	0	0	0	0	0	0
TMEM202-AS1	0.6173	1.084	0.9979	0.7322	1.0455	1.0195	0.9072	1.0933	0.6973	0.9464	0.5499	1.2369	1.0561	1.1478	0.8656	0.5919	1.0962	0.9469	0.6098	1.0704	0.8611	0.7172	1.3493	0.7085	1.015	0.7812	0.9753	0.828	0.8694	1.0329	1.0529	0.9477	0.9776	0.7587	0.8531	0.616	1.5685	0.8998	1.0247	1.1751	1.1371	1.4966	1.2634	0.9351	1.6186	1.0445	0.8998	0.3908	0.76
AC007319.1	0.1931	0.8947	1.2708	1.0384	1.2082	3.8128	6.2899	1.1696	0.7459	1.4802	0.559	1.0537	2.5925	1.0611	0.8668	1.2899	2.5057	2.0223	1.7331	2.0269	1.5501	1.5393	1.188	2.775	2.4018	2.7311	1.7541	2.4605	0.8986	1.5936	2.3779	1.0881	3.0467	1.0568	1.6477	1.2012	10.0013	1.4155	2.7912	1.1057	0.3379	2.4257	1.1397	2.7788	10.9109	1.4984	1.7268	0.5806	1.8729
LINC00205	1.1454	1.9192	6.5313	1.588	2.0406	5.0696	4.7782	3.6128	4.9261	2.767	2.8135	5.8903	3.0903	5.4677	2.0505	1.1803	3.0402	4.6219	2.0769	5.508	2.3588	4.661	4.3774	2.5915	5.0601	6.071	4.2041	2.3856	2.1268	4.4134	5.069	3.9883	3.9565	4.0019	3.797	2.4402	3.5954	4.3726	7.2571	4.1702	4.7644	4.2148	4.2095	3.5765	2.9992	4.7453	2.3229	2.9745	5.8485
LINC01990	0.2361	0.2625	0.2762	0.2902	0.2251	0.3065	0.2746	0.5084	0.2432	0.2172	0.0421	0.2636	0.2002	0.2595	0.3008	0.2294	0.0306	0.3153	0.1156	0.1525	0.2406	0.3764	0.1452	0.2808	0.437	0.2003	0.2984	0.2188	0.1099	0.1155	0.306	0.4382	0.1039	0.1378	0.8677	0.1678	0.2849	0.3846	0.3309	0.0569	0.3305	0.4613	0.3278	0	0.1307	0.2617	0.4358	0.4259	0.2424
AL591895.1	17.7307	42.2526	71.1262	15.0483	43.4697	62.2107	46.5594	35.1162	43.9229	56.697	50.3156	85.1163	61.2146	59.6552	59.1234	15.0743	34.3488	24.7593	14.4677	40.4148	24.6589	58.8673	51.4252	55.7333	38.9798	65.921	57.2264	36.6778	42.1426	61.0104	58.1164	67.504	27.1393	73.1985	79.8048	26.7122	41.7788	84.5905	67.4598	47.9409	98.3998	101.117	66.834	71.283	48.3713	74.409	29.2283	46.0808	44.5121
AC011383.1	0.4286	0	0.2089	0.1463	0.1703	0.1546	0.3324	0.3846	0.6132	0.219	0	0.3626	0.6057	0.2243	0.0827	0	0	0.0867	0.1166	0.0923	0.2185	0	0	0	0	0	0	0.1655	0.3324	0.524	0.3704	0	0.6291	0.2085	0	0.1693	0.4311	0.2327	0	0	0	0.1994	0.1984	0	0.3954	0	0.4946	0	0.163
AC027348.1	0.1433	0.2657	2.0962	0.2936	0.5124	2.016	0.3335	0.3858	0.6152	0.2197	0.5107	1.7461	0.8103	1.0127	0.4981	0.1741	0.186	0.087	0.3509	0.8333	0.2922	0.5273	0.4409	0	0.1658	1.0136	0.4529	0.8302	0.3335	1.4019	1.6721	1.1402	0.2104	2.3011	0.3763	0.3397	0.5766	0.934	3.0136	0.8639	1.1704	0	1.1943	0.3056	0.3967	1.1122	0	0.2155	1.3902
AC061975.7	0	0	0.3576	0	0.4371	0.2646	0	0	0.3149	0	0.3267	0.0621	0	0.096	0	0.1485	0.0793	0.2969	0	0.079	0	0.2249	0	0	0	0.1729	0.1932	0.1416	0	0	0	0.8105	0	0.1784	0	0	0	0.1992	0.2142	0	0.1426	0	0	0.2606	0	0.5421	0	0	0
AC074024.1	0.1189	0.0551	0	0	0	0	0.0691	0.16	0.051	0.0911	0	0.1207	0.084	0.0467	0.0344	0	0.0386	0	0.0485	0	0.0909	0	0	0	0	0	0.0939	0.1377	0	0	0	0.0788	0.0872	0.2603	0.1561	0	0.2391	0.0968	0	0.0717	0.0693	0	0.1651	0.0634	0.0548	0.1318	0	0	0.0339
AC017071.1	0.12	0.1483	0.4679	0.3277	0.1907	0.5625	0.4188	0.4307	0.1373	0.4905	0.1781	0.5075	0.3391	0.2512	0.3938	0.0971	0.2854	0.2185	0.0653	0.2325	0.1019	0.2207	0.1845	0.2378	0.2314	0.2828	0.1264	0.3706	0.0465	0.2445	0.4147	0.2121	0.3816	0.5253	0.42	0.0474	0.2816	0.4561	0.6307	0.4339	0.7465	0.3908	0.0555	0.4263	0.5534	0.4434	0.1846	0.2405	0.2738
AC122694.1	0	0	0.229	0	0	0	0	0	0	0.4801	0	0	0	0	0	0	0	0.0951	0	0	0	0	0	0.3104	0	0.2215	0	0.1814	0	0	0	0	0	0	0	0	0	0	0	0	0	0.2185	0	0	0.1444	0	0	0	0
AC078846.1	0.4978	0.865	1.4925	1.007	0.9196	1.0233	1.1438	1.0888	1.1645	0.7441	1.0531	1.7435	0.7563	1.2896	0.9875	0.6046	0.5006	0.7329	0.6804	1.2541	0.7612	1.0607	1.0528	0.7894	0.8784	1.2498	1.4353	1.0956	0.695	1.1564	1.2422	1.122	0.6941	1.3804	0.8005	0.6046	0.801	1.6016	1.5046	0.7201	1.3937	1.4244	1.3653	0.849	0.5626	1.1312	0.9047	0.8046	1.1219
AC008121.2	0.3371	0	0.2465	0	0.4017	0.5471	0.5882	0	0.2894	0.5168	0.4504	0.6844	2.8584	0.3969	0.1952	0.4094	0.1094	0.307	0	0.2177	0.1718	0.6201	0.2592	0.3341	0.195	0.4768	0	0.3905	0	0.6182	0	0.6704	0.2474	0	0.4425	0	0.339	0.5491	1.1812	0	0.5899	0.4705	1.1703	0.1797	0.311	0.7473	0	0.2534	0.4808
AC000067.1	0	0.2846	0	0	0.366	0	0	0.4134	0.2637	0	0	0	0	0	0	0	0.1993	0.3729	0.5012	0	0	0.1883	0	0	0	0	0	0.3558	0	0	0	0	0.2254	0	0.4032	0.3639	0	0	0	0	0	0	0	0	0	0	0.7088	0	0
PRC1-AS1	0.0177	0.0164	0.0517	0.0362	0.0421	0.0383	0	0.0476	0	0.1355	0.0473	0.1346	0.05	0.0694	0.1127	0.0215	0.0459	0.0215	0	0.0228	0.009	0.0434	0	0.0701	0.0409	0.1751	0.0559	0.0615	0.0206	0.1297	0.0229	0	0	0.1032	0.1625	0.0838	0.0356	0.2304	0.1859	0.0213	0.1031	0.1481	0.1473	0.0377	0.0816	0.1568	0.0612	0.0532	0.0404
AC131025.3	0.1029	0.4766	1.2034	0.5268	0.4903	1.8919	0.1197	0.9691	0.5298	0.6308	0.8246	1.6185	0.2907	1.2919	0.417	0.1249	0.3337	0.6869	0	0.3987	0.2097	0.2523	1.4238	0.8155	0.238	1.0184	1.1375	0.4766	0.2393	0.3773	1.3333	0.5455	0.7548	2.2518	1.3503	0	0.3103	2.0107	5.5868	1.116	0.8399	1.1485	0.9999	0.1096	0.854	0.4561	0.5934	0.3093	0.5282
AP003119.1	0.0713	0.1322	0	0	0.34	0.0772	0.083	0	0.1224	0	1.5882	0.0362	0	0.112	0	1.126	0.0925	0	0.0582	0.2764	0.2181	0.4373	0.3291	0	0.3301	0	0.2253	0	0.083	0.1744	0.7396	0	0.0523	0	0.1872	0.169	0	0.2324	0	0.1719	0	0	0.099	0.152	0	0.3953	0	0.1072	0.2035
AL136369.2	0.1632	0.6051	1.1937	0.1672	0	0.3532	0.1899	0.2197	0.2803	0.7508	0.727	0.1657	0.4614	0.3844	0.5673	0.3965	0.2118	0.2973	0.3996	0	0	0	0.5021	0	0.7555	0.4618	0.5158	0.5673	0.1899	0.5987	0.4232	0.4329	0.3594	0	0.2143	0.3868	0.3283	0.5318	0.858	0.1968	0.1904	0.4557	0	0.522	0.753	0.5429	0.3767	0	0.3725
LINC01266	0.0595	0.0758	0.2175	0.1295	0.0886	0.2494	0.1125	0.1501	0.1851	0.1596	0.0331	0.2189	0.0736	0.1693	0.1594	0.1084	0.0627	0.1625	0.1699	0.2738	0.0834	0.1642	0.2631	0.3391	0.3012	0.5154	0.1997	0.0603	0.1038	0.1	0.3567	0.1282	0.2347	0.1302	0.2148	0.1234	0.2169	0.1575	0.3909	0.3048	0.3644	0.1972	0.1239	0.0793	0.4185	0.1319	0.1802	0.1006	0.2122
AC109927.1	0	0.6151	0.7766	0.9519	0.1582	0.4309	0.3089	0.3574	0.114	0.2035	0	1.0782	0	0.5211	0.3076	2.096	0.0861	0.3224	0	0.6003	0.4736	0.8954	0.4084	0.2631	0	0.9388	0.2097	0.6151	0	0.6492	0.3442	0	0.0974	0.775	0.1743	0	0.267	0	0	0	0.1549	0.5559	0.7374	0.283	0.1225	0.5886	0	0.1996	0
AC100803.3	1.2573	1.4149	4.2031	1.2419	1.9801	4.0811	2.612	3.022	1.6961	0.6196	2.04	3.5102	0.4442	4.9706	0.5982	2.0179	1.2237	1.9902	4.177	3.7999	4.1655	3.9651	4.7655	1.9583	4.832	2.35	2.1283	3.6412	2.5078	2.3608	2.4447	1.9052	2.6363	2.6215	3.478	3.4585	1.0387	2.414	6.2157	2.8149	3.4574	4.0114	2.3697	1.2924	1.2014	1.792	2.4872	1.3503	3.9968
AJ239328.1	0	0	0.1341	0	0.0219	0.0992	0.0213	0.074	0	0	0.0817	0.1024	0.1296	0.0432	0.0956	0	0.0238	0.1225	0.0449	0.0474	0	0.1012	0.141	0	0.0212	0.0519	0.0579	0.0425	0.0213	0.2242	0.0713	0.0486	0.0404	0.0268	0.0241	0	0.0369	0.1792	0.1285	0.0442	0.0856	0.0768	0.0764	0	0.0508	0.122	0	0.0276	0
AC093281.1	0	0	0	0	0	0.5212	0	0.2161	0	0	0	0.163	0	0	0	0	0.1042	0	0	0	0	0	0	0	0	0	0	0	0	0	0	0	0	0	0	0	0	0	0	0	0	0	0	0	0	0	0	0	0
AP002812.3	0.16	0.1483	0.9359	0.3277	0.1907	1.3847	0.5583	0.2153	0.5493	0.4905	0.4275	0.812	1.1305	0.8791	0.3706	0	0.2076	0.4856	0	0.4134	0	0.8829	0.2461	0.3171	0.1851	0.2263	0.7582	0	0	1.5648	0.2074	0.8484	0.3522	0.467	2.1001	0.1896	0	0.5212	1.9621	0.3857	0.1866	0.6699	0.4443	0	0.2952	0.8867	0.1846	0.4811	0.2738
AC079781.5	0.1876	0.2687	0.823	0.2096	0.9146	0.8672	0.5753	0.482	0.4245	0.2092	0.4861	0.9349	0.8917	0.5891	0.6025	0.1864	0.3762	0.3417	0.2087	0.5838	0.2521	0.6065	0.6557	0.5747	0.6511	0.6271	0.9969	0.3753	0.4563	0.9174	0.6632	0.4974	0.3004	0.896	0.4925	0.3031	0.5488	0.889	1.1055	0.4728	0.8355	0.5475	0.5447	0.2181	0.4248	0.9263	0.61	0.3333	0.36
AC006159.1	0	1.2698	2.0039	0.9356	0	0.9883	1.3284	0.3074	1.1762	3.151	0.4068	2.3183	2.2592	1.6135	6.0842	0	0.5927	0.2773	0	0.7376	0.1164	2.1005	1.0537	1.8107	1.0569	2.261	2.5255	1.0581	0	2.7921	1.1841	2.4222	0.8379	4.9994	3.8972	0	1.1484	2.6041	1.2004	1.9271	0.7992	0.9563	2.2199	0.9737	2.1067	2.2783	1.5811	2.7467	1.4332
AC005104.1	0.3989	1.6633	5.8333	1.0214	1.426	3.0208	3.0161	1.0737	2.9104	4.2805	2.487	3.6443	3.1003	2.6615	2.3102	0.4844	1.0352	2.9059	0.1627	2.5765	1.2198	3.1795	4.9077	2.3719	2.0768	8.1801	2.5206	0.6931	1.1601	6.0959	3.1022	4.4951	1.9026	6.4035	6.2833	0.7089	1.0029	3.2488	9.4346	0.9617	3.4898	2.2269	5.262	2.9762	3.3117	4.8636	1.6109	1.799	1.3654
AC095055.1	1.9799	2.1284	0.9266	1.7847	1.3214	1.5424	1.3821	1.4924	0.9518	1.3356	1.411	1.4472	2.0147	1.3678	1.1926	2.6933	0.925	1.1059	1.2278	1.2278	1.4532	0.6313	1.5835	0.9419	0.5498	1.3442	1.3764	3.3945	0.9214	0.6778	2.4639	0.9451	1.0462	0.6935	1.9754	1.3138	4.5402	1.2902	0.9714	0.7638	1.9402	1.216	1.7597	1.4352	2.338	1.3169	2.3761	1.548	1.2652
AC093895.1	0	0.0895	0.4238	0.1484	0	0.1045	0.281	0.065	0	0.074	0	0.9317	0	0.455	0.028	0	0.0313	0	0.1576	0	0.0492	0.1185	0.0743	0	0	0	0	0.056	0	0	0	0.2562	0	0	0.6341	0.0572	0	0.3147	0	0.1747	0	0.0674	0.5366	0.2059	0.0446	0	0.1672	0	0.0276
AC092809.4	0	0.247	0.1949	0	0.5558	0.0721	0.2325	0	0.2288	0.3064	0.4748	0.372	0.1883	0.3138	0.1158	0.1618	0.0865	0.1214	0.0544	0.2582	0.0679	0.4086	0.1025	0.1321	0.0771	0.2827	0.2105	0.0772	0.2326	0.0815	0.3455	0.3534	0.2934	0.389	0.3499	0.0789	0.067	1.0854	0.467	0.0803	0.1555	0.279	0.1851	0.2841	0.1229	0.517	0.1538	0	0.2281
RASGRF2-AS1	0.0231	0.1284	0.2703	0.071	0.1652	0.2249	0.0269	0	0.119	0.1062	0.0617	0.0352	0.0326	0.1451	0.0535	0	0.0899	0.0561	0.0565	0.2537	0	0.1275	0.1421	0.1374	0.0802	0.098	0.3649	0.0535	0.0269	0.1695	0.1198	0.0306	0.017	0.0674	0.0606	0.0547	0.0929	0.2634	0.1619	0.0557	0.3503	0.0645	0.0642	0.1231	0.0426	0.1536	0.2132	0	0.0659
AL121845.4	0	0	2.9491	0	0.3433	0.935	0.3351	0.7755	0	0.4416	0.5132	1.0236	0.8142	0.2261	0.8342	0.3499	0.1869	0.1749	0.235	1.1165	0	1.5898	1.3292	1.142	0.3333	2.0372	1.3653	1.3348	0.3352	1.761	0.7468	0	0.8456	2.1022	0.3782	0	0.2897	1.4078	1.0095	1.0418	1.6803	2.8146	0.4	1.5354	0.2658	1.2773	0	0	0.3287
AC009320.1	0	0	0.3694	0	0	0.2733	0.2938	1.0199	0.4336	0	0.675	0.1282	0	0.1983	0	0	0.1639	0.3067	0	0.1632	0.2575	0	0.3885	0	0.8767	0.7145	0.399	0.5852	0	0	0.3274	0	0.1854	0	0.6631	0.8978	0.7621	0	0	0.3045	0	0.7051	0.3508	0.5385	0.466	0	0	0	0
AL360169.2	0.1571	0	0	0	0	0.17	0	0	0.1349	0	0	0.1595	0	0	0.091	0	0.1019	0	0	0	0	0.1927	0	0	0	0	0	0.182	0	0	0	0	0.1153	0	0	0	0	0	0	0	0.1833	0.2193	0	0	0.145	0	0.1813	0	0
AC135178.2	0	0.6085	0.9603	0.5044	0	0.888	0	0	0.1409	0.2517	0.4387	0.8332	0	0.7732	0.1901	0.1994	0	0.1993	0	0.106	0.0837	0.1007	0.5049	0.6508	0.1899	0.9287	0.5187	0.1902	0	0.2007	1.0639	0	0.1205	2.3958	0	0.1945	0.4953	0.8022	1.1504	0	0.1915	0	0	0.175	0.7572	0.9098	0.3788	0.4936	0
AL357874.2	0.1298	0.1203	1.1392	0.133	0.1547	0	0	0.3495	0.2229	0.199	0.6938	1.1202	0.5504	0.5096	0.2256	0.1577	0.0842	0.1576	0	0.4193	0.1985	0.3184	0.1997	0.5147	0.4506	0.5509	1.0255	0.1504	0.4531	0.6349	1.178	0	0.0953	0.3789	0	0.1538	0.1306	0.2115	1.3648	0	0.3029	0.1812	0.1803	0	0.3593	1.2952	0.1498	0	0.2222
AC025178.1	0.2114	0.8815	2.1641	0.8661	1.1337	2.0584	0.7378	0.2845	0.7258	1.1343	1.3181	1.6631	1.6431	1.6595	1.2855	0.2567	0.48	0.7059	0	1.0241	0.3232	1.2314	0.6502	1.0476	0.9783	1.3454	2.1708	0.4897	0.7378	2.3261	1.096	1.2612	0.9308	2.0054	1.5262	0.1252	1.4882	1.3774	2.0371	1.0193	1.7262	1.0327	0.8807	0.9013	0.39	2.9291	0.8537	1.5891	0.7236
AL357093.1	0.9623	0.5351	10.4146	1.7743	0.4587	0.2082	2.2391	1.5543	0.3304	0.2951	2.4002	21.395	1.36	5.8926	8.8063	0.2338	0	0.1168	0	1.8649	0.4905	2.4784	0.296	0.3815	0	0.2722	0	0	0	0.2353	0.7484	10.2072	0.2825	2.2472	2.0213	0.6842	1.1614	5.9571	8.0933	0.464	13.9205	8.5965	9.3546	1.0258	0.3551	0.4267	0	0.2894	0.4392
THRA1/BTR	0.2246	0.052	0	0	0	0	0	0	0	0	0	0.0285	0	0.0441	0	0.1364	0	0	0.0458	0.0363	0	0	0.0864	0	0	0.0794	0	0	0	0	0	0	0.0412	0	0	0	0	0	0.0984	0	0	0	0.078	0	0.0518	0	0	0	0
AL445465.1	0.1182	0	0.2305	0	0.0939	0.3411	0.1834	0	0.0338	0.1208	0.1755	0.14	0.1671	0	0.1369	0	0	0.0239	0	0	0.0603	0.2175	0.1212	0.3124	0	0.2787	0.1868	0.2282	0.0917	0.3372	0.0511	0.1045	0.0578	0.4601	0	0	0.1189	0	0.2071	0	0.046	0.165	0.2736	0.126	0	0.5679	0.3183	0.0592	0.0225
AC078778.1	0.1555	0	0.2274	0.3185	0	0.6728	0.5426	0.2093	0.2669	0.2383	0.5539	0.5524	0.2197	0.3661	0.2701	0	0.1009	0	0	0.3013	0	0.7626	0	0.3082	0.3598	0.8796	0.7368	0	0.3618	0.9504	0	0.6184	0.1141	0.2269	0.2041	0	0.4691	0.2533	0.8172	0	1.2695	1.302	0	0.1657	0	0.6893	0.1794	0	0.0887
AC103591.4	1.4732	2.6395	3.9501	2.1126	1.112	4.2505	3.1422	2.9083	3.9205	1.6563	1.356	4.3124	3.8865	2.8143	5.7738	1.3121	1.7206	2.9516	2.6446	2.4743	1.4768	2.2886	2.8701	5.7433	3.807	4.3064	3.0258	2.503	1.4855	1.8613	5.92	3.7113	1.5496	5.2321	3.6746	2.3857	1.5804	2.32	5.6788	2.7232	3.8956	5.2094	2.5233	1.5181	2.4917	1.5787	4.5332	1.6982	4.595
AC008453.2	0.6187	0.0882	0.9049	0.9751	0.3403	1.0814	1.1628	0.4484	0.5312	0.2189	0.212	1.208	0.4709	0.9715	0.3032	0.0578	0.5559	0.4912	1.3593	0.4612	0.558	0.5837	0.5856	0.6604	0.4956	0.7405	0.4512	0.6616	0.4984	0.4074	0.4319	0.568	0.9431	1.3893	0.9997	0.282	1.0052	0.6203	1.0007	0.1721	0.4997	0.7308	1.1237	1.0147	1.2734	0.6859	0.9337	0.7872	0.353
AC124248.2	0.0491	0	0.0719	0	0.1171	0.1063	0	0.0661	0	0.0753	0.1313	0.0249	0	0	0	0.1194	0.0956	0.0597	0.0401	0.0317	0.025	0.0301	0.0756	0	0.1137	0.0695	0.1553	0	0.1143	0	0.1274	0.1303	0	0.0717	0.129	0	0	0.08	0.2583	0	0	0	0.0682	0.0524	0.0453	0.0545	0	0	0.028
AC015712.2	0.6297	0.8807	1.4903	0.8561	0.5049	0.7061	1.7848	1.2174	1.1008	1.0532	0.7139	1.3599	1.1165	1.3572	0.7759	0.6675	1.1589	0.8341	0.5605	9.0747	0.7761	0.688	1.3912	0.7036	1.232	0.8745	1.5375	1.008	0.6927	1.3719	0.9498	1.3055	1.0923	1.2031	0.9018	0.9632	1.2436	0.858	0.8626	0.8143	5.4228	1.5502	1.3833	1.3913	1.2358	0.99	0.687	0.964	0.8165
AC011317.1	0	0.1114	0.0879	0.1846	0.2148	0.26	0.0699	0	0.0516	0	0.2141	0.2135	0.5095	0.1887	0.0348	0	0.039	0	0	0.1553	0.0613	0.0737	0.2773	0.1191	0.0695	0.17	0.0949	0	0.0699	0.0735	0	0.1593	0.1323	0	0.1578	0	0.0604	0	0.1053	0	0.2804	0.1677	0.2503	0	0	0	0.0693	0	0.0686
AC024361.1	0.9611	0.3817	3.6145	1.2657	1.6363	1.6341	0.4792	0.5544	0.9429	1.0525	1.1007	2.0211	0.9702	1.4012	1.3519	0	0.1782	0.8336	0	2.7495	0.2799	1.7681	1.4782	1.0887	0.6355	1.7478	1.9523	0.1591	1.278	3.1896	1.6018	1.2743	0.8061	2.4047	3.6049	0.4881	0.1381	2.9077	1.4434	0.9931	1.6017	1.7248	2.2881	0.7318	0.38	3.9573	2.0596	0.2064	0.3917
AL590705.2	0.135	0	0	0	0	0	0	0	0	0	0	0	0	0	0	0	0	0	0	0.0872	0	0	0	0	0	0	0	0	0	0	0.175	0	0	0	0	0	0	0	0	0	0	0	0	0	0	0	0	0	0
AC012076.1	0.1055	0.6844	0.8486	0.2161	0.0629	0.6278	0.7364	0.142	0.4076	0.3235	0.3289	1.1782	1.0437	0.704	0.6111	0.0641	0.0342	0.2882	0.0861	0.5452	0.242	0.5499	0.1623	0.6274	0.5493	1.1938	0.7501	0.4889	0.0614	0.7095	0.2735	0.1399	0.1936	0.8469	0.4155	0.25	1.5916	1.1172	1.3864	0.1272	0.9231	0.3682	1.2454	0.2812	0.6327	0.7017	1.2174	0.2379	0.5117
AC068724.4	0	0	0.2174	0	0	0	0	0	0	0	0.1324	0.2264	0	0	0.0861	0	0.0964	0	0	0	0	0	0	0	0	0	0	0	0	0.1817	0	0	0.2182	0	0	0	0	0.2422	0	0	0.1734	0.2075	0	0.1585	0.2743	0	0	0	0
AC007014.1	0.1445	0.1339	0	0.296	0.1722	0	0.5043	0	0.124	0.2215	0.1287	0.4401	0	0.5672	0.4185	0	0.0938	0.0877	0	0.0933	0	0	0.2223	0.2864	0	0	0	0	0	0	0	0.3832	0	0	0.3794	0	0	0.2354	0.2532	0.1742	0.1686	0	1.2041	0.154	0	0.3204	0	0.2173	0.2473
ZBED3-AS1	0.1896	0.5319	0.2923	0.4987	0.513	0.5101	0.1968	0.4553	0.2816	0.3536	1.0911	0.4318	0.4056	0.2977	0.2137	0.0934	0.4622	0.3298	0.368	0.1622	0.2403	0.2137	0.3626	0.2844	0.3499	0.5292	0.4291	0.2315	0.1014	0.5827	0.1993	0.1971	0.346	0.3366	0.4508	0.2308	0.3969	0.4174	0.5567	0.278	0.4484	0.3505	0.3558	0.3223	0.2931	0.5227	0.2898	0.2389	0.2924
AL133227.1	0.1264	0.2635	0.9703	0.2589	0.2636	0.5469	0.6616	0.4465	0.4339	0.3148	0.394	0.6976	0.3349	0.7689	0.43	0.1535	0.164	0.211	0.1676	0.6225	0.2818	0.7362	0.5831	0.8768	0.2742	0.7373	0.599	0.3843	0.4227	0.367	0.6757	0.4608	0.1623	0.5303	0.5599	0.2433	0.5878	0.6176	0.6089	0.5332	0.4423	0.5071	0.5046	0.3199	0.3498	0.6479	0.2734	0.1663	0.667
AC092574.2	0.1171	0.1085	0.5136	0	0.279	0.6333	0	0.1576	0.402	0	0.5214	0.3565	0.1654	0.0919	0.4068	0	0	0.1421	0	0.2269	0	0.1436	0.18	0	0.2709	0.1656	0.7398	0	0.1362	0.4294	0.3035	0	0.0859	0.3417	0.1537	0	0	0.7628	0.6153	0.1411	1.0925	0.1634	0	0	0.324	1.1679	0.1351	0.176	0.1336
AC092535.2	0	0	0.2382	0.1251	0	0.0441	0.0947	0.1096	0.1049	0	0.2539	0.124	0.1726	0.0639	0.0707	0	0	0.0494	0.0332	0.1052	0.0208	0.1248	0.0626	0.1614	0.1413	0.1152	0.0643	0	0.0474	0.1991	0.0528	0.108	0.0598	0.0594	0.1069	0.0482	0.0409	0.1327	0.1427	0.1472	0.3325	0	0.1131	0	0.0751	0.1805	0	0.0612	0.0697
LINC01337	0	0	0	0	0	0.6503	0.2331	0	0.172	0.3071	0.3569	0.3051	0	0.3145	0.116	0	0	0	0	0	0	0.2457	0	0.3971	0	0.5667	0	0	0	0	0	0.2656	0	0	0	0	0.403	0	0.351	0	0.2337	0	0.5564	0	0	0.2221	0	0	0.1143
AC084083.1	0.4883	0	0.1786	0.1251	0	0.1321	0.4261	0	0.524	0	0.2175	0.1239	0.3451	0	0.2829	0.1483	0	0.1482	0	0.0789	0.0622	0.2246	0.1878	0	0.1413	0	0.1929	0.2829	0	0.1493	0.1583	0.1619	0	0	0	0	0	0	0.4278	0	0	0	0.5086	0	0.5632	0.2707	0.2818	0	0
AC108472.1	0	0.2644	0.2086	0.1461	0.34	0.3086	0.1659	0.192	0.1224	0	0	0.2172	0	0.2239	0.1652	0	0	0.3464	0	0.4607	0	0.2624	0	0	0	0	0	0.1652	0.4978	0.1744	0.7396	0.1891	0.1047	0	0.1872	0	0.2869	0	0	0.5158	1.3312	0.1991	0.5942	0.3041	0.1316	0.1581	0.1646	0.2144	0.2441
FLG-AS1	0.1236	0.1581	0.3442	0.1868	0.2104	0.4202	0.1643	0.1346	0.3637	0.2346	0.1939	0.1374	0.1746	0.0554	0.2113	0.2358	0.1642	0.2179	0.2593	0.1939	0.2129	0.2237	0.1629	0.105	0.4153	0.2247	0.5671	0.0273	0.2191	0.2806	0.3127	0.3277	0.3671	0.1804	0.0927	0.1813	0.2426	0.3355	0.1753	0.3192	0.3226	0.4107	0.1798	0.2384	0.2551	0.1174	0.2105	0.2389	0.0537
AC108751.4	0	0.2448	0	0	0	0	0	0	0	0	0	0.2235	0	0	0.051	0	0	0.1069	0	0	0	0.162	0	0	0	0.1246	0	0	0	0	0	0	0	0	0.1156	0	0	0	0.1543	0	0.2055	0	0	0	0	0.1952	0	0	0
HCG11	9.6411	9.1354	21.2748	8.639	8.1334	11.2684	8.6957	11.2688	12.9791	8.1616	7.1682	16.2762	8.0704	19.3653	10.4332	5.8454	5.3719	9.8841	6.6925	12.3358	8.7159	9.983	18.4703	9.571	9.9736	13.9648	11.4423	8.5511	8.4804	9.0254	20.7422	11.3056	8.1655	13.4389	11.2345	11.0206	7.7664	16.2606	13.8558	13.2084	15.9231	13.4572	11.6695	7.6544	6.4102	7.3595	9.8572	10.3772	18.904
AL358781.2	0.1864	0.6908	0.5451	0	0.2221	0.6049	0.4336	0.5017	0.32	0.2857	0.664	0.8514	0.5268	0.4389	0.5397	0.2263	0.2418	0.4526	0	0.3611	0.285	0.2286	0.8599	0.3694	0	0.5272	0.8833	0.6476	0	1.3671	0.2416	0.9884	0.1368	2.7199	0.7339	0.2208	0.3749	1.2144	1.6326	0.674	0	0.5202	0.7764	2.1852	0.3438	0.6198	0.4301	0	0.2127
AC011476.3	0.2566	0.5945	1.5012	0.46	1.3762	1.2494	1.0449	1.468	1.3217	0.8852	2.2287	1.498	1.2693	1.4606	1.0033	0.5454	0.666	0.4284	0.3664	1.2847	0.3597	0.8261	1.4801	0.8902	1.0392	1.9055	1.8244	0.9661	0.7464	1.255	1.2474	1.1908	0.5179	1.8727	1.4317	0.3801	0.6452	2.0902	3.035	1.0054	2.0207	1.1641	1.7818	1.0258	0.7102	2.2046	0.8883	0.3858	1.0615
AC087878.1	0.0795	0	0.2907	0	0	0.043	0.0463	0	0.1024	0.2438	0.0708	0.1413	0.0562	0.1249	0.0921	0.2414	0.0774	0.0241	0.0324	0.0514	0.0405	0.0488	0.0612	0.5517	0.046	0.2249	0.0628	0	0	0.0972	0.0515	0.0527	0.0584	0.1161	0.0522	0	0	0.1295	0.1393	0.0959	0.0464	0.1665	0.2209	0.0424	0.0367	0.0882	0	0.2391	0.0454
TMEM161B-AS1	0.2982	0.3368	2.049	0.4493	0.6661	0.8216	0.6298	0.6308	0.6046	0.5149	1.1587	1.3536	0.967	1.214	0.659	0.2496	0.3106	0.4291	0.225	0.7771	0.2989	0.979	0.7054	0.9787	0.4263	1.3293	0.8434	0.3455	0.3995	1.0664	0.653	0.8108	0.3182	0.7828	0.6942	0.3385	0.3378	0.9758	1.4228	0.4955	0.9941	0.7381	0.9919	0.5423	0.548	1.5419	0.4107	0.6142	0.4547
AC006299.1	0.1156	0.0459	0.1449	0.0507	0.0197	0.1429	0.1345	0.0667	0.1134	0.0253	0.0441	0.0587	0.0467	0.0778	0.0765	0	0.0964	0.1303	0.256	0.1386	0.0421	0.1417	0.0508	0.1636	0.0764	0.1168	0.0522	0.0956	0.0192	0.0202	0.1712	0.0438	0.0242	0.0482	0.0867	0.0391	0.083	0.0538	0.2604	0.0597	0.1156	0.1152	0	0.0528	0.0457	0.0366	0.1524	0.0745	0.0942
LINC01409	0.0314	0.1359	0.5516	0.0537	0.2123	0.1814	0.1707	0.0987	0.1889	0.1124	0.3173	0.3936	0.3258	0.2385	0.1214	0.1145	0.1428	0.07	0.0256	0.1624	0.032	0.3277	0.1612	0.1662	0.0727	0.2964	0.2649	0.085	0.0488	0.3331	0.1222	0.2501	0.0846	0.1988	0.1788	0.0372	0.0843	0.4267	0.3855	0.0632	0.33	0.1462	0.2474	0.0894	0.0773	0.5227	0.1693	0.1418	0.0538
COX10-AS1	0.9811	1.3639	3.1743	1.2258	1.4971	1.9944	1.7381	1.7208	1.6399	1.5384	1.6023	1.6073	1.5337	2.2699	1.3217	0.8396	0.844	1.4667	1.0129	1.7381	1.1858	2.0146	1.8863	1.8123	1.6169	2.2919	2.0433	0.8352	1.3923	1.8994	2.2161	1.3994	1.211	1.4754	2.4199	1.462	1.1662	2.3249	2.2401	2.4731	2.3066	1.4006	1.3832	1.2519	0.8983	2.3978	1.3981	1.6651	1.8194
AP000873.4	0.974	1.1734	0.9971	0.6984	1.393	2.6346	1.1331	1.1799	0.5853	1.3439	1.1279	2.5215	2.4778	2.141	2.1437	0.3549	0.632	0.8279	0	0.6921	0.1986	1.1348	1.1985	3.2822	0.7889	2.342	2.0005	0.677	0.4533	1.6672	1.2626	1.808	0.8577	2.8431	2.3016	0.3462	1.1755	3.0148	1.7066	0.4697	1.1363	2.855	2.2994	0.9344	1.4377	3.995	1.0115	0.4393	0.5002
AL592429.2	0.0363	0.2526	0.0797	0.242	0.4548	0.1573	0.148	0.1467	0.1716	0.2229	0.2104	0.2121	0.1027	0.1427	0.1158	0.1324	0.1651	0.2317	0.0741	0.1291	0.2964	0.3454	0.0559	0.2882	0.2103	0.2313	0.1723	0.2526	0.0634	0.1777	0.4475	0.0482	0.1067	0.2917	0.2385	0.2584	0.1645	0.148	0.3821	0.3505	0.2332	0.1775	0.2776	0.2712	0.1844	0.2417	0.1887	0.2459	0.1244
LINC01398	0	0.0463	0	0.1024	0.1191	0.1622	0	0	0	0	0	0	0.0706	0.1177	0.1737	0	0.0324	0.0607	0.0408	0.0968	0	0.0919	0.1537	0	0.0578	0	0.3158	0	0.0581	0.1222	0	0	0	0.2917	0.1968	0	0.0503	0	0.1751	0.0602	0.1166	0.0697	0.1388	0.1598	0	0.1108	0	0	0
LINC02410	0	0.4157	0	0.2297	0	0	0.7828	0	0.3851	0	0	0.1139	0.317	0	0.1299	0.2724	0	0.5447	0.183	0	0.1143	2.2006	0	0	0.2595	0	0.3544	0	0	0	0.8722	0.5948	0	0	0.5889	0	0	1.0962	0	0.2704	0.2617	0	0	0	0	0	0	1.0117	0.128
PARM1-AS1	0	0.0489	0.1158	0.027	0	0.3711	0.1842	0.071	0.0226	0.1618	0.047	0.1205	0.2237	0.0621	0.0917	0	0.0342	0	0.0215	0.2216	0.0269	0.1618	0.1623	0.3138	0.1221	0.1866	0.5002	0.1528	0.1228	0.2581	0.1026	0.07	0.0387	0.231	0.4156	0.0625	0.7695	0	0.4161	0.3499	0.0308	0.3683	0.1832	0.225	0.0974	0.1755	0.1522	0.0793	0.0602
AC104118.1	0.7212	1.0796	2.9207	0.8523	1.5867	1.5005	0.9035	1.4933	2.1429	0.5103	0.7412	1.7177	3.136	1.4371	2.2491	0.9432	1.1518	1.5156	0.4526	1.4334	0.8765	0.9525	1.1092	1.0996	0.9628	2.5108	1.9281	1.221	1.549	1.4243	1.4382	1.6181	0.977	3.0766	1.7478	0.8545	1.4506	2.44	3.7907	1.4712	1.6179	1.7035	1.7719	2.661	1.74	1.7833	1.3442	0.6672	1.4559
AL096854.1	0	0	0.268	0.3754	0	0.5948	0	0.2467	0.1573	0	0.653	0.186	0	0.4316	0.2123	0	0	0	0.1495	0.2368	0.3736	0.2247	0	0	0	0	0	0	0.2132	0	0	0	0.1345	0.2675	0.2406	0	0.1843	0	0.3211	0	0.2138	0.2558	0	0	0	0	0.4229	0.5511	0.3137
AC097459.1	0.7917	0.3057	0.8684	0.6082	0.1573	0.2855	0.0768	0.0888	0.4531	0.3035	0.2939	1.0382	0.1865	0.7251	0.3821	0.0801	0.1284	0.2403	0.2153	0.5967	0.1681	0.2427	0.203	0.2616	0.5344	0.5599	0.5212	0.0764	0.1535	0.484	0.0855	0	0	0.6741	0.2598	0.2345	0.1991	0.4299	0.4624	0	0.1539	0.2763	0.4581	0.0703	0.4261	0.3657	0.1523	0.2976	0.4517
AL590666.5	0	0	0	0	0.1525	0	0.2977	0	0	0	0	0.1948	0.3616	0	0.2223	0	0	0.1553	0	0.2479	0	0	0	0	0	0.3619	0.4043	0	0	0	0	0	0	0.1867	0	0	0	0.4168	0	0	0	0	0.1777	0	0.118	0.4255	0.1476	0	0
AC007036.2	1.412	0	1.18	0	1.4424	0.873	0.9387	0.2715	0.1732	0.6185	0.7187	1.9454	0.2851	0.9501	0.701	0	0.1309	0.1225	0	0.1303	0.1028	1.1132	0.9307	0.7997	0	0.8559	0.6374	0.701	0.7041	1.2331	0.2615	0.8023	0.2961	2.0608	1.0592	0.239	0	1.9716	1.0603	0	0.2353	1.9709	1.9608	0.6451	0.3722	1.7888	0.4655	0.6065	0
AL139022.2	0.199	0.3688	1.455	0.4076	0.7114	1.507	0.2315	1.8748	1.1957	0.3051	0.8862	2.8281	0.5624	0.6248	0.6915	1.6917	0.7746	0.1208	0.4871	0.6427	0.7099	0.122	1.2242	0.3944	0.6907	1.9701	0.9431	1.383	0.926	0.9731	2.0634	0.5276	0.4381	1.7425	1.0448	0.2358	0.6004	1.2966	1.7432	0.7196	2.3213	3.8883	1.1053	0.4242	0.5507	0.8823	0.6888	1.1967	1.3623
FKBP14-AS1	0.3419	0.5761	0.5	0.191	0.2963	0.1681	0.5786	0.251	0.2668	0.1906	0.1661	0.2682	0.3075	0.1952	0.288	0.1887	0.2017	0.0944	0.2029	0.1807	0.301	0.5718	0.3346	0.0616	0.2158	0.2638	0.2946	0.216	0.1085	0.266	0.4029	0.2885	0.1369	0.4083	0.2856	0.1105	0.2813	0.3038	0.3812	0.2248	0.2901	0.1302	0.2158	0.2651	0.1434	0.4135	0.2511	0.0467	0.1241
AL450998.2	0	0.2664	1.0932	0.2945	0.5482	1.3687	0.8696	0.2322	0.4442	0.9697	1.0756	1.0799	0.9752	0.316	0.1332	0.1397	0.2612	0.2793	0.0469	0.7429	0.0586	1.4809	0.5306	1.1398	0.4657	1.7079	0.8176	0.0666	0.4683	1.8982	0.5217	0.3812	0.3376	1.6784	0.3774	0.1363	0.5205	1.1241	1.4105	0.4159	0.9391	0.8026	1.2776	0.5516	1.2201	0.9561	0.1327	0.5187	0
AC007637.1	0.4843	1.2567	3.6833	0.9922	0.6926	1.8865	3.1553	1.8253	1.5799	1.0395	2.1571	1.8193	0.8214	2.5095	1.1782	0.3529	1.1313	1.4702	0.7113	2.4403	0.4937	1.6631	2.8307	1.9201	2.2416	1.7811	2.1425	1.3465	2.1413	0.7106	3.0135	2.0549	1.9193	2.5448	1.7803	0.8034	1.9484	1.8936	1.6972	2.3355	2.034	1.0816	1.0761	0.413	0.983	2.255	1.6766	0.5825	1.6027
AC133540.1	0	0.0802	0.1265	0.0886	0.2062	0.2808	0.1006	0	0.1485	0	0.3082	0.0439	0	0	0	0	0.0561	0	0	0.1118	0	0.053	0	0	0	0	0	0.1002	0.1006	0.6346	0	0	0	0.2525	0	0.1025	0	0.4228	0.1516	0.3128	0.1009	0	0	0.1844	0	0.1918	0.0998	0	0.0987
AL078590.2	0.2713	0.3233	0.652	0.4963	0.2772	0.4613	0.5637	0.5478	0.6655	0.2674	0.4834	1.0428	0.3561	0.989	0.4154	1.3653	0.5785	0.4942	1.281	0.5759	0.8891	0.9151	0.626	1.191	0.8298	1.3981	1.1024	1.1899	0.2706	1.019	1.5577	0.3084	1.1663	1.0184	1.0432	0.3675	0.6822	0.7578	0.4075	0.6309	0.1809	0.8116	1.4265	0.5372	0.8046	1.0313	1.1406	1.0491	0.6303
AC027117.1	2.3274	3.3726	7.6434	2.8175	2.4712	3.3195	5.9816	1.8512	1.8345	1.3949	4.58	11.2665	6.8179	3.4052	5.0001	3.8804	0.9747	2.2738	0.6733	1.8862	2.3726	4.0481	3.352	1.7196	1.4689	5.1175	6.2846	2.7207	2.0925	9.96	4.8547	6.0035	0.6832	4.3852	3.972	0.7521	4.0219	5.0325	7.0439	2.6273	6.1956	9.8938	3.9962	3.4284	2.2253	8.1155	2.6369	2.9904	1.9436
AC245297.2	0.468	0.4337	0.4563	0.6392	0.3719	1.0128	0.5445	0.42	0.2679	0	0.4169	0.7919	0	0	0.1807	0.379	0.1012	0.5683	0.6365	0.2016	0.5566	0.0957	0.9598	0.6185	0.1805	0.4413	0	0.3615	0.5445	0.3815	1.0112	0.6206	0.1145	0.6831	0.4096	0.7395	0.4707	0.5083	0.5467	0.7523	0.364	0.6533	0.8666	0.8315	0.4318	0.6918	0.18	0	0.4451
AC007750.1	0	0.059	0.062	0.0434	0	0	0.074	0.0285	0.0728	0.0325	0.0189	0.0538	0.0599	0.1665	0	0.2833	0.0413	0.103	0.0865	0.0274	0.0648	0.091	0.0326	0.2102	0.1227	0.03	0.067	0.0737	0.0493	0.1815	0.0825	0.0281	0.0622	0.0619	0.0278	0.0503	0.1493	0	0.0743	0.1278	0.0247	0	0	0.0226	0.2543	0.047	0.0734	0	0.0847
AC136604.2	0.6936	0.4821	0.9299	0.5329	0.4822	0.4378	0.1345	0.6224	0.8435	0.7089	0.6179	1.1736	0.3268	0.7714	0.4017	0.351	0.3	0.4913	0.7546	0.336	0.4714	0.5317	0.5334	0.6875	0.1338	0.8993	0.7306	0.6026	0.269	0.9187	0.6743	0.9197	0.4666	0.928	0.607	0.7534	0.6395	1.0358	0.5064	0.4878	1.1463	0.6454	0.4816	0.2465	0.2666	1.0252	0.2001	0.4345	0.8904
AC010300.1	0.4807	0.366	1.3057	0.3517	1.5756	0.7616	0.4594	0.5777	0.678	0.5528	0.3518	1.4031	0.728	1.3344	2.3369	0.1251	0.3231	0.2502	0	0.5656	0.1663	0.7265	0.3433	0.2042	0.1589	1.0442	0.7595	0.2784	0.3596	1.2176	0.3338	1.8894	0.0882	2.2302	0.586	0.7731	0.0345	3.4123	1.6245	0.1656	1.5223	1.1503	0.9537	0.7687	0.4752	1.5988	0.2576	1.0326	0.3429
ZRANB2-AS2	0.2133	0.313	0.4246	0.2549	0.1271	0.1795	0.3309	0.2074	0.1882	0.2998	0.1372	0.3248	0.4103	0.3303	0.2677	0.1871	0.1499	0.1439	0.1789	0.2029	0.1933	0.3343	0.2734	0.2936	0.3908	0.4442	0.3464	0.2951	0.3171	0.2608	0.4762	0.2907	0.2435	0.173	0.2878	0.1755	0.2264	0.2606	0.3322	0.4143	0.2765	0.4549	0.3127	0.2211	0.3334	0.3481	0.294	0.3118	0.2434
AC253572.1	0.1344	0.1245	0.0983	0	0.3203	0	0.2345	0.2713	0	0	0	0.3751	0.095	0.1055	0.0778	0	0.0436	0.0816	0	0.217	0	0.412	0.1033	0	0	0.095	0.2123	0.0778	0.1563	0.0821	0	0.0891	0	0.1961	0	0	0	0.5472	0	0	0.1568	0	0.0933	0	0.062	0	0.0775	0	0
AC012653.2	0	0.778	0.6139	0.6449	1.5007	0.4542	0.2442	0.8475	0.1802	0	1.1217	0	0.5932	0.1648	0.3647	0	0.4085	0	0.5138	0.4067	0	0.6435	0.3228	1.6641	0.9714	0	1.3263	0	0.9767	0.2566	0.5441	0.2783	0.154	0	0	0.4974	2.1108	0.3419	1.1032	1.5181	1.9587	0.2929	0	1.3423	0.1936	2.3265	0.9687	0	0.958
FAM66C	0.8224	0.5196	1.7768	0.6892	0.6683	1.9212	0.7828	1.1321	1.059	0.4298	0.3663	1.8216	0.5019	1.5114	0.9851	0.2724	0.4851	0.9759	1.2811	1.6662	0.7431	1.1232	1.5524	1.2597	0.9948	2.0092	1.1221	1.0393	0.7611	0.9598	0.7269	1.2143	0.7544	1.8278	1.4722	0.5758	1.2219	1.8574	2.358	0.9689	1.0684	1.6697	1.5574	0.8169	1.0001	1.0981	1.0353	1.1241	1.365
AC093799.1	0.4575	1.4133	2.6765	0.7811	1.0905	6.9301	1.5968	3.6948	1.3092	2.5719	1.766	3.4835	5.1727	0.9578	3.0032	3.1488	1.6822	2.1296	0.9955	2.5613	2.4097	3.2731	4.9258	0.3023	4.9408	3.8827	2.8913	6.5365	2.1292	1.3052	3.163	2.6286	2.1264	3.3387	4.8049	0.9035	3.6811	1.4906	2.1377	2.0223	2.1349	5.5346	2.1179	2.9262	3.2359	2.7049	3.5195	1.605	3.2194
AC106897.1	0.2685	0.5417	0.2541	0.2104	0.113	2.4441	0.6248	0.4465	0.2305	1.4773	0.1126	1.4674	0.5581	1.389	1.2443	0.1343	0.328	0.3261	0.348	0.4286	0.628	0.4553	1.5064	0.595	0.8408	1.0278	1.173	0.549	0.1838	0.9271	0.2457	0.5865	0.8579	2.9281	1.9079	0.1685	0.9215	0.9522	2.325	2.4186	0.4054	3.3957	0.8336	0.5725	0.9036	0.4903	0.6562	0.1425	0.4507
AC092652.2	0.3486	0.0538	0.8498	0.1786	0.3462	0.6916	0.2704	0.2346	0.3492	0.3563	0.3623	0.3244	0	0.3193	0.101	0.1411	0.1508	0.3175	0.5215	0.1501	0.0592	0.6414	0.5362	0.8063	0.0672	0.4109	0.6426	0.0673	0.0676	0.6394	0.1506	0	0.2985	0.2544	0	0.2066	0.1753	0.4733	0	0.2802	0.2711	0.5677	0.4035	0.3716	0.6433	0.3221	0.4023	0.3495	0.1989
TCL6	0.0167	0.0928	0.0244	0.0085	0.0199	0.0361	0	0.0225	0.0215	0.0384	0.0149	0.0551	0.0118	0.1048	0	0.0405	0.0325	0.0304	0.0204	0.0054	0.0085	0.0307	0.0128	0.0165	0	0.0236	0.0264	0	0.0194	0.0204	0	0.0111	0.0306	0.0365	0.011	0.0395	0	0.0544	0	0.0302	0.0097	0.1164	0.0232	0.0623	0.0154	0.111	0	0	0.0048
ADAMTS9-AS2	0.6093	1.4265	2.4545	1.6534	0.4459	2.7411	1.7411	1.482	1.5141	0.9505	0.5999	1.4705	1.0424	2.0476	1.294	0.7011	0.7768	0.6555	0.8199	1.968	1.3785	1.2913	2.1867	2.5852	2.449	1.6178	2.0773	2.0804	1.2935	0.9149	2.8268	1.2472	1.2395	1.5602	2.2453	1.254	3.0533	1.6892	1.7044	2.0103	1.2346	1.7159	2.0783	1.4814	1.8836	1.6353	1.8009	1.0286	2.2689
LINC00519	0.5777	0.2295	0.3621	0.3382	0.2951	0.1786	0.192	0.1111	0.2126	0.2531	0.0735	0.1676	0.1166	0.0648	0.0478	0.1002	0.2142	0.3508	0.2694	0.7997	0.2524	0.3543	0.2539	0	0.191	0	0.1304	0	0.096	0.1009	0.428	0	0.3634	0.3614	0	0.1956	0	0	0	0.0995	0.7703	0.2304	0.2292	0.176	0.0761	0.366	0.0952	0	0.1884
LINC02492	0	0	0	0	0	0	0	0	0	0	0	0	0	0	0	0	0	0	0	0	0	0	0	0	0	0	0	0	0	0	0	0	0	0	0	0	0	0	0	0	0	0	0	0	0	0	0	0	0
AL359878.2	0.2166	0.8028	1.9005	0.6655	0.7743	1.1716	1.2598	0.2915	0.1859	2.3243	0	1.4292	0.6122	2.0403	1.129	0	0	0.9204	0	0.4197	0.4416	1.4609	0.3331	0	0	1.2253	1.7109	0.2509	0.252	3.1776	1.123	2.0101	0.7947	1.8966	3.1275	0.2566	0.4356	1.0585	2.6563	1.5665	0.5053	1.8138	0.6015	0.4617	0.1998	2.6409	0.7497	3.2563	0
BX004807.1	0.3655	2.5739	1.1759	2.1712	0	0.2372	0.9354	0.3935	0	0	0.0651	2.2632	0.2066	1.7214	0.8467	0.0888	0	0.0444	0.3578	0.3305	0.447	0.3586	0.4497	0	0.0846	0.1034	0.1155	0	0.085	0	0.2842	1.5505	0	0.1067	0.2879	0.2598	0.5146	0.4763	0.3842	0	3.1549	1.4283	1.7255	0.5454	0.3371	0.162	0.0843	0	0.2085
AL513218.1	0	0	0.9891	0.2309	0.5373	1.2196	1.3114	0.9103	0.1935	0	0.8033	1.1443	0	0.8849	0.914	0.5476	0.2925	0.4106	0	0.5825	0.2298	0.8294	0.3467	0.8938	0.5217	0.6377	0.7123	0	0.7869	1.9295	0.5845	0.5978	0.4963	0.329	0	0.5343	0	0.3673	1.185	0.2718	0.263	0.3147	0	0.2403	0.416	0.9996	0.2601	0.339	0.2573
AL157871.5	0.3308	0.1533	1.2093	0	0.7884	0.3579	0.7696	0.6678	0.142	2.0284	0.7366	1.1753	0.7012	1.0386	0.2874	0.6026	0.8584	0.4016	0.1349	1.1751	0	1.5212	0.5087	0.9835	0.1914	1.8713	1.5677	0	0.1924	1.4154	0.8575	1.0964	0.2427	0.4827	0.6513	0	0.3327	2.1553	2.6079	0	2.1222	0.4617	1.1483	0.1763	1.5257	2.3833	0.1908	1.2432	0.5661
AL009177.1	1.3603	4.034	3.6805	2.7171	1.7833	0.5151	5.0641	1.4648	0.3503	1.877	5.3316	6.249	2.4992	5.1259	2.403	1.0739	3.0009	0.5781	0.1665	3.0316	2.184	6.5897	0.8369	1.2134	0.5509	2.1164	2.3641	1.1818	0.6331	5.6549	1.8515	2.9759	1.2478	1.7868	4.2858	1.6118	2.2574	0.9972	2.1451	2.4598	7.1411	4.0823	3.4003	1.8126	0.4392	2.0357	0.5494	3.0678	0.9314
LINC02626	0	0	0.3748	0	0.3054	0	0.2981	0	0	0	0	0.2601	1.0864	0.2012	0	0	0.1663	0	0	0	0	0	0	0	0.2965	0.3624	0.4048	0	0	0	0	0	0	0	0	0	0	0	0	0	0	0	0.3558	0.2732	0	0	0.2957	0	0
AC009961.1	0.3236	0.4498	0.6152	0.4972	0.4628	0.2451	0.4141	0.4356	0.4722	0.3969	0.2883	0.4106	0.7775	0.6605	0.3936	0.5109	0.3149	0.5501	0.8713	0.5435	0.3794	0.754	0.4977	0.5132	0.2995	0.5035	0.8691	0.5248	0.4141	0.3956	0.7131	0.429	0.3087	0.5667	0.5947	0.2684	0.2929	0.2636	0.7371	0.5071	0.453	0.4065	0.4943	0.2415	0.9553	0.8609	0.3734	0.1946	0.7939
AC006064.2	0.1204	0.1116	0.4696	0.2467	0.1435	0.2171	0.6071	0.2161	0.1034	0.0615	0.2145	0.6316	0.1135	0.3466	0.279	0.195	0.1563	0.1219	0.131	0.2852	0.2864	0.32	0.247	0.1591	0.2322	0.3406	0.2537	0.0465	0.1868	0.2454	0.2081	0.1064	0.2357	0.703	0.2635	0.0951	0.2422	0.1308	0.3517	0.1936	0.4214	0.3922	0.3902	0.1712	0.1111	0.3115	0.3242	0.1811	0.2061
AP001037.1	1.4846	1.8057	0.9499	0.8554	0.6635	5.3207	1.6192	1.6236	1.1948	1.4225	0.248	1.7427	0.1311	0.6556	0.5912	1.3523	1.8061	0.9577	3.7855	1.1988	0.6621	2.1621	1.1417	3.4946	4.0797	2.6248	0.733	1.7198	0.4318	2.3824	3.488	0.4921	2.6556	2.4376	3.0452	1.2094	0.6532	1.0581	3.5767	1.2304	0.5412	2.7198	1.2885	1.1869	5.564	1.2343	2.6767	2.9296	2.5411
TAX1BP1-AS1	0.0741	0	0	0	0.0883	0	0.0862	0	0.1272	0.1136	0.066	0.0376	0	0.0582	0.0429	0	0.0481	0	0	0.1435	0.0755	0	0	0	0.0857	0.1048	0.117	0	0	0.1811	0	0.1964	0	0	0	0	0	0	0.1298	0	0	0	0	0.1579	0	0.2463	0	0	0.0845
AC139792.1	0	0	0.1993	0	0	0	0	0.1834	0.117	0	0	0.0692	0	0	0	0	0	0	0	0	0	0	0	0.2701	0	0.1927	0	0	0	0	0	0	0	0	0.1789	0.1614	0	0.2219	0.2387	0	0	0	0.1892	0.1452	0	0.6041	0	0	0.0777
AC022819.1	0.0676	0.0836	0.0989	0	0.0269	0.0732	0.0525	0.091	0.0387	0.1728	0.1607	0.1945	0.0319	0.0531	0	0.0821	0.0439	0.0684	0.0184	0.0583	0.023	0.3041	0	0.0894	0.0261	0	0.1425	0.0261	0.0787	0.0827	0.0584	0.0598	0.0331	0.1316	0.1184	0.0534	0.0227	0.0735	0.079	0.0272	0.1315	0.0315	0.2505	0.024	0.0208	0.1499	0	0.1356	0.0386
AC114550.2	0	0	0	0	0	0	0	0	0	0	0	0	0.3138	0.1743	0	0	0	0	0	0	0	0.1362	0	0	0	0	0	0	0	0.2715	0	0	0	0	0.2915	0	0	0	0	0	0	0	0	0	0.2048	0	0	0	0
AL138826.1	0.206	0	0.0753	0.211	0	0.1114	0.1198	0	0.221	0	0.0917	0.0523	0	0.1617	0.1789	0.0625	0	0.0625	0.4621	0.0998	0.105	0.1263	0.1584	0	0.1191	0.2185	0	0	0	0	0.267	0	0.2645	0	0	0	0.0518	0.0839	0.3609	0.1862	0	0	0.0715	0	0.1425	0	0.1782	0	0.2644
AC069209.2	0.0739	0.2283	0.5044	0.2019	0.2936	0.2665	0.2006	0.2653	0.6133	0.2266	0.395	0.3627	0.2437	0.4255	0.1142	0.2693	0.5754	0.1496	0.1206	0.2865	0.226	0.3021	0.1516	0.5372	0.3136	0.3136	0.3503	0.2568	0.1433	0.4518	0.3513	0.2613	0.1446	0.3596	0.5498	0.2919	0.223	0.4415	0.3885	0.4455	0.3161	0.2751	0.3763	0.3151	0.2045	0.6554	0.2843	0.2222	0.3092
AL391832.1	0	0	0	0	0	0	0.4849	0	0.1789	0	0	0.1058	0	0.1636	0	0	0	0.1265	0	0	0	0.2556	0	0	0	0.2947	0	0	0	0	0	0	0.1529	0	0	0	0	0	0.3651	0.2512	0.2431	0	0.2894	0	0	0	0	0	0
AL139095.4	0	0	0.5157	0.5417	0.2101	0.1907	0	0	0	0.2703	0.157	0.358	0	0	0	0	0	0.107	0.1439	0.1139	0	0.3243	0.5423	0.3495	0	0.4987	0.2785	0.6127	0	0	0.4571	0	0	0.2573	0	0	0.3546	0.2872	0	0	0	0	0.4896	0.7517	0.1626	0	0	0	0.2012
AC079035.1	0.2079	1.5413	1.2162	0.6388	0	0.1125	0.7256	0.6996	0.2677	0.1594	0	1.6357	0.4407	0.816	1.8062	0.3787	0	0.1893	0	0.9401	0.1589	0.3824	0.3198	0	0	0.294	0.3285	0	0	0.2542	0.2695	0.9648	0	0.1517	0.2729	0.1232	0.4182	0.508	0.3643	0.2506	2.7891	1.0156	0.1444	0.7756	0.1918	0.3457	0	0	0.2965
AC127540.1	0	0	0.1871	0	0	0.1384	0	0	0	0	0.114	0.0649	0	0	0	0	0.083	0	0	0	0	0	0	0	0	0.3619	0	0	0	0.1564	0.3317	0.1696	0	0.1867	0	0	0	0	0	0	0.597	0	0	0	0	0.2836	0	0	0.073
ERCC8-AS1	0	0.2002	0	0	0	0	0	0	0	0	0.1924	0	0	0.1696	0	0.2624	0.1402	0	0	0	0	0	0	0	0	0.3056	0.3413	0.2503	0	0	0	0	0	0.3153	1.1345	0	0.6519	0	0.7571	0.2605	0	0	0	0	0	0.2395	0.2493	0	0.1233
AL590133.1	0	0.222	0.7006	1.4721	1.1419	1.2958	0.2787	0.3224	0.4112	0.7345	0.4267	0.3648	0.677	0.188	1.1099	0.2909	0.3108	0.4363	0.1954	0.7737	0.3663	0.2938	0.7368	0.9496	0.8315	0.6776	1.5137	0.555	0.2787	1.1715	0.3105	0.3176	0.7031	1.3984	0.3144	0	0.9636	1.9511	2.9379	1.155	0.2794	0.6687	1.6632	0	0.442	1.8587	0.2764	0.7203	0.1367
AL359697.1	0.7508	0.2783	1.0981	0.6153	0.7159	0.4874	0.5241	0.6064	0.7735	0	0.6688	1.2196	0.4245	0.3537	0.6958	0	0.3897	0.547	0.1225	0.873	0.0765	1.0129	0.4619	0.893	0.3475	1.6992	0.7117	1.5656	1.223	0.918	0.7786	1.1946	0.6612	1.9725	1.3799	0.7117	1.3592	1.2231	1.5787	0.3621	0.5255	1.2576	1.0427	0.6403	1.3853	1.6646	0	0.9031	0.3427
LINC01213	0.0513	0.0475	0.075	0	0	0.111	0	0	0	0	0	0	0	0.1208	0	0	0	0.0311	0	0	0	0	0.0789	0	0	0.0725	0	0	0	0	0	0	0	0	0	0	0.0516	0	0.0898	0	0.1795	0.0716	0.0712	0	0	0.0568	0.0592	0	0
AC005522.1	0	0.3607	0.2846	0	0	0	0	0	0.167	0.2983	0.3467	0.1975	0.275	0	0.5635	0	0	0.3544	0	0.1257	0	0.1193	0	0	0	0	0.3074	0	0.2264	0.2379	0	0.516	0.2856	0.284	0	0	0	0.317	0.3409	0	0.681	0	0.5404	0	0	0	0.6736	0	0.111
LINC01996	16.9646	4.9411	13.4689	16.526	5.9417	7.5668	15.8697	6.6173	16.0492	11.2529	4.626	12.1262	4.4037	9.1868	22.2586	15.8948	2.471	10.3839	10.6786	10.8246	4.9058	4.6707	15.4426	13.726	9.8547	13.1239	5.2511	8.5026	6.8479	10.1594	6.6421	17.3519	10.7729	8.2871	21.9071	3.6922	5.7802	7.2194	10.3127	12.6048	4.2813	14.0145	15.6741	5.4622	9.0072	9.4414	14.5421	16.1368	12.9189
AL391097.1	0	0	0	0	0	0	0.0633	0	0	0	0	0	0	0	0	0	0	0	0	0	0	0.0334	0	0	0	0	0	0	0	0	0	0	0	0	0	0	0	0	0	0	0	0	0	0	0	0	0	0	0
PDE9A-AS1	0.2513	0.2329	0.0735	0.2059	0.1198	0.2175	0.1169	0.2029	0.2588	0.1541	0.0448	0.102	0	0.1973	0.0291	0.061	0.0652	0.061	0.123	0.3896	0.0512	0.0924	0.0773	0	0.1163	0.1422	0.0794	0.1164	0.1754	0.0614	0.2606	0.1333	0.1106	0.2934	0.066	0.1191	0.2527	0.2456	0.0881	0.0606	0.2931	0.1403	0.1396	0.2679	0	0.0557	1.1598	0.2267	0.172
SLIT2-IT1	0	0.2569	0	0	0.1652	0.15	0.1612	0	0	0	0	0.2111	0.1959	0.544	0	0.1683	0.1799	0	0.2262	0.1791	0.0706	0.17	0.2132	0.2747	0	0.3921	0	0	0	0.1695	0.1797	0.3675	0.5086	0.4046	0.1819	0.3285	0	0	0	0.1671	0.4851	0.1935	0.1925	0	0.1279	0.1536	0	0	0.2372
STARD13-AS	0.3799	0.2817	0.1111	0.3269	0.1449	0.9373	0.2122	0.0614	0.1566	0.2563	0.1083	0.4397	0.2148	0.2386	0.3257	0.1661	0.1183	0.1569	0.2604	0.1473	0.1782	0.2703	0.4909	0.3615	0.422	0.129	0.4322	0.4753	0.053	0.2787	0.4728	0.1008	0.3234	0.7542	0.5985	0.09	0.9477	0.1981	0.213	0.458	0.1596	0.2333	0.2322	0.324	1.346	0.1853	0.5086	0.0914	0.3208
LINC01686	0.3844	0.653	0.5621	0.853	0.3817	0.8317	0.1491	1.552	1.0449	0.4911	0.1141	0.4878	0.3621	0.3017	0.2226	0.5446	0.291	0.4667	1.2545	0.7035	0.751	1.0606	0.7882	0.5079	0.8895	0.9967	1.0121	1.41	0.4472	0.7832	0.8304	0.3397	1.5514	0.6545	0.4205	0.3036	1.7396	0.2087	0.449	0.9267	0.4484	0.7153	0.8007	0.8195	0.8274	0.7811	0.4435	0.2889	0.6945
AC021733.4	0.0687	0.0318	0.4518	0.2285	0.0614	0.3157	0.2795	0.231	0.2357	0.0526	0.0764	0.5227	0.1213	0.3638	0.1392	0.1459	0	0.1146	0.154	0.0887	0.1575	0.1473	0.1848	0.2722	0.3574	0.1942	0.0813	0.1392	0.0399	0.2098	0.4894	0.182	0.1511	0.1503	0.1127	0.122	0.1553	0.2237	0.5112	0.4759	0.1402	0.2875	0.1668	0.0366	0.0792	0.2093	0.2178	0.2064	0.284
DIRC3	0.1174	0.0989	0.203	0.1531	0.0636	0.2079	0.1242	0.0431	0.1833	0.0982	0.3994	0.2385	0.0905	0.1257	0.1793	0.0648	0.0623	0.0778	0.1045	0.1241	0.1143	0.203	0.1806	0.1905	0.1853	0.1057	0.0675	0.0618	0.0745	0.1436	0.1799	0.0991	0.1802	0.1558	0.2243	0.038	0.1074	0.0696	0.4303	0.103	0.3363	0.313	0.1631	0.1024	0.1477	0.1302	0.1232	0.0642	0.0792
AC096642.1	0.1012	0.125	0.9864	0.1036	0.5224	0.8392	0.2354	0.0908	0.3763	0.2585	0.5106	0.6162	0.4289	0.4765	0.3711	0.041	0.1532	0.3685	0.0825	0.3703	0.1375	0.579	0.4149	0.6684	0.1561	0.62	0.4795	0.0781	0.1569	0.3711	0.2186	0.313	0.1237	0.3937	0.5755	0.0799	0.0339	0.5493	1.0044	0.2033	0.5114	0.0941	0.3278	0.1797	0.0933	0.9719	0.2335	0.6084	0.2116
AC022809.1	0	0	0	0	0	0	0	0	0	0	0	0	0	0	0	0	0	0	0	0	0	0	0	0	0	0	0	0	0	0	0	0	0	0	0	0	0	0	0	0	0	0	0	0	0	0	0	0	0
AC006130.3	0.3095	0.4589	1.9012	0.2536	0.5164	0.7367	0.5761	0.3333	1.0628	0.1898	0.7168	2.1052	1.0498	1.5551	1.2907	0.3759	0.3213	0.6013	0.2525	0.6798	0.3786	1.2526	0.5712	0.7362	0.9311	1.576	0.489	0.7171	0.6482	0.9839	0.9629	1.067	0.5451	1.6262	0.8126	0.5134	0.249	1.5126	1.3015	0.6716	1.5165	1.2096	1.2895	0.5279	0.3426	1.5783	0.3571	1.6752	0.8476
LINC01615	0.0786	0.1093	0	0.161	0.3278	0.1701	0	0.5819	0.4048	0.1205	0.035	0.0997	0.2222	0.1851	0.0455	0.0955	0.1785	0.167	0.3527	0.1015	0.1002	0.0723	0.0604	0.0779	0.0909	0.0556	0.1242	0	0	0	0.0509	0.2084	0.1154	0.0574	0.2064	0.326	0.1186	0	0.0689	0.0474	0.0458	0.0549	0.1092	0.1257	0.145	0.1307	0.2721	0.0591	0.0673
AL356299.2	0	0.1394	0.88	0.1541	0	0.3255	0.175	0.4049	0	1.3837	0.402	0.7635	0.2126	0.4724	0.4356	0.5481	0.488	0.274	0	0.2915	0.0767	0.6457	0	0.8945	0.174	0.2128	0	0.1743	0	0.1839	0.195	0.3989	0	0.4391	0.7899	0.1782	0.1513	0.7351	0.7907	0	0.7019	0	0.4178	0.1603	0.6939	0.667	0	0.2262	0.1716
AC106037.3	0	0	1.1536	0.202	0.705	0.6401	0	0	0.1693	1.2093	0.7026	0.5005	0	0.6192	0.2284	0.2395	0	0.1197	0	0.3822	0.1005	0.2418	0.6066	0.3909	0.2282	1.1157	0	0	0	0.4822	1.0225	0.5229	0	0.2878	0	0.4673	0.1983	1.6062	0.3455	0	0.6901	0.5505	0	0	0.9096	1.7488	0.2275	0	0.1125
AC084757.3	0.3176	0.2523	0.1327	0.6041	0.2703	0.3927	0	0.3664	0.3116	0.1391	0.1212	0.4836	0	0.3918	0.1839	0.2755	0.0294	0.3581	0.4812	0.3224	0.2081	0.1947	0.1396	0.2698	0.1575	0.1283	0.1433	0.0526	0.2111	0.1109	0.4705	0.3008	0.1998	0.1986	0.1787	0.215	0.0913	0.2956	0.318	0.1094	0.2646	0.2533	0.189	0.1451	0	0	0.8899	0.341	0.233
AC027796.5	0	0.4376	0	0.1612	0.5628	0.3406	0.1831	0.2119	0	0.2413	0.4206	0.5593	0.2225	0.6179	0.6382	0	0	0	0	0.2034	0.0802	0.3861	0	0	0	0.2226	0.7461	0.1823	0	0.7698	0	0	0	0.6892	0.8266	0	0.1583	1.0257	0.8274	0	0.3673	0.6591	0.2186	0	0	0.349	0	0	0.1796
LINC00598	0.121	0.245	0.3014	0.2432	0.0748	0.1503	0.3023	0.1387	0.0692	0.055	0.0838	0.6209	0.0507	0.3412	0.2439	0.0435	0.0262	0.0707	0.0439	0.2315	0.0411	0.1044	0.062	0.0533	0.057	0.0634	0.0708	0.0363	0.0209	0.0493	0.0697	0.2257	0.0197	0.0719	0.1176	0.1009	0.0856	0.1679	0.3297	0.0486	0.7997	0.2689	0.28	0.0669	0.0785	0.0596	0.0827	0.0067	0.1534
AC124283.2	0.5544	2.3119	1.6216	1.9875	1.6518	2.3993	2.5798	1.4924	2.1416	2.1249	0.7407	2.2513	2.7423	1.9585	0.6422	1.3466	4.1366	2.3561	0.9047	1.9696	1.1303	2.3797	3.4107	4.9452	1.9244	1.5683	4.3794	1.9266	1.29	4.7448	1.078	2.5727	3.2548	1.2137	6.9139	2.2992	3.0666	4.9672	2.9141	2.6733	3.8805	4.256	2.3097	3.5458	6.3931	3.9946	3.1986	0.8335	1.8978
AC079210.1	2.525	3.6164	6.3787	1.6459	10.9429	11.6731	5.8752	2.1628	5.3205	19.3561	3.8851	7.4573	18.1675	3.2438	12.8966	1.394	4.4682	5.1566	1.1238	1.9277	2.808	10.6979	1.7653	13.1959	2.3904	9.4157	5.8027	10.9025	3.739	15.7172	0.2976	10.6525	7.2437	12.7312	9.3417	3.264	3.0013	9.3488	14.0772	1.3836	3.7491	16.9817	10.5198	10.2773	4.2354	13.9956	6.0923	3.1062	3.5362
AC040904.1	0	0	0.5781	0	0	0.4277	0	0	0	0	0	1.0032	0	0	0.2289	0	0	0	0.3225	0.2553	0.4029	0	0	0.7835	0	0.5591	0	0	0	0.9666	0.5124	0.5241	0.5802	1.7307	0	0	0.3975	0	0	0	0.9223	0	0.5489	0.4214	0	0.4382	0	0	0
AC005730.3	0	0	0.7045	0.2467	0.5741	0.2606	0	0.3242	0.4135	0	0.6436	0.6113	0.6807	0.5672	0.837	0.2925	0.1563	0.7311	0.393	0	0	0.1477	0	0.4774	0	1.0219	0.761	0.279	0.2802	0.8834	0	0.3193	0.3535	0.703	0.3162	0.5708	0.2422	0	0.844	0.871	0.281	0	0	0.5135	0	0.8009	0	0.3621	0.6871
AC009974.2	0.0962	0.2675	1.1259	0.1971	0.9175	0.4165	0.2239	0.2591	0	0.2951	2.5716	0.3908	0.408	0.3777	0.5574	0.4675	0.4995	0.1753	0	0.6838	0.049	0.8261	0.592	1.1445	0.1113	0.5444	0.4561	0	0.8957	0.8236	0.6237	0.5104	0.1412	0.5618	0.2527	0.5701	0.4839	0.4703	0.3372	0.232	0.5613	0	0.4009	0.1026	0.0888	1.2801	0.4442	0.4341	0
Z94721.1	0.229	0	2.0091	0.2345	0.5457	2.2295	1.0654	1.5408	0.1965	0.702	1.0197	0.6973	0.6472	1.0784	1.0609	0.2781	0.1486	0.139	0.1868	0	0.1167	0.1404	0.7043	0.4538	1.3246	1.943	0.3617	0.2652	0	0.5599	0.5936	0.6071	0.5041	0.6683	0.6011	0.2713	0	0.746	1.2035	0	0.8013	0.3196	0.6359	0.4881	0.6337	0.7614	0.2642	0.3442	0.5225
AC016910.1	0.1685	0.0781	0.1232	0.1726	0.2009	0.2735	0.098	0	0.217	0.1292	0.3753	0.1283	0	0.1985	0.0488	0.1024	0.0547	0.0512	0.4126	0.2722	0.0859	0.2584	0	0.167	0.0975	0	0.2663	0.0976	0.098	0.2061	0.1092	0.3352	0.0618	0.123	0	0	0.1695	0.1373	0.1477	0.3048	0.2949	0.1176	0.117	0	0	0.0934	0.2917	0.1267	0.0962
AC106858.1	0.2055	0	0.3005	0	0.2449	0	0.239	0.2766	0.7055	0	0.183	0.1043	0.2904	0.3226	0	0	0.1333	0	0	0.1327	0.1047	0.126	0	0	0	0	0	0	0.2391	1.0049	0	0	0	0.2999	0	0	0	0.3347	0	0	0.7191	0	0	0	0	0.2278	0.7113	0	0.2345
AC025031.4	0.0539	0	0.4335	0.0828	0.0642	0.1749	0.1254	0.0363	0.0231	0.0826	0.216	0.3283	0.1143	0.1904	0.078	0.0655	0.0175	0.0327	0	0.1393	0.0961	0.2479	0.1658	0.0534	0.0312	0.0762	0.1703	0	0.0314	0.2965	0.2445	0.1072	0.0396	0.1573	0.1769	0.0319	0.0271	0.1317	0.2361	0.0325	0.1886	0.0752	0.3368	0.0575	0.0994	0.3286	0.0311	0	0.0769
AC107959.1	0.6418	1.0731	3.5504	1.3433	0.9478	3.2606	2.2724	2.2159	2.4073	1.7754	1.0191	3.1373	2.2675	3.6473	1.6162	0.9659	1.3307	1.8381	1.9808	3.3076	1.2445	2.1559	3.0686	1.7976	2.2439	3.1574	3.2182	1.6162	1.8505	2.3882	3.1649	1.9238	2.7849	2.9526	2.729	1.306	2.0206	3.2502	3.5202	2.5229	2.4577	3.038	2.5381	1.517	1.9564	3.0623	1.7387	1.825	3.3354
AL137139.2	0.1584	0.0642	0.6661	0.071	0.1416	0.6749	0.2649	0.1999	0.255	0.1973	0.3263	0.7991	0.07	0.6218	0.1434	0.1323	0.0899	0.1383	0.3716	0.2238	0.1262	0.4553	0.2893	0.2748	0.2635	0.4621	0.1095	0.3211	0.1152	0.3753	0.231	0.3544	0.1816	0.3613	0.4549	0.1877	0.1394	0.2097	0.347	0.2148	0.1848	0.2764	0.275	0.095	0.0822	0.4171	0.0571	0.2828	0.5423
AC025211.1	0	0.219	0.3456	0	0	0	0	0	0	0	0.2105	0.3599	0	0	0.1369	0	0	0.1435	0	0	0.1205	0	0.3635	0	0	0	0.3734	0	0	0	0.3063	0	0.1734	0	0	0	0	0	0	0	0	0	0	0	0	0	0.2727	0	0
LINC00944	0.0817	0	0.239	0	0.1169	0.1768	0.057	0.11	0.0842	0.1504	0.0582	0.0747	0.0231	0.0513	0	0.0596	0.0106	0.0198	0.0133	0.0845	0.0167	0.0802	0.1006	0	0.0378	0.2543	0.1033	0.0379	0.019	0.1599	0.1271	0	0.036	0.0716	0.0644	0.0581	0.0658	0.0266	0.0573	0	0.0381	0.0456	0.0681	0.0523	0.0151	0.0544	0.0566	0	0.028
LINC01128	0.8825	1.943	2.9677	1.6985	1.6613	3.351	2.7857	2.7539	2.9193	1.8959	1.8125	2.5222	2.0178	2.7315	2.0152	1.4746	2.4144	2.1739	1.5869	3.7399	1.3523	2.3886	3.7521	2.7855	3.2519	2.7826	2.5576	2.9627	2.4132	2.3641	3.0675	2.0867	2.1739	3.421	2.1473	2.2912	3.1714	2.3075	3.2599	2.453	2.3869	3.2325	2.4354	2.2409	3.1943	2.4426	3.0614	2.3071	2.8928
AP003969.1	0	0	0	0	0	0	0	0	0	0	0	0	0	0.173	0	0	0.143	0	0	0.1424	0	0.1351	0	0	0	0	0	0	0	0	0	0	0	0	0	0	0	0	0	0	0	0	0	0	0	0	0	0	0
C5orf66	0.0398	0.0737	0.2714	0.0815	0.1106	0.2581	0.2005	0.2319	0.1934	0.2235	0.3306	0.3028	0.1499	0.2393	0.2994	0.2093	0.2236	0.1127	0.0108	0.2911	0.1216	0.2195	0.0815	0.3153	0.1074	0.1687	0.1885	0.0768	0.3084	0.2107	0.1546	0.4218	0.0875	0.1548	0.2088	0.0942	0.0667	0.1512	0.2787	0.1119	0.3402	0.148	0.2577	0.0989	0.2079	0.2498	0.0918	0.1196	0.0832
AC079298.3	0	0.1002	0.079	0.3875	0.0322	0.1754	0.1572	0.1091	0.348	0.0414	0.2166	0.0274	0.1146	0.6788	0.0626	0.0985	0.3507	0.1641	0.0441	0.4713	0.3581	0.348	0.5819	0.6428	0.6253	0.0382	0.2989	0.0939	0.4716	0.1322	0.3853	0	0.1785	0.4733	0.1064	0.4483	0.1087	0.088	0.0947	0.228	0.7251	0.1132	0.2627	0.2016	0.0997	0.3295	0.4054	0.0406	0.0308
AL355297.2	0.3953	0	1.4452	0	0	0.6415	0.4599	0.266	0.509	0.606	0.1761	1.7055	0.5586	0.9309	0.6868	0	0.2565	0.6	0.8063	0.6383	0.8059	1.0907	1.2159	0.7835	1.1434	1.1182	0.9368	0.4579	0.2299	0.4833	1.0248	2.3584	0.8702	0.5769	1.0378	0.4684	0.5963	0.6439	1.7315	0.2383	0.4611	0.2759	0.8234	0.2107	0.1823	0.2191	0.4561	0.5943	0.9021
AC127024.5	0.7632	0.5304	4.1856	0.3909	1.1369	2.2708	0.4439	0.5136	1.3103	0.8775	1.3596	2.5181	2.9661	1.6476	0.9946	0.6952	0.3714	0.695	0.7784	0.8627	0.0972	2.2229	0	1.891	1.5453	2.6986	3.6173	0.8841	0.444	2.3328	0.9893	1.5178	0.9801	3.6201	1.2523	1.1304	0.7676	2.7974	2.3401	0.92	2.671	0.5326	2.6496	1.0169	2.2882	2.115	1.321	0.8606	0.1089
AL512288.1	0.1795	0.1664	0.2626	0.3678	0	0	0.2089	0.2416	0	0.2752	0.1599	0	1.2686	0	0.5199	0	0.1165	0	0.1465	0.4639	0.183	0	0.5522	0	0	0	0.2836	0.208	0.2089	0.439	0.2327	0	0.2635	0	0.4714	0	0	0.2925	0	0.2164	0.6283	0.7518	0	0	0	0	0.2072	0	0.1024
AC011815.1	0.9656	1.0812	1.3239	1.2569	0.887	0.74	0.5383	1.0559	1.1397	0.771	0.7347	1.1538	0.5402	1.2318	0.3379	0.904	0.6134	0.916	0.755	1.1045	0.7587	0.6168	0.9282	0.3987	0.9077	0.7398	1.0806	0.4893	0.6553	0.8362	1.8514	0.7735	0.4576	0.5872	0.7394	0.5959	0.8497	0.9503	1.1279	0.873	1.455	1.0389	0.8101	0.8577	1.0392	1.4271	1.4159	0.5142	0.7804
C15orf54	0.0573	0.0796	0.1256	0.0293	0.0341	0	0.0999	0.0771	0.0492	0	0.0765	0.0291	0.0809	0.2698	0	0	0.0372	0.0869	0.0935	0.1665	0.073	0.1229	0.0881	0.1703	0.0331	0.2025	0.0905	0.0332	0	0.035	0.1114	0	0.021	0.2508	0.2256	0.1357	0.0576	0.0933	0.1004	0.069	0.0668	0.0799	0	0	0.1057	0.0635	0	0.2153	0.0654
AC005479.2	2.0452	1.1372	2.9911	2.9329	1.4624	9.7363	16.6552	3.3033	3.6869	5.9575	2.5505	1.8687	9.5384	2.7295	1.6584	1.242	4.6445	5.0909	2.1694	2.5101	1.4594	12.9174	2.2019	16.6218	4.7328	7.2318	7.4317	1.1846	5.2349	4.7511	1.3256	7.8638	6.9041	2.985	5.1012	2.181	8.4333	5.6639	3.2251	2.4655	1.9087	5.1385	3.9763	5.6684	14.7168	6.5748	4.2479	10.1473	2.5672
AC004825.3	0.0188	0	0.0551	0.0193	0	0.0407	0.0219	0	0.0162	0	0.0335	0.0478	0.1064	0	0.0109	0	0.0122	0	0.0461	0.0365	0.0192	0.0462	0.0579	0.0746	0	0.0532	0.0892	0.0218	0	0.046	0.122	0.025	0.0276	0.1099	0.0247	0	0.0379	0	0	0	0	0	0.1568	0	0.0868	0.0417	0.0217	0.0283	0.0107
AC078820.2	0.4052	0.1733	0.2279	0.2554	0.0371	0.1349	0.0725	0.2517	0.107	0.0956	0	0.2531	0.0441	0.0245	0.0542	0.265	0.0607	0.0757	0.0509	0.1007	0.0318	0.0765	0.0959	0.0618	0.0361	0.0441	0	0.0361	0.2539	0	0.0808	0.0827	0.0457	0.0455	0	0.3324	0.0627	0.1016	0.1092	0.0376	0.0727	0.174	0	0.1994	0.115	0.1382	0	0.1875	0.1067
FRMD6-AS1	0.1186	0.6597	0.5784	0.5671	0.1885	0	0.138	0.1065	0.4753	0.2425	0.0352	0.261	0.2794	0.5278	0.2749	0.2401	0.154	0.3361	0.1291	0.3321	0.1209	0.291	0.4258	0.5487	0.5491	0.1678	0.4373	0.2291	0.2761	0.3868	0.4614	0.2097	0.3192	0.2309	0.1557	0.0937	0.1193	0.2577	0.5543	0.7151	0.5536	0.276	0.2197	0.3372	0.1459	0.3507	0.3651	0.1784	0.2031
AC093772.1	0.3993	0.1542	0.6327	0.3749	0.1983	0.432	0.5807	0.4479	0.3142	0.2551	0	0.8614	0.2351	0.5486	0.5975	0.2021	0.1511	0.1616	0.1358	0.6878	0.3053	0.6121	0.6653	0.3958	0.462	0.3765	0.8937	0.1927	0.1549	0.4475	0.4745	0.353	0.3175	0.2914	0.6552	0.4731	1.2383	1.1926	0.9329	0.6418	0.8152	1.0218	0.6469	0.5675	0.7368	0.4058	0.2304	0.2001	0.8164
AL359532.1	0.7346	0.8378	1.5701	0.6367	1.6162	2.5066	1.6434	0.8366	1.4067	2.2523	1.4597	2.0651	1.2777	1.5082	1.7018	0.8922	1.0999	1.3379	0.5994	1.46	1.0656	2.1136	0.956	1.0081	1.5691	2.3177	1.6069	1.3746	0.9204	1.5199	0.8789	1.6482	1.5343	1.4844	1.7803	1.0043	1.7617	2.7615	2.2771	1.0218	1.3184	1.9718	1.4909	1.2649	0.6777	2.5055	0.978	1.0195	0.806
AC040160.1	0.4939	1.2511	2.0707	0.2698	1.2165	1.8882	1.2258	0.9307	1.0741	1.6659	0.9973	1.1366	1.2099	1.1115	1.3731	0.7199	1.7519	1.1195	0.8329	1.2337	0.9902	1.5345	1.3674	1.1749	0.8382	1.7232	2.7572	1.0299	1.2259	2.6571	1.7073	1.3097	1.0632	1.5379	1.6858	0.9754	1.4902	3.2185	3.7501	1.2702	2.1511	1.2869	1.2346	1.7199	1.2151	1.8981	0.6079	1.8813	1.2024
AL157838.1	0.1762	0.0979	1.082	0.2165	0.126	0.5718	0.5738	0.1897	0.1512	0.2161	1.1925	0.5544	0.0498	0.7468	0.3673	0.1712	0.4572	0.2353	0.2587	0.4324	0.1796	0.9506	0.2167	1.4666	0.2446	0.7475	0.2783	0.1224	0.5739	0.7323	0.7764	0.2336	0.6205	0.617	0.1387	0.167	0.5315	0.3444	0.9877	0.2124	0.5343	0.4918	1.0764	0.6009	0.52	0.9373	0.122	0.2119	0.1407
AC243654.3	0.2399	0.4446	0.3508	0	0	0.1298	0.4186	0	0	0.1839	0.1068	0.3653	0	0.2824	0.2084	0	0.0778	0	0.0979	0.1549	0.0611	0.0735	0.1845	0	0	0.1696	0	0	0.1395	0.2933	0.1555	0.318	0.088	0.175	0.3149	0	0	0	0	0.1446	0.2798	0.3348	0.4996	0	0.1106	0.2659	0	0.1803	0.2053
AL162724.1	0	0	0.3456	0	1.6898	0	1.3746	0.6362	0.4057	0	0.842	0.3599	0.334	0	0.1369	0	0.1533	0.4304	0	0.458	0.2409	0.8695	0	0.4684	0	1.337	0.7467	0.8213	0	2.3115	0	0.94	0	0	0	0	0.4753	0.77	0.8281	0	0.5514	0.3299	1.3127	0	0	1.0479	0.2727	0	0.1348
AC007342.5	0.8642	1.5255	1.0833	0.4637	1.4223	1.6474	1.1011	1.4955	0.6359	0.8202	0.9897	0.752	1.9193	0.84	1.0726	0.5998	1.1481	1.2242	0.7723	0.7709	0.9229	1.8674	0.9494	1.2236	0.7618	2.5611	1.6904	0.572	0.8618	1.1069	1.867	0.9821	1.1174	0.9009	1.1885	1.3653	1.1589	0.9385	0.6489	1.3891	0.9602	0.8616	1.2573	1.4038	1.063	1.551	1.1397	1.918	2.1601
PAXIP1-AS2	2.561	3.2473	6.228	4.0468	3.7028	5.9392	5.393	6.0258	4.7293	3.1502	3.3777	5.5728	4.9943	6.9901	4.7662	3.0261	2.5183	4.0861	2.3813	6.0275	3.7238	4.9	5.5268	6.1392	6.1678	7.343	6.0222	4.1051	4.5157	5.3281	8.1065	5.5409	4.5384	6.4616	5.7207	3.9286	4.1431	7.3901	5.0961	6.9407	4.7826	4.1844	5.7346	2.9734	2.9946	4.8637	3.9174	3.3282	5.6693
PP7080	0	0.0591	0.233	0.0979	0.1899	0.2414	0.0741	0.0858	0.1094	0.0489	0.2555	0.2588	0.0901	0.05	0.0369	0.0774	0.0207	0.0774	0.026	0.2264	0.0325	0.2345	0	0.1263	0.0369	0.2254	0.3524	0	0.0742	0.5845	0.2892	0.169	0.0468	0.093	0.2092	0	0.1603	0.1038	0.1675	0	0.1859	0.1334	0.177	0.1359	0.0882	0.3179	0	0	0.0545
AC005162.2	0.1073	0.0995	1.9097	0.3298	0.2558	0.3096	0.7908	0.0722	0.3225	0.1645	0.2231	0.5992	0.2781	0.6179	0.7356	0.0434	0.0232	0.1738	0.0584	0.312	0.1368	0.7788	0.6052	0.6028	0.2898	0.9108	0.2261	0.6423	0.1457	0.1968	0.2551	0.4506	0.2363	0.3394	0.587	0.1696	0.2159	1.1073	0.8149	0.5606	0.2921	0.2746	0.4223	0.1335	0.429	0.575	0.2477	0.242	0.1837
AF130417.1	0	0	0	0	0	0	0	0	0.1583	0	0	0	0	0	0	0	0	0	0	0	0	0	0	0	0	0	0	0	0	0	0	0	0	0	0	0.2185	0	0	0	0	0	0	0	0	0	0	0	0	0
AP000553.3	0	0	0.2923	0	0.2382	0.6488	0.4651	0.5381	0	0	0	0.1015	0	0.3138	0.5788	0	0.2594	0	0	0.2582	0.1019	0.2451	0	0	0.2313	0.2827	0	0.6946	0	0.2444	0	0.265	0	1.7504	0.7872	0	0.6031	0.3256	0.7004	1.2048	0	0.558	0.2776	0	0.1844	0	0.2306	0	0.4562
AL391335.1	0	0.1527	0.7229	0.1688	0.1964	0	0	0	0.2829	0	0	0.3345	0	0.1293	0.1909	0	0.1069	0.1	0	0.1064	0	0.101	0	0	0.1906	0.4661	0.5206	0	0	0.2014	0	0	0.1209	0	0.2163	0	0	0	0.2887	0	0	0	0	0	0	0.7306	0	0	0
AP002026.1	0.2352	0.3597	1.0666	0.7952	0.4906	0.9927	0.5884	0.3166	0.4948	0.9017	0.7649	1.5583	0.8146	0.9696	0.4905	0.1714	0.2137	0.3499	0.2687	0.6231	0.2578	0.6924	0.6151	1.2824	0.4219	0.7986	1.0035	0.3134	0.2874	0.7478	0.7166	0.5458	0.2503	0.5322	1.0654	0.2788	0.7216	1.2647	1.3808	0.5814	1.6329	1.4448	0.8167	0.2006	0.6945	0.7563	0.285	0.5482	0.51
AC127164.1	0.021	0.0389	0.0307	0.043	0.0501	0.1364	0.0733	0.0283	0.0361	0.161	0.0749	0.096	0.0594	0.0495	0.0122	0.0255	0.0136	0.0638	0.0171	0.0407	0.0428	0.1288	0.0323	0.0416	0	0.1486	0	0.0973	0	0.0514	0.0545	0.1393	0.0154	0.0613	0.2482	0	0.0211	0.1369	0.2945	0	0.1225	0.0586	0.0583	0.0672	0.0775	0.2096	0.0485	0.0632	0.036
LINC02360	0.1342	0.1243	0	0.5497	0.3198	0.871	0	0	0.2303	0	0	0.4767	0	0	0.1554	0.163	0	0.0815	0	5.5467	0	0	0.4127	0	0	0.1898	0.4239	0	0	0	0	0	0.5908	0	0	0	0	0	0	0	5.7912	0	0	0	0	0.2975	0	0	0.2296
AL121985.1	0.1711	0.1586	0.9072	0.1534	0.2804	2.5226	0.2737	0.0288	0.0734	0.7215	0.4382	0.1954	0.7557	0.0336	0.0991	0.0779	0.5135	0.0779	0.1396	0.2211	0.1526	0.2754	0.0987	0.9328	0.297	0.2118	0.169	0.7681	0.3235	0.5492	0.0555	0.1418	0.361	0.1561	0.0562	0.1774	0.5593	0.3833	0.1124	0.1547	0.0998	0.0597	0.1782	0.7068	0.1381	0.0711	0.1975	0.193	0.0122
MED4-AS1	0.8132	0.4521	1.4271	1.3327	1.5506	1.2317	2.2704	0.6567	1.8149	0.2493	0.5795	2.5592	0	2.2982	3.8621	0.395	0.211	0.5924	0.2654	0.8405	0.8289	1.4959	0.5003	1.9343	1.1291	1.8402	0.5139	1.6956	0.3784	0.5965	1.0541	0.6469	1.4322	0.4747	4.4835	0.9635	0.1636	3.4442	1.9947	2.1566	0.3795	2.2701	0.2259	0.8668	0.9002	1.262	1.5013	1.9562	1.5775
AC104984.1	0.3794	0	10.3577	0.2591	0.4522	4.2418	0.8828	2.5533	1.8456	0.7756	1.3518	20.9276	0.3575	7.4462	0.5127	0.768	0.0821	0.3839	0.3096	1.1437	0.5801	1.7836	5.8354	1.0028	1.9023	5.1874	0.1998	2.93	0.4414	0.4639	3.6066	2.1798	0.9281	12.1822	7.637	0.8991	0.2544	2.4723	1.1079	4.4213	0	3.5305	1.5806	0.4044	0.9334	2.9441	0.4378	0.7606	0.5773
IDI2-AS1	0.079	0.5368	5.0827	0.6203	1.3806	2.0225	1.072	0.7442	0.678	1.0495	1.6886	1.5904	1.5256	1.9429	1.2809	0.1279	0.6491	0.3676	0.0215	0.9354	0.1745	1.7598	0.9719	1.4613	0.6397	1.713	1.955	0.3965	0.8883	2.1568	2.0136	1.152	0.4637	1.6139	1.4862	0.3744	0.6885	2.8308	2.0298	0.4126	1.9043	1.47	1.1334	0.87	0.8987	3.5607	1.0329	0.7917	0.4056
AL591686.2	0.5175	1.0551	1.4632	0.6008	0.6579	2.2396	0.1605	0.6501	0.3258	0.3174	0.338	1.5936	0.195	2.9793	0.3996	0.8799	0	1.2987	2.5899	0.2006	0.7561	1.4809	2.0164	0.1368	1.1177	1.8543	0.8176	0.1599	0.2408	0.2953	2.9963	0.5032	1.6204	0.6042	0.8605	0.7767	1.3185	2.1357	2.0553	2.4954	0.2817	0.9631	0.5749	0.2942	0.8275	0.9179	1.3934	1.8155	2.4408
AC083862.1	0.6159	0.9275	2.3644	0.552	0.734	2.3322	1.0747	1.1398	1.5861	1.2983	1.0972	2.1102	1.088	1.0274	0.758	1.122	0.999	0.6544	1.0679	1.4919	0.7455	1.369	2.4865	1.526	1.8706	2.6133	0.8514	1.962	1.0748	1.8825	2.395	0.5104	1.1299	2.1348	0.8085	1.0034	0.7743	1.3795	1.8884	1.2993	0.9879	0.9671	1.8175	1.231	1.5625	1.4508	1.066	1.5047	2.1962
AL121759.1	0	0	0	0	0.0946	0.0859	0	0.1069	0	0.1217	0	0.2419	0	0	0	0	0	0	0	0	0	0	0	0.1574	0	0.1123	0	0	0	0	0	0.1053	0.0583	0	0	0	0.0799	0	0.1391	0	0.1853	0	0	0	0.1465	0	0	0	0
AP001381.1	3.9617	0.153	1.9313	0	1.9673	2.5004	3.2647	0.4444	0.5668	3.2899	1.0293	4.8598	1.8663	1.1663	4.4936	0.2005	0.2142	0.7015	0.1347	0.1066	0.5889	1.9232	0.2539	5.5626	0.382	1.8678	0	0	0.3841	3.0274	0.214	2.8452	0.4846	7.2276	2.8171	0.5868	0.498	2.1513	2.3138	0.199	1.1554	5.2994	2.7508	2.2875	1.3706	2.0128	0.381	2.2337	0.1884
C2orf27A	0.3357	0.288	0.5273	0.7259	0.4593	0.4035	0.5496	0.502	1.5475	0.5528	0.6423	0.5301	0.1054	0.1952	0.2952	0.3473	0.121	0.8982	1.4	1.0842	0.7034	0.2668	0.2486	0.3697	0.748	0.6506	0.3536	0.4321	0.6075	0.4104	0.7252	0.3132	0.4471	0.9254	0.2611	0.7366	0.1626	0.3038	0.6317	0.5995	1.0878	0.4685	0.2072	0.4241	0.3097	0.3721	0.6025	0.0935	0.5675
AL596442.4	0.1029	0.0954	0.3763	0.0527	0.1227	0.3341	0.3592	0.0693	0.4859	0	0.0458	0.5746	0.4363	0.3232	0.0894	0.125	0.0334	0.1562	0.2099	0.3656	0.1049	0.5995	0.4749	0.204	0.2977	0.2911	0.3252	0	0.0599	0	0.2001	0.1365	1.0196	0.0751	0.0676	0.1829	0.2588	0	0.1803	0.4342	0.3002	0	0.4288	0.1097	0.0949	0.1141	1.7813	0.3095	0.7046
AP006621.2	0	1.1505	5.4472	0.6358	3.3291	2.6865	0.7222	0.4178	3.4637	2.3792	3.0412	3.6236	1.7546	3.6549	0.8988	1.1309	0.8055	3.3919	0.7598	3.4084	1.1074	2.6646	3.819	1.8458	1.4365	2.195	5.8844	0.3595	3.9723	6.0718	1.207	2.0576	1.3667	4.077	3.6671	0	0.6243	3.5394	5.4383	1.1225	5.0692	1.2997	6.0344	1.3234	0.859	13.4185	0.7163	2.3333	1.2396
AC092954.1	0	0	1.4485	0.2029	0.2361	0.4286	0.6913	0	0	0	0.3529	2.4132	0.2799	1.7106	0.3442	0	0.1285	0	0.6465	0.128	0	0.1215	0.6093	0	0	0	0.6259	0	0.2305	0.2422	0	0	0	0.5782	0.5201	0	0	0	0.3471	0	1.8487	1.9354	0.8252	0.2112	0	1.5371	0.4571	0.2978	0.226
AC008056.1	0	0	0.3272	0	0	0	0.2603	0.3011	0.1921	0	0	0	0	0.1756	0	0	0.1452	0	0.1826	0	0.114	0.2744	0	0	0	0	0.3535	0	0	0	0	0	0	0.3265	0.2937	0	0	0.3645	0.392	0	0.261	0	0	0	0	0	0	0	0.1276
AC006017.1	0	0.4855	0.3831	0.2683	0.4683	0.5668	0.6095	0.7052	0.2249	0.2008	0.7	0.8643	0.5553	0.3085	0.4552	0	0.2549	0.159	0	0.423	0.1335	1.7669	0.4029	1.5578	0.1515	1.1115	0.6208	0.4552	0.4572	1.121	0.1698	0.6946	0.2884	0.7646	0.3439	0.1552	0.1317	1.0668	0.6885	0	0.1528	0	1.2732	0.1396	0.3625	1.0163	0	0	0
COL4A2-AS1	0	1.0589	2.3873	0.3344	0.1945	3.7089	1.1394	0.4394	1.4013	0.2503	0.4362	1.9886	0.6921	0.897	1.8909	0	1.165	2.6759	0	0.6327	0.3328	1.4014	2.0085	2.5886	0.5666	1.3853	0.7737	1.3237	1.3294	1.1975	0.8464	0.4329	0.8386	3.8119	0.8572	0.3868	1.9701	1.3296	4.5762	1.3775	1.1426	3.1899	0.2267	1.3921	8.2826	0.7238	0.5651	1.4726	1.2108
AC006272.1	0.1597	0	0.7006	0.1636	0	0.3455	0.1858	0.2149	0.4112	0.7345	1.4225	0.4863	1.3541	0.2507	0.4624	0.3879	0.8289	0.097	0.3909	0.3095	0.407	1.0771	0	0.3165	0.3695	0.6776	0.2523	0.555	0.3716	0.1952	0.621	0.6352	0.2344	0	0	0	0.3212	0.5203	0.5596	1.155	0.3726	0.2229	0.887	0.6809	0.2946	1.4162	0.1843	0.2401	0.0911
AC025576.2	0	0	0	0	0	0	0	0	0	0	0	0	0	0	0	0	0	0	0	0	0	0.1386	0	0.8961	0	0	0	0	0	0	0.293	0	0	0	0	0	0	0	0	0	0	0	0	0	0	0	0	0	0
AC010486.3	0	0	0	0	0	0	0	0	0	0	0	0	0	0	0	0	0	0	0	0	0	0	0	0	0	0	0	0	0	0	0	0	0	0	0	0	0	0	0	0	0	0	0	0	0	0	0	0	0
AL138820.1	0.2991	0.1386	0.7776	0.2042	0.099	0.4135	0.2513	0.2907	0.3281	0.3312	0.296	0.5314	0.4697	0.4696	0.2791	0.1614	0.1833	0.4237	0.2034	0.2898	0.3218	0.4993	0.3322	0.5599	0.3653	0.5405	0.21	0.5004	0.4833	0.2844	0.1508	0.749	0.2317	0.5578	0.4799	0.2363	0.3175	0.2707	0.757	0.3606	0.3489	0.5102	0.5307	0.3011	0.092	0.5157	0.3835	0.5996	0.474
AL049780.1	0	0.1671	1.3182	0.1846	0.4297	0.5851	0.4194	0	0.1547	0.2764	0.4817	1.83	0.2548	0.7076	0.7308	0.2189	0.3509	0.3283	0	0.6987	0.1838	0.1105	0.2773	1.7866	0.4171	1.7847	0.5696	0.4176	0.2097	1.7632	0	0.956	0.7937	1.3155	1.4198	0.2136	0.1813	0.5873	2.8426	0.2173	0.4206	0	0.751	0	0.4989	0.7993	0.624	0.271	0.1028
PHKA1-AS1	0	0	0	0	0	0	0	0	0.1265	0	0	0.1496	0	0.2314	0.2561	0	0	0	0	0.0952	0	0	0	0	0	0	0.2329	0	0	0	0.1911	0	0	0	0	0	0	0	0	0	0	0.2057	0	0	0.272	0	0	0	0.1682
H2AZ1-DT	0.1087	0.1343	0.159	0.2041	0.0864	0.1568	0.1054	0.0975	0.0622	0.1389	0.0968	0.2299	0.128	0.128	0.0525	0.2201	0.1058	0.033	0.0887	0.1639	0.1016	0.1333	0.1672	0.1437	0.021	0.1281	0.0859	0.1889	0.1054	0.0443	0.0705	0.1441	0.0665	0.0529	0.1189	0.0859	0.1458	0.1181	0.2857	0.0874	0.1057	0.2276	0.2013	0.1352	0.0501	0.3214	0.0627	0.0545	0.093
AC083806.2	0	0	0.2401	0.1345	0.1565	0.1066	0.191	0.0884	0.0564	0	0.0585	0.0167	0.0928	0.0258	0.0951	0.0399	0.0426	0.1794	0.0268	0.0212	0.0502	0.302	0.1515	0	0.114	0.0929	0.1037	0.1141	0.0382	0.2007	0.2553	0.0435	0.0482	0.2396	0.0431	0	0.1321	0.0535	0.2876	0.0792	0.1915	0.0458	0	0.035	0.2726	0.2911	0	0	0.0187
ITGA6-AS1	0.1637	0.3792	1.0773	0.4192	0.2926	0.3542	0.1904	0.2203	0.2108	0.6274	0.5832	0.6647	0.2313	0.257	0.237	0.6958	0.3717	0.1491	0.2671	0.4758	0.3754	0.8532	0.3776	0.1622	0.4735	1.1576	0.2586	0.3792	0.6666	0.3002	0.4244	0.3256	0.3604	0.9556	0.6447	1.1638	0.8231	0.6667	0.8604	0.7893	0.4774	0.1142	0.4546	0.2617	0.604	0.5444	0.2833	0.1231	0.3736
ETV5-AS1	0.3148	0.5835	3.6833	1.1286	1.5007	0	0.1831	1.0593	0.9459	0.4826	0.8413	0.9588	3.1144	2.3479	2.8262	0	0.4085	0.8601	0.1284	2.0336	0.1605	0.9652	1.9368	0.312	0.5464	1.7811	2.9842	1.4587	0.5494	1.5396	1.2242	1.4609	0.231	1.1487	2.6863	0.1865	0.6332	2.8207	1.6548	0.759	1.2854	1.0985	2.1859	0.3356	0.7261	3.6643	0.7265	0.4733	0.3592
AC005280.2	0.0624	0.0579	0.2739	0	0.5208	0.4053	0.2905	0.1681	0.0536	0.1914	0.1668	0.1901	0.2647	0.147	0.0723	0.0758	0.3645	0.0379	0.3056	0.0403	0.1591	0.3828	0.096	0.1237	0.1445	0.2649	0.2959	0	0	0.3053	0	0.0828	0.3665	0	0.082	0.074	0.3767	0.3051	0.2188	0.0753	0.0728	0.3485	0.3468	0.3993	0.4031	0.4152	0.1441	0.1877	0.0712
AC073323.1	0	0	0	0.2002	0	0	0	0.2631	0	0	0	0.1984	0	0.4603	0.1132	0	0	0	0	0	0	0.1198	0	0	0	0	0	0.2264	0.2274	0	0.2534	0	0	0	0	0	0.1966	0	0	0	0	0	0.2714	0	0	0	0.2255	0	0
AC009404.1	0.4668	0.6026	1.146	0.444	0.8345	1.4251	1.0086	0.8079	1.0305	0.9458	0.9059	1.3625	1.9793	1.1911	1.632	0.729	0.9844	0.6175	0.4353	2.3371	0.5269	1.0428	0.8719	1.0576	1.1189	2.1459	1.2117	0.8305	0.9893	1.3454	0.778	0.5084	1.0522	2.263	1.8823	0.7507	0.7713	1.9284	2.5999	0.5829	1.0309	1.1869	0.8335	1.173	0.9382	1.1089	1.0966	0.7269	0.6088
LINC01770	3.5217	8.5432	4.9991	10.9282	10.9866	5.3794	8.6763	3.2066	6.8467	6.5109	3.2294	6.6774	5.4164	5.0416	6.5993	5.5353	3.7636	7.6094	5.8318	5.219	6.8105	4.8272	4.6201	3.2852	5.3933	3.8092	9.1643	3.8397	3.9769	9.625	2.8196	10.0255	6.3092	6.0471	4.8952	4.2957	6.563	9.9556	10.3449	5.6191	6.4044	7.0844	7.6238	5.7416	3.5356	12.975	8.7252	6.5408	5.7326
AL049646.1	0	0	0.2391	0.0279	0.0325	0.0884	0.0951	0.0367	0.0702	0.0835	0.1699	0.1245	0.154	0.107	0.0631	0	0.0177	0.0331	0.0222	0.0704	0	0.1838	0.0419	0	0.0946	0.0385	0.043	0.0316	0.0317	0	0.1413	0	0	0.0398	0	0	0	0.1776	0.0955	0.0985	0.1589	0.1521	0	0	0	0.1208	0	0.041	0.0622
AL590428.1	0.5808	0.3726	0.5881	0.5034	0.213	0.145	0.1559	0.4209	0.3835	0.137	0.3184	0.3855	0.0631	0.5962	0.1811	0.5426	0.2319	0.1899	0.1094	0.4329	0.1139	0.4383	0.2061	0.1771	0.7237	0.0632	0.4235	0.207	0.1559	0.1639	0.9266	0	0.0328	0.2608	0.0587	0.2647	0.2696	0.2911	0.1566	0.1616	0.1564	0.4365	0.3102	0.3334	0.1649	0.0991	0.3093	0.6717	0.102
AC064869.1	0	0	0	0	0	0	0	0	0	0	0	0	0	0	0	0	0	0	0	0	0	0	0	0	0	0	0	0	0	0	0	0	0	0	0	0	0	0	0	0	0	0	0	0	0	0	0	0	0
LINC02397	0	0	0.0364	0	0.2076	0.018	0	0.0223	0.0071	0.1526	0.0296	0.0758	0.0352	0.0456	0.0048	0.0202	0.0054	0.0101	0.0135	0.0161	0.0169	0.0966	0	0.0164	0.0096	0.2464	0.0131	0.0096	0.029	0.3246	0	0.011	0.0061	0	0.0544	0.118	0.0167	0.0135	0.0436	0	0.0581	0.0232	0.023	0.0973	0	0.0092	0	0.0125	0
AC010680.5	0	0	1.3922	0.39	0.4538	1.2359	1.1074	0.5125	0.6537	0.2919	0.5088	1.1597	0	0.2989	0.1103	0.4625	0.1235	0.6935	0.3107	0	0.097	0.1167	0.2928	1.5096	0	0.5386	0.3008	0	0	0	0	0	0.5589	0	0.4999	0	0.1915	0.6203	1.0007	1.1476	0.4442	0.2657	0.2644	0.2029	0.1756	0.211	0	0.2862	0.6517
AC097724.1	0	0.1918	0	0	0	0	0	0	0.3553	0.3172	0	0	0	0.1624	0.1198	0	0	0	0	0.1337	0	0	0.3183	0	0	0	0	0.2397	0	0.253	0	0	0	0.906	0	0	0.2081	0	0	0.2494	0	0.5776	0.2874	0	0	0.2294	0	0	0.1181
AC138028.2	0.0184	0.0851	0.2956	0.0565	0.3504	0.3181	0.2779	0	0.1104	0.169	0.1637	0.3638	0.1558	0.3029	0.2341	0.067	0.1788	0.1673	0.06	0.1662	0.0375	0.2141	0.2826	0.1093	0.2126	0.4158	0.5226	0.149	0.1069	0.4044	0.2382	0.1949	0.1753	0.7241	0.1206	0.0871	0.462	0.5688	0.3864	0.2658	0.3001	0.4873	0.2041	0.2155	0.6442	0.2852	0.1272	0.0553	0.2202
AL390236.1	0.1314	0.0812	0.1921	0.3588	0.1044	0.1421	0.1528	0.1768	0.1504	0.0671	0.117	0.1111	0.1238	0.1031	0.279	0	0.2557	0.0798	0.0715	0.1131	0.0446	0.188	0.2021	0.0868	0.152	0.1858	0.2075	0.1015	0.1528	0.3212	0	0.0581	0.0964	0.1278	0.2299	0.0519	0.3523	0.214	0.1534	0.1584	0.2554	0.1834	0.1824	0.2801	0.5252	0.2913	0.3537	0	0.1999
AC008083.3	0.1728	0.4805	1.7694	1.0622	3.0898	0.561	2.2118	2.0937	0.4451	1.0599	2.0015	1.6669	0.2443	0.8141	0.6006	0.2099	0.6729	0.5247	0.4231	1.0048	0.5286	0.5299	0.7975	2.7409	0.7999	5.6227	0.5461	0.8009	0.4022	1.9019	0.224	0.4583	0.3805	1.7658	1.5883	0.2048	1.043	1.4078	0.9085	1.4585	1.2098	0.7238	0.48	0.9212	1.1162	0.7664	0.7978	0.2599	0.6903
AC067945.2	0	0.1571	0.7437	0	0.404	1.2838	0	0.2282	0.291	0	0.151	0.5163	0.2396	0.1331	0.3927	0.2059	0.33	0.1029	0.1383	0.5475	0	0.3118	0.2607	2.0161	0.1961	1.1988	0.2678	0.1964	0	1.2436	1.5382	0	0.3732	0	0.4451	0	0.6819	0.5523	0.297	0.2044	0.1978	0.2366	1.4124	1.0842	0.4692	0.5637	0	0	0.0967
AL592295.4	1.3262	2.6219	5.4308	1.9018	3.5825	3.8263	2.7771	3.9271	4.402	3.7953	1.9689	1.6156	2.2491	3.6092	3.4309	4.0805	2.5241	3.1133	1.0821	5.3114	2.0729	2.7107	3.6716	4.0309	3.7851	3.1263	4.3302	3.2774	2.7774	3.6754	4.1258	5.0406	3.0495	2.8389	2.4374	3.6667	3.0233	3.6007	3.563	4.5831	5.3634	3.949	2.4556	2.9216	2.5285	2.5482	4.2849	2.3927	4.3382
AC245884.11	0.1017	0.2827	0.1487	0.3124	0.4241	1.87	0.7097	0.1368	0.1746	0.2338	0.4981	0.3355	0.0718	0.439	0.1767	0.247	1.0225	0.1235	0.2489	0.2299	0.2332	0.3741	0.4691	0.3023	0.4117	0.3595	0.4819	0.2944	0.2366	0.3108	0	0.1348	0.3731	0.2968	0.1335	0.0602	2.6074	0.3313	0.7126	0.1838	0.1186	0.4257	0.2118	0.2709	0.7504	0.3381	0.1173	0.1529	0.145
AC009090.1	4.1857	0.6845	7.202	0.5044	2.9344	3.7296	3.1509	1.9885	1.4796	0.755	1.974	4.1244	3.1318	2.5129	2.1392	0.5981	1.4378	0.8969	0.8036	1.9086	1.255	2.8687	0	4.8808	1.9943	2.7861	1.945	0.2852	0.8594	3.9136	0.9575	4.244	0.7228	3.953	4.202	1.4588	0.7429	4.0111	6.4713	0	3.1597	3.0931	2.7355	2.0998	2.4987	5.7319	0.8524	2.9616	0.9834
PCBP1-AS1	1.1578	1.3319	2.877	1.599	1.6407	2.6799	1.7893	1.3956	1.8889	1.7089	1.4932	2.3699	1.4735	2.46	1.6031	2.1828	1.2577	1.4304	1.5605	1.5833	1.1304	2.1123	1.9358	1.9811	1.7796	2.2935	2.075	1.5081	1.2533	2.3066	1.8593	1.7986	1.6169	2.2952	2.14	1.1262	1.4831	2.3084	3.4114	1.6562	2.2109	2.0423	2.2758	1.575	1.743	2.4552	1.9176	1.6109	1.7025
AC104530.1	0.2703	0.8141	4.2	0.6229	3.5433	3.4362	0.7861	0.955	2.0012	1.5539	1.7756	1.5606	1.0505	1.8036	0.724	0.9028	3.7267	3.0358	0.8546	1.244	0.9127	1.6367	2.1825	1.1385	2.0719	4.3964	2.5088	0.3914	2.7909	4.7092	3.9416	1.1647	2.8265	2.4655	2.3064	1.5213	0.8835	2.752	1.4799	1.9143	1.2613	1.4619	2.2521	2.305	3.2104	1.7977	0.7017	1.6763	0.8675
AC017104.2	0.3104	0.1438	0.4539	0	0.185	0.5037	0	0.2089	0.1332	0	0	0.2363	0.2193	0.1218	0.5393	0.377	0	0.0942	0	0.2005	0.1582	0.0952	0	0.6153	0.5387	0.878	0.2452	0.1798	0	0.3795	0.2012	0.2058	0.2278	1.359	0.2037	0	0	1.7697	0.8157	0	0.3621	2.1662	0.2155	0.4963	0.1432	0.172	0.7163	0.4667	0.1771
AC009731.1	0	0	0	0	0	0	0	0	0	0	0	0.0407	0	0.0314	0	0	0	0	0.0327	0	0.0204	0	0	0	0	0	0	0	0.0466	0	0	0.0531	0	0	0	0	0	0	0.0702	0	0	0	0.0556	0	0	0	0	0	0
AC104237.2	2.1887	0.7376	3.4921	2.6496	2.3714	2.3681	1.8519	3.2139	3.0746	2.7455	1.418	4.8481	2.8121	4.2176	3.1117	1.2083	2.0657	3.141	1.4612	2.0566	1.5213	2.9283	3.0604	5.9164	2.7628	4.503	1.5718	4.8405	2.0835	3.8925	1.0317	5.8041	4.5267	5.8082	4.1794	2.8293	2.2013	1.9449	5.2296	2.6386	0.6964	2.2219	3.3159	2.3332	2.3864	3.3086	1.3776	2.3933	1.0218
AC253536.6	0.133	0.6161	2.5278	0.2724	1.7429	1.0069	1.3921	0.179	1.9402	0.4077	1.1843	1.6197	0.5637	1.1481	0.385	0.1615	0.5176	0.9686	0.6509	0.773	0.4066	0.6522	0.6135	1.5813	0.6153	3.0088	1.4704	0	0.7734	2.2758	0.6894	1.0577	1.0733	1.1643	0.1745	0.4726	0.8023	4.1152	1.3977	0.3206	2.0163	0.9279	1.8463	0.7086	0.8586	1.4738	0.1534	1.1994	0.7586
LINC00476	1.2202	2.2862	2.5411	2.0922	1.9442	2.0951	1.4659	1.3925	1.7989	1.5657	1.3469	1.8178	2.2681	1.8221	1.0832	1.6753	0.8261	1.4011	1.9156	2.1162	1.2304	2.3017	1.836	1.7089	1.8262	1.4633	2.787	1.3213	1.1419	1.2162	1.7537	1.7234	1.4308	2.381	1.7412	0.7229	0.9471	1.3612	1.7894	2.5263	1.5473	2.5733	1.7866	1.018	1.0401	1.0586	2.6324	1.4757	1.521
MIR924HG	0.0376	0.0487	0.033	0.0308	0.0179	0.0163	0.0087	0.0202	0.0258	0	0.0268	0.0191	0.0637	0.0472	0.0087	0.0547	0.0195	0.0274	0.0429	0.0776	0.0038	0.0276	0.0231	0	0	0.0319	0.0475	0.0261	0	0.0551	0.0097	0.01	0.0165	0	0.0789	0.0178	0.0151	0.0122	0.0395	0.0181	0.0263	0.0315	0.0417	0.04	0.0139	0.0167	0	0	0.0086
AP000842.3	0	0	0	0	0.1403	0	0	0	0	0	0	0.0299	0	0	0	0	0.0382	0	0.1921	0	0	0	0	0	0	0.0832	0	0	0	0.0719	0	0	0	0.0859	0	0	0	0	0	0.1419	0	0	0	0	0.0543	0.1957	0.0679	0	0.0336
TSPOAP1-AS1	0.7507	1.4124	2.8278	1.1184	2.3044	2.5104	1.2703	1.5003	1.7184	2.1971	0.9118	1.8013	1.6717	1.7501	1.7918	1.2433	1.2103	0.8977	1.4478	2.1895	1.4725	1.1996	2.0992	1.3077	1.2371	3.2818	1.6891	1.2122	0.9793	2.0303	1.5038	1.0556	1.469	2.0916	0.9257	2.0485	1.5557	1.8899	2.0726	1.8648	1.6188	1.4288	1.5163	1.2367	1.0913	1.6895	1.1287	1.8127	2.4919
AC025280.3	0.1325	0.3069	0.2906	0.1357	0.0789	0.4299	0.3082	0.1783	0.1706	0.6092	0	0.1009	0	0.104	0.1918	0.2413	0.3438	0.1206	0.1621	0.5561	0.135	0.1218	0.6112	0.3938	0.3065	0.6557	0.6278	0.1534	0	0.3239	0.1717	0.0878	0.1944	0.3866	0.0869	0	1.0657	0.1079	0.3481	0.0798	0.1545	0.832	0.092	1.2001	1.2219	0.6607	0.7642	0	0.3023
AC096536.1	0	0.2382	0.7517	0.2632	0.6125	0	0.299	0	0	0	0	0.6522	0	0.2017	0.2977	0	0	0	0	0.332	0	0.3152	0	0	0	0.727	0.406	0.2977	0	0	0	0	0	0.7502	0	0	0	0	0.4503	0	0.8994	0	0	0.2739	0.2371	0.2849	0	0.3864	0
MAFTRR	0.0226	0.3346	0.7261	0.601	0.2152	0.0977	0.0525	0.3949	0.4262	0.2422	0.1206	0.5842	0.4784	0.6732	0.4967	0.3289	0.2489	0.1644	0.2578	0.5248	0.5981	0.3875	0.7983	0.3579	0.3917	0.0319	0.3565	0.1569	0.3938	0.3311	0.3803	0.2094	0.2319	0.6258	0.0593	0.4278	0.227	0.1838	0.514	0.4625	0.7108	0.2205	0.6895	0.3127	0.1041	0.7755	0.0521	0.3732	0.5408
ARNTL2-AS1	0	0	0	0	0	0	0.1275	0	0	0.3362	0	0	0	0	0.127	0	0	0	0	0	0	0	0	0	0	0	0	0	0	0.134	0	0	0	0	0	0	0	0	0	0	0	0	0.1523	0	0.1011	0	0	0	0
AC117395.1	0.2445	1.2463	1.9668	1.628	0.1457	0.5291	2.1335	1.1519	0.4198	0.5623	0.1089	3.7855	0.3456	1.9196	1.0622	0.297	0.0793	0.2227	0	0.3949	0.1869	1.4244	1.3163	0	0	0.1729	0.1932	0.1416	0	0.5979	0.6339	1.7831	0.0897	0.8922	0.8025	0.7243	0.4918	0.9958	0.6426	0.1474	4.4214	2.7304	2.2071	0.6516	0	0.2711	0.1411	0.3676	0.4883
AC009686.1	0	0	0	0	0	0.262	0.2817	0	0	0	0.2157	0.3688	0	0	0	0	0	0	0	0.3129	0.1234	0.1485	0	0	0	0.3425	0	0	0	0	0	0	0	0	0	0	0	0	0	0.2919	0	0	0	0	0	0	0	0	0
AC016597.1	0.0166	0	0.097	0.017	0.0395	0.0359	0.0772	0.0893	0.0427	0.0254	0.0591	0.0589	0.0234	0.0391	0.0673	0	0.0108	0.0101	0.0135	0.0643	0.0169	0.0102	0	0.0986	0	0.0235	0.0786	0.0192	0	0.1014	0	0	0.0609	0.121	0.0436	0.059	0.0167	0.054	0.0581	0.02	0.1355	0.0463	0.0691	0.0354	0.0459	0.0184	0.0191	0	0.0189
AL592148.3	1.9655	1.0805	3.0694	0.9554	1.1911	3.316	2.2479	1.4797	2.202	1.379	1.4541	3.0438	1.2241	1.4122	2.3926	1.2543	1.6427	1.6787	1.4135	1.5064	1.5452	2.6965	1.7933	1.849	1.9273	1.5549	2.579	2.7013	3.4883	2.4031	2.0728	2.2526	1.9803	3.6466	3.2362	0.9079	1.3067	2.6049	2.1597	1.9277	2.5261	4.3709	2.3594	3.3026	1.9977	2.3265	1.3839	1.2021	1.6726
AC068544.2	0	0	0	0	0	0	0	0	0	0	0	0	0	0	0	0	0	0	0	0	0	0	0	0	0	0	0	0	0	0	0	0	0	0	0	0	0	0	0	0	0	0	0	0	0	0	0	0	0
LGR4-AS1	0.0559	0.1555	0.1636	0.1146	0	0.0605	0.0651	0.0753	0.1921	0.0857	0.0498	0.1703	0	0.2195	0.0648	0	0	0	0	0.0361	0.2851	0.1029	0.2581	0	0.1294	0	0.0884	0	0	0.0684	0	0.1483	0.041	0	0.0734	0	0.1688	0.0911	0.098	0	0.0652	0.0781	0.0777	0	0	0	0.0645	0.0841	0.0319
AC034102.6	0.2725	0.1894	0.2989	0.0698	0.4871	0.6633	0.2377	0.0917	0.117	0.3133	0.9709	0.4149	0.1925	0.2139	0.2367	0.1655	0.0884	0.1241	0	0.22	0.0694	0.2924	0.1048	0.4051	0.3153	0.4817	0.3229	0.0789	0	0.3332	0.0883	0.271	0.25	0.9942	0	0.1614	0.274	0.4439	0.4774	0.1642	0.5563	0.3803	0.473	0.0726	0.5028	0.3021	0	0	0.0389
SHROOM3-AS1	0.2636	0.357	0.86	0.1869	0.1692	0.1975	0.3067	0.3002	0.2959	0.4041	0.2529	0.3706	0.2293	0.4139	0.3523	0.2955	0.1842	0.4432	0.1655	0.3144	0.2274	0.3109	0.5302	0.2412	0.2346	0.2294	0.4806	0.4698	0.2123	0.5454	0.5783	0.3764	0.3423	0.2368	0.4792	0.2403	0.4691	0.4294	0.4974	0.1711	0.4968	0.5378	0.4506	0.4539	0.4677	0.4271	0.351	0.1524	0.2661
AL161725.1	0.1317	0.3051	1.5087	0.4721	0.4185	0.9024	0.383	0.325	0.1507	0.673	1.134	0.5459	0.4963	0.4997	0.5466	0.08	0.2563	0.3731	0.1433	0.5813	0.1678	1.0633	0.844	0.8702	0.3048	0.8693	1.1444	0.2797	0.4086	1.0735	0.9105	0.6111	0.2416	0.3844	0.5187	0.156	1.4349	0.2503	0.8076	0.5821	0.5377	0.2757	0.7011	0.4679	0.2227	1.0462	0.3546	0.297	0.2254
AC023154.1	0	0	0.0266	0.0187	0.0217	0.0591	0.0212	0.0245	0.0313	0.0279	0.0162	0.074	0.0257	0	0	0.0221	0	0.0111	0.0297	0.0118	0.0093	0.0447	0.028	0.0361	0.0211	0.0515	0	0.0211	0.0212	0.0223	0.0708	0.0241	0.0401	0.0266	0.0478	0	0.0183	0	0.1596	0.022	0.0637	0.0508	0.0253	0	0	0.0202	0.042	0	0.0104
AC004223.2	0	0	0.7109	0	0	0.5259	0.377	0	0.2782	0.7453	0	0.329	0.687	0.1272	0.1877	0	0	0	0	0.314	0.0826	0.0994	0.7477	0	0	0.6876	0.256	0	0.1885	0.3962	0	1.0742	0	0.7095	0.4254	0	0.163	0	0.8517	0.1953	0.189	0.4523	0.45	0.3455	0.1495	0.1796	0	0	0.1849
AC100849.1	0.1503	0.0928	0	0.0513	0.0597	0.6503	0.2331	0.1348	0.086	0.0768	0.0892	0.1525	0.1416	0.0786	0.058	0.1825	0.195	0.1216	0.2861	0.1941	0.1276	0.0614	0.3081	0.3971	0.2318	0.1417	0.2374	0.1741	0.1165	0.3062	0.1948	0	0.294	0.1462	0.0657	0.178	0.4533	0.1632	0.0878	0	0.1169	0	0.1391	0.4805	0.2772	0.111	0.1734	0.2259	0.0572
LMO7DN	0.9819	0.98	1.5466	0.5416	0.4501	1.2259	0.703	1.22	2.3343	3.9373	1.0092	0.8818	3.843	0.8895	5.2498	0.8256	0.4901	0.642	2.9584	0.5855	0.1155	0.6948	0.8132	0.2995	0.1748	1.4957	3.8187	2.1875	0.1758	2.2164	0.6854	0.8012	0.6097	2.9765	3.3714	0.537	2.203	0.8613	1.9852	0.2732	2.8197	1.1597	1.6783	1.6103	3.6932	0.921	1.4817	0.2271	0.5602
AL137140.1	0.0807	0.8229	5.4305	0.1654	1.0582	2.0087	1.8782	0.4346	1.2473	1.3613	1.3662	1.7619	1.8253	1.204	2.2909	0.2941	0.8904	0.4411	0	0.8864	0.0411	1.5345	2.6072	4.6403	0.934	2.2835	0.7652	2.6182	0.4696	1.3817	0.8371	0.9632	0.6516	1.885	2.3313	0.0956	2.192	1.4465	5.9403	0.7785	1.0359	1.9154	3.0267	1.893	3.7979	2.9529	0.8383	0.8496	0.2763
AC008735.1	0	0.2037	1.6074	0	0.9169	1.3081	0.5115	0.1479	0.7548	1.1795	0.2937	1.6179	0.1553	0.4314	0.5093	0.4005	0.4992	0.4004	0.1794	0.71	0.2801	0.7414	0.3381	0.8715	0.1272	1.3991	2.0838	0.2546	0.1279	1.747	0.4274	0.4372	0.3226	3.2083	0.8657	0.3907	0.5527	1.7905	1.7332	0.53	0.6411	0.7671	0.6105	0.2343	0.4056	1.5839	0.3805	0.4957	0.3135
AC132872.3	0.1401	0.5195	4.304	0.2871	2.6722	8.3393	4.891	2.4521	1.4436	5.801	4.9933	5.6197	2.3767	2.8604	2.3539	1.8722	3.0915	2.1271	1.0291	4.3452	1.1429	6.3591	1.0777	3.0557	2.7566	4.1625	5.3137	0.974	2.1196	9.7666	1.9982	2.9729	3.0853	7.5678	4.4153	0.8303	2.1141	5.2508	8.103	1.8584	3.2697	7.0419	5.0599	4.3322	8.0156	6.68	0.9703	2.107	0.7196
AP001330.4	7.9354	2.1863	4.0776	2.8559	3.5784	5.8012	4.4912	2.3094	2.3934	5.5898	7.0687	3.9192	2.728	4.0409	4.8446	1.5629	2.9223	3.1251	2.275	3.4635	1.9677	5.3921	3.6285	5.9519	2.4816	3.6402	4.4049	1.4907	2.4953	3.1467	5.8382	4.2654	3.62	4.6953	4.5048	1.7789	3.0198	5.2408	2.6305	2.844	5.004	1.4968	2.3827	4.3438	4.7486	2.3775	4.4547	3.547	3.5487
CLIP1-AS1	0.0975	0.0903	0.1425	0	0.1742	0.0527	0.1134	0.0656	0.0418	0.1494	0.1302	0.1979	0.1377	0	0.1411	0	0.0316	0	0	0.0315	0	0.2689	0.0749	0.2898	0.1128	0.1378	0.231	0.2258	0	0.2979	0	0.0646	0.1073	0.2845	0.3198	0.1732	0.147	0.0794	0.4269	0	0.2274	0.204	0.203	0.3636	0.3147	0.108	0.2249	0.293	0.0556
AL162632.3	0	0	0.238	0.0556	0	0.0587	0.0631	0.073	0.0466	0	0.1933	0.0275	0	0.1278	0	0	0	0.0659	0	0	0.0829	0.1663	0	0	0	0	0	0	0.1893	0	0.0703	0	0	0	0	0.0643	0	0	0.1901	0	0.0633	0.1514	0.1507	0.0578	0.1001	0	0	0	0
AL133355.1	0.0369	0.2052	0.5399	0.0378	0.044	0.3594	0.2147	0.4968	0.0634	0.0566	0.1315	0.2998	0.1565	0.2028	0.2566	0	0.1437	0.1569	0.0301	0.1669	0.0753	0.1584	0.2271	0.0732	0.2563	0.3655	0.175	0.3421	0.1718	0.0903	0.2871	0.2936	0.1354	0.2694	0.1938	0.3062	0.1856	0.1203	0.1294	0.1335	0.2584	0.3091	0.3588	0.118	0.1703	0.6138	0.213	0.222	0.0842
AC069542.1	0	0	0.2314	0	0	0.5137	0.1841	0	0.1359	0	0.2819	0.3213	0	0.1242	0.4583	0	0	0.2882	0	0.1022	0.0807	0.4852	0.2434	0.3137	0.3662	0	0.5001	0.1833	0.1841	0.1935	0	0	0	0.231	0.4155	0.1875	0.955	0	0	0.1908	0	0	0.2198	0	0	0.1754	0	0.4759	0
AC004551.1	0	0	0.2242	0	0.3654	0.1659	0	0.2063	0	0.235	0.1366	0.1556	0	0	0	0.1862	0.0995	0	0	0.1981	0	0	0	0	0	0	0	0.1776	0.1784	0	0	0.2033	0.1125	0	0.2012	0	0	0	0	0	0.1788	0.214	0	0.3268	0	0.1699	0	0.2305	0
LINC00620	0	0	0.1234	0	0	0.0913	0.0981	0.2271	0	0	0	0.1285	0	0	0.1466	0.3073	0.1095	0.1536	0	0	0	0.0517	0	0.3344	0	0.1193	0.1333	0.0977	0	0	0	0	0	0.1231	0	0	0	0.1374	0.1478	0	0	0.1177	0	0.1798	0	0	0.1947	0.1268	0.0963
AC009148.1	0.1964	0.0303	0.383	0.0335	0.195	0.0354	0.1142	0.0881	0.0843	0	0.379	0.2326	0.0925	0.3341	0.0379	0	0.1062	0.0795	0	0.1057	0.0167	0.0602	0.0503	0	0	0	0.1034	0.0379	0.1904	0.2001	0.1697	0.4774	0.0721	0.2389	0	0	0	0.16	0.2868	0.0395	0.3437	0.0914	0.0909	0.0698	0.0906	0.4717	0.1133	0.2953	0.0187
AL355075.6	0	1.0401	1.5152	0.5306	0.1029	1.9616	0.4018	0.581	0.3706	0.9265	1.615	2.6732	0.366	1.22	0.6501	0.3146	0.6162	0.7862	0.0704	0.6692	0.308	1.0059	0.1328	1.3691	0.4995	0.6106	0.4092	0.5001	0.6027	1.6889	1.231	0.5723	0.2534	2.7721	0.68	0.5115	0.521	1.8284	1.8152	0.6245	0.705	1.5666	0.8393	0.8283	1.5929	2.584	0.9962	0.1298	0.4926
AL008729.2	68.0203	89.46	89.3964	54.7848	81.9537	81.2574	115.34	74.7489	83.0282	149.141	117.696	94.5014	94.5521	77.8317	136.109	70.3915	91.1707	101.264	61.4329	83.786	73.1391	102.048	108.346	92.7222	75.0388	93.3098	77.14	121.54	111.663	147.194	91.3136	127.497	69.8851	131.916	137.246	64.7002	105.334	102.006	108.081	107.837	55.2207	109.251	91.6148	119.193	117.08	121.059	101.715	138.974	72.1964
DAAM2-AS1	0.09	0.0715	0.5455	0.0659	0.1993	0.1948	0.1646	0.3462	0.3864	0.138	0.2177	0.359	0.2726	0.2322	0.2458	0.0937	0.1585	0.2186	0.0525	0.1745	0.0983	0.3154	0.3165	0.3569	0.1637	0.4729	0.3251	0.2533	0.1646	0.5504	0.3001	0.1705	0.3115	0.6194	0.3039	0.1067	0.2199	0.5866	1.2168	0.2326	0.225	0.2872	0.2679	0.3153	0.439	0.5988	0.1632	0.29	0.2275
AC020663.3	0.2424	0.1497	0.4727	0.0828	0.1926	1.049	0.188	0	0.1387	0.2477	0.4318	0.7382	0.1142	0	0.6551	0	0.0524	0.2453	0.0659	0.3131	0.1235	0.3468	0	0.4805	0.2805	0.3428	0.3829	0.3744	0.094	0.7903	0.7331	0	0.1186	0.9434	0.3182	0.0957	0.6501	0.6581	0.1416	0.1948	0.9426	0.4511	0.3366	0.3445	0.1491	0.4478	0.7458	0.3644	0.0922
AC009242.1	0	0.1451	0.1374	0.2246	0.224	0.4067	0.3644	0.1265	0.1345	0.3842	0.2232	0.3975	0.2656	0.2705	0.1633	0.0761	0.2236	0.2472	0	0.1821	0.0479	0.2497	0.2409	0.3105	0.145	0.3101	0.3959	0.2903	0.0729	0.4979	0.4061	0.2492	0.1609	0.2743	0.2056	0.1114	0.8191	0.6124	0.494	0.2643	0.4385	0.1749	0.3045	0.3339	0.7225	0.4861	0.3253	0	0.1609
AC063965.2	0	0.3274	0.775	0	0.6316	0.7645	0	0	0.3033	0.8125	0.7868	0.7173	1.7476	1.6641	0.4093	0.4291	0.2292	0.5362	0	0.2282	0.09	2.0581	0.5434	0.3502	0.6132	0.7496	1.1163	0.4093	0.411	1.9438	0.687	0.4684	0	2.3204	0.2319	0.2093	1.066	1.7266	1.5476	0.4259	2.2668	1.2328	1.7172	0.5649	0.3259	1.3707	0.2038	0.2656	0.1008
AC138932.4	0.3131	0.5804	0.229	0.6415	0.5598	1.0164	0.9107	0.4215	0.1344	0.24	0.8368	1.2716	0.6638	0.2458	0.1814	0.1902	0.5079	0.3802	0	0.3034	0.1596	1.3441	0.4816	0.6207	0	0	1.7315	0	0.7286	1.34	0.6089	0.6228	0.4596	0.6855	0.8221	0.1855	0.4724	0.2551	0.823	0.3775	2.0092	0	2.1743	0.1669	0.4333	0.5207	0.1807	0	0.1787
AP003467.1	0	0	0.8566	0	0	0	0.3407	0.3942	0	0	0	0.1487	0	0	0.1696	0	0.19	0	0	0	0	0.1796	0.4504	0.5805	0	0	0.4627	0	0	0.7161	0	0	0.2149	0	0	0	0	0.4771	0	0	0.3416	0.8175	0	0	0.5403	0.9739	0	0	0
AL731575.1	0	0	0	0	0	0	0	0	0	0	0	0	0	0	0	0	0	0	0	0	0	0	0	0	0	0	0	0	0	0	0	0	0	0	0	0	0	0	0	0	0	0	0	0	0	0	0	0	0
AC243830.3	0	0	0.3429	0	0	0	0	0	0	0.3594	0.2088	0	0	0	0	0	0	0	0	0	0	0.2875	0	0	0	0	0	0	0	0	0	0	0	0	0	0	0	0	0	0	0	0	0	0	0	0	0	0	0.1338
AP002840.2	1.3773	4.7226	8.863	7.3361	2.4622	4.9176	3.5251	4.82	3.547	2.5339	3.6806	13.7727	7.2021	8.5419	4.9459	3.011	1.7873	3.3448	1.3486	7.6514	3.0888	5.3208	7.2025	12.0128	4.4622	3.7013	3.264	1.2764	3.2049	3.7048	6.0702	5.1132	0.9097	7.2367	3.797	2.2848	4.0171	4.4874	3.3785	5.1472	13.3361	9.8046	2.869	5.4323	2.1601	5.4964	1.9071	2.0708	1.9646
GMDS-DT	0.4814	0.6563	1.2446	0.6045	0.7736	0.8838	1.0623	0.7232	0.7386	0.7714	0.628	1.2424	0.8384	1.1094	0.7448	0.6488	0.528	0.5808	0.4562	0.7765	0.5161	0.8647	0.8312	0.8373	0.7583	1.1202	0.9716	0.5361	0.5565	0.8545	1.0388	0.9348	0.6565	0.7752	0.9174	0.552	0.6435	1.0018	1.1537	0.7264	1.3479	0.763	1.0093	0.6489	0.5387	1.3084	0.7526	0.6631	0.7673
AC008115.3	0.1606	0.4464	4.9312	0.4934	3.0616	2.6058	1.3075	2.8094	1.3783	1.9693	2.1453	1.63	2.2692	2.2689	1.6739	1.9501	0.7292	1.5597	1.0481	1.8669	1.1457	4.4305	2.2226	2.5462	1.3004	5.4503	2.0293	0.93	1.8681	3.5336	0.6244	1.9159	0.8248	1.406	0.8431	0.3805	0.9689	3.9234	1.6879	0.5807	2.435	1.7929	2.0068	1.5404	0.8887	3.3817	1.4822	1.207	1.5573
AC012360.3	0.3578	1.3974	2.3174	0.9948	1.127	1.7421	1.8137	0.9976	1.1189	1.0579	1.457	2.5557	1.806	1.5248	1.9836	0.9623	0.597	0.7138	0.6673	1.2877	0.5601	1.6299	1.6903	2.0265	1.4194	2.0966	1.9381	1.7764	0.5352	1.8124	1.5571	1.8976	0.5627	2.6857	1.8788	0.424	1.4394	2.5397	3.4481	1.3248	1.9976	2.2118	1.4907	1.1715	1.6269	2.0115	1.0617	1.268	1.1228
AC108058.1	0	0.1879	0.2471	0.0346	0.0403	0.2559	0.2358	0.6367	0.29	0.259	0.0301	0.4116	0	0.1061	0.0391	0	0.1096	0.2256	0	0.742	0.1033	0.2072	0	0.067	0.2736	0.0478	0.1601	0.0783	0	0.3305	0.0438	0.1344	0.1736	0.2959	0.3105	0	0.1019	0.3853	0.4736	0.0815	0.9459	0.1886	0.2346	0.4322	0.1558	0.1873	0.1949	0.2032	0.0578
AC073517.1	0	0.151	0.2383	0.3338	0.1942	1.234	0.1896	0	0.4196	0	0.5806	0.4962	0.6908	0.3837	0.2831	0	0.6343	0.0989	0.1329	0.3158	0.1661	0.3996	0	0	0.1885	1.1523	0.5148	0.1887	0.1896	0.3984	0.2112	0	0.1196	0.2378	0	0.1931	0.3277	1.5926	0.2855	0	0.1901	0.9097	1.3576	0.5211	0.4509	1.2643	0.188	0.4899	0.093
AC007278.2	0	0	0.6446	0	0.0875	0.6358	0.4273	0	0.0631	0.5631	0.0654	0.1491	0.2076	0.0577	0.0425	0	0.3336	0.0892	0	0.1424	0.0374	0.2703	0.226	0.8737	0.085	0.8312	0.1161	0.1702	0.0855	0.5389	0.0952	0	0.1617	0.3216	0.4822	0	0.3694	0	0.1287	0.1771	0.1714	0.1025	0	0.3915	0.7454	0.4886	0.0848	0	0
LINC02156	0.0943	0	0.1379	0.0322	0.0375	0.068	0.1097	0.0423	0	0	0.056	0.0638	0.0888	0.0493	0.0182	0	0.0408	0.0572	0	0.0812	0	0.0385	0	0	0.0364	0.2222	0	0	0.0366	0.1153	0.0407	0	0	0	0	0.0372	0.0316	0.1024	0.0551	0.0758	0.0367	0	0.0873	0.0335	0.058	0.0697	0	0.0472	0
BDNF-AS	0.369	0.6905	0.7058	0.8868	0.5159	0.6603	0.5697	0.5254	0.664	0.4678	0.5057	1.0591	0.4614	0.6964	0.5796	0.543	0.2717	0.4653	0.5385	0.7197	0.6004	0.8051	0.644	0.422	0.6323	0.9335	0.6279	0.4932	0.6771	0.4946	0.8647	0.574	0.3646	0.725	0.5683	0.3111	0.5781	0.6358	0.5098	0.462	0.9024	0.7528	0.5617	0.469	0.4059	0.6294	0.7124	0.8429	0.7167
AL357140.2	1.0017	0.1857	1.465	0.8208	0.4775	0.6503	0.4661	0.8089	1.0319	0.3071	2.1414	0.6101	0.8494	0.7864	1.0443	0.9733	0.7799	0.3649	0.9808	1.1647	0.919	1.4742	0.6163	0.3971	0.9272	1.7001	0.633	1.8566	0	0	1.0388	1.3281	0.7351	1.1696	1.578	0.9495	1.0074	1.6318	0.702	0.483	1.1685	1.1185	0.5564	0.2136	0.7393	0.6662	0.6935	0	1.3716
AC008871.1	0.2215	0.2052	0	0	0	0.2396	0	0	0	0.3395	0	0.1124	0.313	0	0.1283	0.269	0.1437	0.1345	0	0	0	0.1358	0	0.878	0	0.3133	0	0.2566	0.2577	0.2708	0	0	0	0	0.2907	0.2624	0	0.7216	0.3881	0	0	1.2366	0	0.2361	0.4086	0	0	0	0
AC008080.1	0.0833	0.2316	0.7311	0.256	0.1986	0.9014	0.1939	0.1121	0.3576	0	0.4453	1.2264	0.2355	0.7849	0.4826	0.2024	0.1081	0.2023	0.3399	0.2153	0.1274	0.1022	0.2563	0	0.0964	0.5892	0.5265	0.4826	0	0.4075	0.108	0.8837	0.1223	0.608	0.7656	0.1974	0.2514	0.5429	0.4379	0.3013	1.1663	1.0466	0.5785	0.1776	0.0769	0.5541	0.0961	0.3758	0.2852
AC011933.3	0	0.2196	0.3465	0	0.2824	0	1.3783	0.3189	0.6102	0.3633	0.6332	1.4434	0	0.9301	0	0.5756	0	0.2877	0.3867	0.1531	0.2416	0	0	0	0	0.3352	0	0	0	1.1589	0.3072	0	0	0.3458	0	0	0.9533	0.772	0	0	1.1057	1.323	0.9872	0	0.4372	0.2627	0.2734	0	0
WWTR1-IT1	0.3909	1.449	0.8575	0.2002	0.2329	1.2688	0.6821	0	0.6711	0.5993	0.3482	1.4882	0.2762	1.0741	0.7924	0	0.3804	0.5933	0	0.2525	0.0996	0.5992	2.1043	0.7749	1.1307	1.1058	1.2352	0.2264	0.4548	0.7169	0.2534	0.2591	0.5737	2.8526	1.7961	0.6948	0.1966	2.5472	3.0821	0.7069	0	0.5456	0.8143	0.4167	0.5409	2.1666	0.6766	0	0.8921
AL451054.4	0	0	0.4067	0	0.1105	0.3009	0	0	0.1591	0.2842	0.6605	0.1882	0	0.2183	0.3221	0	0.0601	0.0563	0	0.0599	0.0472	0.0568	0	0	0.1072	0	0.2929	0.1074	0.1078	0.68	0.2403	0.3687	0	0.1353	0.1217	0.1098	0	0.151	0.3248	0	0.1081	0.1294	0.1287	0.1976	0	0.3082	0.107	0	0
AP002907.1	0.2466	0.2856	0.9917	0.3788	0.2939	1.8674	0.7171	0.6637	0.2117	1.3231	1.2629	0.8761	0.9583	0.9194	0.4284	0.5241	0.4	0.262	0.3018	0.9955	0.1571	1.7387	0.8533	1.3441	0.5706	0.8719	0.2922	0.357	1.0758	1.3566	0.5593	1.1442	0.2714	0.8097	0.6474	0.3652	0.7439	0.5021	1.4041	0.4459	0.9348	0.5162	1.4552	0.3285	0.7393	2.1183	0.6402	0.9268	0.3517
AC006483.2	0	0	0	0	0	0.1852	0.1991	0	0	0	0.3049	0.3475	0	0	0	0	0.1111	0	0	0.2211	0.0872	0	0	0.6786	0.198	0.4842	0	0.3965	0	0.2093	0	0.2269	0	0.2498	0.2247	0	0	0	0	0	0	0.4778	0	0	0.1579	0.1897	0	0	0
AC234917.1	0	0.2585	0.408	0	0.9973	0.9054	0	0	0.2395	0	0	0.1416	0	0.219	0	0	0	0.1694	0	0	0	0.1711	0	0	0.3228	0	0	0	0	0.3411	0	0	0	0	0	0	0	0	0	0	0	0.7787	0	0.5947	0.772	0.3092	0	0	0
AC011365.1	0	0.2017	0.7958	0.4459	0.2594	0.3532	0.3798	0.7324	0.4671	0.1668	0.2908	0.8838	0.1538	0.598	0.2521	0.5287	0.0706	0.3964	0.6216	0.5624	0.2219	0.4671	0.6695	0.6472	0.3777	0.1539	0.8597	0	0.1266	0.3992	1.5517	0.7214	0.3993	0	0.2857	1.0316	0.5472	0.8864	0.9534	0.9183	0.5078	0.1519	0.1511	0.116	0.502	0.2413	0.6279	0	0.3105
LINC01456	0	0	0	0	0	0	0	0	0	0	0	0.0632	0	0.0977	0	0	0	0	0	0	0	0	0	0	0	0	0	0	0	0	0	0	0	0	0	0	0	0	0	0	0	0.1738	0	0	0	0	0	0	0
AC008264.2	0.0945	0.0438	0.1037	0.0484	0.1126	0.1789	0.0825	0.1908	0.0608	0.2173	0.1473	0.1319	0.0668	0.0371	0.0137	0	0.0766	0.0861	0.0771	0.1526	0.0241	0.029	0.2544	0.1405	0.0547	0.1002	0.1866	0.0821	0.055	0.1155	0.1531	0.1253	0.052	0.1724	0.1241	0.112	0.1663	0.1155	0.3312	0	0.1102	0.1319	0.1969	0.1007	0.1962	0.1571	0.0545	0.071	0.0404
AC009509.4	3.1172	0.9629	2.0262	1.5965	1.8575	3.1853	2.8206	1.6317	2.0813	0.531	0.9256	3.0767	1.4685	2.0393	2.7082	0.4207	0.8989	1.7874	0.9891	3.0204	0.8827	1.6991	2.9299	2.403	2.2042	2.9393	1.6416	1.8055	1.2089	0.2117	2.4693	3.6738	2.6689	5.0551	5.2289	0.8208	2.4384	4.796	3.3378	1.2526	2.2223	3.6259	2.6454	2.2153	4.3136	3.2635	2.5978	2.3434	2.569
AL136115.1	0	0	0.7481	0	0.2032	0.1845	1.3885	0.2295	0.4391	1.5684	0.3038	0.5193	0.7229	0.1338	0.2963	0.2071	0.1106	0.4141	0	0.5507	0	1.0455	0.2622	0.6759	0.3946	0.2412	0.8081	0.395	0.1984	0.8338	0.663	0.2261	0.1251	0.4977	0	0	0.343	1.111	0.2987	0.2055	0.9945	0	0.7103	0.5452	0.3146	0.756	0	0	0.1946
AC073140.2	0	0	0	0	0	0	0	0	0	0	0.0815	0	0	0	0	0	0	0.1665	0	0	0.0466	0.1121	0	0	0	0	0	0	0.1064	0	0	0	0	0.1335	0	0	0	0	0.1602	0	0	0	0	0	0	0	0	0	0
CD44-AS1	0	1.5308	2.6354	0.9229	2.5055	7.9612	2.7952	0.2021	1.5469	3.9138	3.4779	1.1434	4.8812	2.9472	3.3051	0.9119	2.3384	0.8205	0.2451	1.455	0.995	4.9724	2.0787	8.6324	2.4325	4.4603	4.7449	3.1312	1.5724	6.2425	0.9733	3.7829	1.7632	2.1917	1.1828	1.4235	5.739	2.4463	5.2623	1.4482	1.927	4.1921	4.1708	3.8418	6.3726	8.1567	2.7725	1.1289	0.6854
AC092127.2	0.2933	0	0.2145	0.1502	0.1748	0.1587	0.5119	0.1974	0.3777	0	0.3919	0.1489	0.2073	0.1151	0.3398	0	0.571	0.089	0	0.0947	0.9718	1.1692	0	0.2907	0.3394	0.4149	0	0	0.5119	0.538	0.3802	0	0.2153	0.2141	0.1925	0.1738	0.1475	0	0.514	0.1768	0.1711	0	0.2037	0.1563	0	0.6503	0.1692	0.441	0.1674
LINC02042	0.0872	0	0	0.0447	0	0	0.0507	0	0	0	0	0.4868	0	0	0	0	0	0	0	0	0	0.0267	0	0	0	0	0	0	0	0	0	0.1156	0	0	0	0	0	0	0	0	0	0.0608	0.0605	0	0	0	0	0	0.0497
AP000857.2	0	0	0.6154	0.2155	0	0	0	0.5663	0	0.3225	0	0	0.2973	0	0	0	0	0.2555	0	0	0	0.258	0	0	0	0.2976	0	0	0	0	0	0.2789	0	0	0.2762	0	0	0	0	0	0	0	0	0	0	0	0	0	0
AC092802.1	0.6924	1.4236	1.7088	1.4406	0.1289	0.7725	2.2906	1.0484	0.2786	0.3649	0.3084	3.4486	0.6727	2.9046	1.1279	0.1314	0	0.1182	0.2295	1.0622	0.3198	0.6368	0.2995	0.2144	0.2503	0.306	0.2393	0.1003	0.1007	0.2116	0.7292	1.4631	0.1111	0.3474	0.7953	0.282	0.8269	0.4935	0.7961	0.3913	2.928	1.6006	2.3437	0.6458	0.2994	0.2398	0.1248	0.2928	0.5308
AL513165.1	5.4901	9.0451	29.8871	3.4366	10.905	17.4903	14.9033	9.4423	21.2083	8.4171	9.781	18.424	15.9493	20.5924	16.606	4.8158	20.3838	18.518	5.7241	19.7027	9.0168	12.5312	16.4192	12.6967	9.5287	18.9819	11.0833	10.2464	12.0655	15.2899	17.001	14.5585	16.5638	14.2452	11.2113	16.2635	12.577	25.3407	18.1703	10.6632	28.8215	17.0294	12.2835	15.6065	25.0432	12.172	11.6145	11.4645	17.2284
EDIL3-DT	0.6566	0.2815	0.9602	0.9134	0.292	1.0179	0.6954	1.5169	1.2703	0.2254	0.2793	1.2784	0.4432	1.1155	0.5449	0.2618	0.1081	0.9876	0.5437	0.69	0.3646	0.637	0.7988	1.3598	1.9049	0.9148	0.2787	0.8514	0.2736	0.4074	1.6514	1.0784	0.863	0.9011	1.4022	0.3948	0.4139	1.0696	1.2534	0.9569	0.2744	0.3009	0.6396	0.1671	0.5334	0.3693	1.029	0.5599	1.4369
AC103746.1	0.2334	0.3605	0.5689	0.5578	0.7418	1.3468	1.0861	1.1519	1.2689	0.4771	0.3465	0.5529	0.3299	1.0383	0.4056	0.2835	0.1514	0.803	0.6348	1.1056	0.3965	0.1908	0.718	0.3084	0.6301	0.8803	0.4917	0.3605	0.2716	0.4756	0.6051	0.9284	0.3426	0.3406	0.5107	0.9219	0.5477	1.2674	0.8179	0.7503	0.7261	1.0859	0.3241	0.4976	0.2153	0.7762	0.2693	0.117	1.5536
AL136084.1	0	0	0.1619	0.0756	0.044	0.0399	0.0215	0.0248	0.0633	0.0566	0.2629	0.0281	0	0.0724	0.0214	0.0224	0.0479	0.056	0.0151	0.0477	0.0094	0.181	0	0.0366	0	0	0	0	0.0859	0.1128	0	0.0489	0	0.0269	0	0.0219	0	0.0601	0.0646	0	0.1076	0.0515	0.0769	0.0197	0.017	0.1841	0.0426	0.0555	0.0105
AC022395.1	0	0.0392	0.0618	0.0433	0.1008	0.0915	0.1476	0.0569	0.0726	0.1296	0.2636	0.3004	0.1792	0.1991	0.1469	0.0513	0.0274	0.0513	0	0.1365	0	0.3629	0.065	0.2514	0.0978	0.0598	0.0668	0.049	0.0492	0.0517	0.0548	0.2803	0.0621	0.1851	0.222	0	0.5528	0.0689	0.1482	0.1529	0.0986	0.059	0.411	0.0451	0.195	0.3749	0.0488	0.1271	0.0965
AC125807.2	2.383	5.8581	13.9042	5.5243	5.5306	18.9712	10.7393	15.2274	13.9753	5.8071	2.4579	12.4275	5.6014	6.1047	6.0731	2.681	17.8383	9.4272	4.6053	8.3937	4.3599	4.6761	13.0406	8.8509	15.8764	10.4311	8.164	19.8178	7.092	10.1518	11.836	11.2416	9.5909	22.9186	13.8307	8.7981	19.2997	6.947	11.9549	12.4892	6.7892	16.5614	9.9978	14.6535	39.2483	6.9796	8.51	9.5419	13.1815
Z99758.1	0	0	0.3503	0	0	0	0.2787	0	0	0	0	0	0	0	0	0	0	0	0	0.1547	0	0	0	0.4748	0	0	0	0	0	0	0	0	0	0	0	0	0	0	0	0	0	0	0	0	0	0	0	0	0
AC036103.1	0.2677	0.4134	1.4353	0.1828	0.5316	0.5792	1.0379	0.7205	0.1532	1.3678	0.5563	0.4982	0.8826	0.3502	0.2584	0.1084	0.2316	0.4333	0.0728	0.5763	0	1.0942	0.9606	1.0611	0.3097	1.5143	0.7048	0.5168	0.9342	1.6363	0.9252	0.7098	0.3928	0.3906	0.937	0.2114	0.8076	0.5814	1.4069	0.3227	1.0408	0.3736	0.7434	0.4755	0.9877	1.6813	0.4118	0.6707	0.2545
SRGAP3-AS3	0	0	0	0	0	0	0	0	0	0	0	0	0	0	0	0	0	0	0	0.0466	0	0	0	0	0	0	0.1139	0	0	0	0	0	0	0	0	0	0	0.1174	0.1263	0	0	0	0	0	0	0	0	0	0
AC024257.5	0	0.1538	0.4856	0	0.1978	0.1796	0.1931	0	0.285	0	0.5915	0.7584	0.4692	0.391	0.3846	0.2016	0	0.4031	0	0.3217	0	0.3054	0.5106	0	0.1921	0.2348	0.7868	0	0	0.203	0	0	0	0.7268	0	0	0.3339	0.2704	0.8726	0	0.1937	0.6951	0	0.3539	0.1531	0.368	0.1916	0	0.0947
MIR100HG	0.9938	0.7271	2.3219	1.976	1.1331	1.8376	1.3888	1.4992	2.0787	1.0708	0.655	1.4134	0.6697	2.3816	0.9035	0.8744	0.9622	1.0106	1.9909	2.8382	2.4182	2.415	1.7699	2.2932	1.8121	2.2456	1.6139	1.3722	1.2923	1.6139	2.5805	0.7506	1.5015	1.181	1.3087	2.2458	1.3616	0.9173	1.3046	1.7211	2.0352	1.5375	1.0127	0.8724	1.5498	1.453	2.1196	1.36	2.01
AC007528.1	0.257	0.2382	0	0	0	0.2781	0.598	0	0.4412	0.394	0.4578	0.2609	0	0.2017	0	0.3121	0	0.156	1.0485	0.332	0	0.7879	0.3953	1.0188	0	0	0	0.2977	0	0.3142	0	0	0.5658	0	0	0	0	0.8373	0.4503	0	0.5996	0.7174	0	0	0.4742	0.5698	0	1.1592	0
AC234775.2	0.6719	0.3736	2.5547	0.9635	1.121	3.78	3.4391	2.7129	1.9609	2.0601	1.1969	2.8647	1.899	2.2152	1.6344	0.6528	0.6103	1.6316	0.8771	2.604	0.8219	1.4007	2.2734	2.9299	2.1767	2.6608	1.9106	1.4009	1.407	1.8072	2.4385	1.069	0.6903	1.3728	1.9404	1.5922	1.892	2.189	2.1189	2.4298	2.6649	2.6258	1.6794	2.7215	1.6115	2.5322	0.9303	2.0203	1.38
ARHGAP31-AS1	0.1413	0.1309	2.8924	1.5916	0.6734	2.9039	1.3147	1.5211	0.8489	1.2994	1.0067	1.7209	0.7986	1.109	0.3273	0.3431	0.6416	0.7719	0.5763	0.4563	1.08	1.4726	1.9554	2.8002	1.6345	1.3986	1.5623	1.4728	0.4931	1.8999	2.7467	0.7492	2.6953	1.6494	0.7418	0.1674	3.4097	1.1506	0.495	0.6812	0.6592	1.5774	1.5694	0.7529	2.867	1.8791	2.2821	0.8496	1.1284
AC123768.3	0	0.6992	0.5517	0.1288	0.2997	0	0.4389	0	0	0.1928	0.112	0.7659	0.7109	0	0.874	0.1527	0	0	0.1026	0	0	0	0.1934	0	0	0	0.1987	0.2913	0	0	0.489	0	0.0923	0	0	0	0.1265	0.8194	1.3219	0	0.7335	0.1755	0	0.134	0.464	0	0	0	0.0717
LINC00702	1.075	1.0424	1.1765	1.3199	0.3903	1.3633	2.4184	2.8842	1.9739	0.513	0.8497	1.637	0.5634	2.5876	0.6597	0.2767	1.3211	1.3874	2.1957	2.2258	2.9754	1.8378	1.949	2.2014	3.0889	1.7118	0.9898	2.5152	3.0232	0.8095	4.6325	2.4069	1.6875	2.2962	4.4859	3.5176	1.3031	1.7512	1.5093	3.8963	1.063	1.8383	1.7301	1.3508	1.55	1.894	2.8998	0.7278	2.7661
AP001825.1	0	0	0.3673	0	0	0	0.2922	0	0.2156	0	0	0	0.3549	0	0	0	0	0.1525	0	0	0	0	0	0	0	0	0	0	0	0	0	0	0	0	0.3297	0	0	0	0	0.3027	0.293	0	0	0	0.2317	0.2784	0.2898	0	0
AP000753.2	0	0	1.2191	0	0.745	0.6764	0	0.561	0	0.639	0	0.3173	0.2945	0.4908	0.1207	0	0	0	0	0.2692	0	0.2556	0.3205	0	0.2411	0.5895	0	0	0.2425	0.2548	0	0.5526	0	0	0	0	0	0.6789	0	0	0.4862	0.2909	0.8682	0	0	0.231	0	0	0.1189
AC092794.2	0	0	0.6869	0	0.3732	0	0.1821	0.2107	0	0.24	0.2789	0.2384	0.6638	0.3687	0	0	0.1016	0	0	0.1011	0	0.576	0	0	0	0.4429	0	0.3627	0	0	0	0	0	0.457	0	0	0	0.2551	0.5487	0	0	0.2185	0	0.1669	0.1444	0.1736	0	0	0
AC011416.3	0.3767	0.9775	0.7162	0.5788	0.6285	0.3668	0.8327	0.507	0.388	0.4043	0.8053	1.0326	0.7453	0.9759	0.7855	0.5948	0.4399	0.892	0.2766	1.1193	0.7872	0.3927	0.4056	0.3734	1.0461	0.7459	0.8332	0.3927	0.5259	0.5066	0.9766	0.7991	0.387	1.0446	0.4451	0.0446	0.2652	0.9205	0.594	0.5904	0.791	0.4732	0.6278	0.4819	0.278	1.211	0.652	1.0195	0.6448
AP001107.5	0.1282	0.2376	0.6563	0.394	0.1528	0.6243	0.895	1.208	1.5409	0.0983	0.1713	1.9525	0.1812	0.8556	0.2599	0.3114	0.6239	1.4012	0.6277	0.5383	0.8169	0.7076	0.3944	0.6354	1.1868	2.0855	0.3038	2.0793	0.0746	0.5487	1.3296	0.34	1.3643	0.0936	2.1881	1.1394	0.6447	0.5222	2.4712	1.2365	0.6731	1.0738	0.4451	0.205	2.0108	0.2843	0.9617	0.2892	2.7798
AL157895.1	1.6215	0.4718	0.9651	1.4871	0.9438	1.3668	0.5703	0.5076	1.6186	0.5781	0.7726	0.67	0.8261	1.421	1.7146	1.3969	0.5261	1.3508	2.7539	1.4372	2.5275	1.7343	1.131	1.5324	1.2654	1.8668	3.0087	0.5242	0.7239	0.9682	1.6376	0.325	1.6466	0.4128	0.7426	1.0947	0.8154	0.9215	1.0902	0.6137	0.7699	0.3421	1.3092	0.7035	0.8523	1.6721	2.8067	0.652	1.7105
AC092535.4	0.1712	0.3172	0.5006	0.526	0.204	0.1852	0.3982	0	0	0	0.1525	0.4344	0	0.2687	0.2974	0	0	0.4157	0	0.1106	0.1745	0.105	0	0	0	0.2421	0.2704	0	0.1991	0.4185	0.2219	0.6808	0	0.2498	0.8988	0.2028	0.5164	0.2788	0.2999	0.619	0.3993	0.2389	0.2377	0	0.3158	0	0.1975	0	0.0977
FMR1-IT1	0	0.7145	3.0068	1.0529	0.9188	2.5025	0.8969	2.4213	0.8824	0.394	2.2892	2.8699	2.1792	1.614	2.3816	0.3121	1.334	0.6241	0.2097	1.6601	0.6549	1.4183	1.9763	2.5471	0.8921	1.0905	2.4361	1.4885	1.495	3.1421	1.3325	0.6815	0.1886	2.2505	2.3616	0	1.2923	3.3492	3.6023	1.549	1.7988	2.511	1.7844	1.3697	1.6596	3.9883	0.5931	0.7728	0.5865
AC010615.2	0.8922	1.2206	1.4913	0.8124	0.422	0.5976	0.7085	0.5909	0.6444	0.3474	0.7191	1.2365	0.4003	0.9228	1.1156	0.086	0.1746	0.5589	0.2542	0.5306	0.3681	0.9466	0.7624	0.7861	0.4588	0.3405	1.0516	0.3609	0.346	0.9524	1.1749	1.3144	0.1559	0.8061	0.3718	0.3188	0.4131	1.4074	1.4144	0.8195	1.5531	0.593	1.1014	0.7096	0.601	0.6751	1.0786	0.3833	0.5333
AC026254.2	0.5369	0.3317	1.047	0.6417	0.5333	0.4841	0.1041	0.6023	0.7682	0.1372	0.3986	0.4997	0.6324	0.6323	0.3628	0.2174	0.2323	0.4347	0.5842	0.6937	0.4561	0.7134	0.5506	0.1774	0.6213	0.2532	0.9897	0.2073	0.2082	0.9847	0.464	0.2373	0.5911	0.5224	0.5874	0.5302	0.36	0.4374	2.0384	0.5394	0.3132	0.7495	0.4971	0.477	0.4128	0.6944	0.8261	0.9418	0.4595
AL031651.2	0.1606	0.1488	0.2348	0	0	0.5212	0.1868	0	0.4135	0.7385	0	0.0815	0	0.7563	0.279	0.195	0.9376	0.5849	0.262	0.8297	0.2455	0.4923	0	1.5914	0.7431	0.2271	0.2537	0	0	1.1779	0.6244	0	0.707	0	0	0.3805	0.4844	0.2616	1.4066	0.1936	2.0604	0.4482	0	0.3423	0.2962	0.8899	0.1853	0.2414	0.458
AC004009.1	0	0	0	0	0	0	0	0	0	0	0	0	0	0	0	0	0	0	0	0.043	0	0	0	0	0	0	0	0	0	0	0	0	0	0	0	0	0	0	0	0	0	0	0	0	0	0	0	0	0
AC104596.1	1.2025	1.4535	1.2999	1.6066	0.81	0.9051	1.7639	1.0556	1.3464	0.8817	0.6054	1.8577	1.0344	2.0112	0.9084	1.2065	0.6106	0.6348	1.3225	1.4522	1.0393	1.1862	2.1711	0.9327	0.9679	0.9613	1.7346	1.2113	0.8516	1.2145	1.8298	0.6932	0.9208	1.2972	1.0295	0.3717	1.5249	1.1924	1.1909	1.2605	1.4028	1.0217	0.6534	0.8917	0.7235	1.333	1.1463	0.5502	1.044
AC072028.1	0	0.0209	0.0661	0.0463	0	0.0977	0	0.0304	0	0.0346	0.0201	0.0573	0	0.0177	0.1308	0	0.0147	0	0	0.0146	0	0.0969	0.1042	0	0.0261	0	0	0.0785	0.0526	0.0276	0.1757	0.0299	0	0.0659	0	0	0	0.0368	0	0	0.0527	0	0	0.0481	0	0.0751	0.0521	0.034	0
AFDN-DT	0.3178	0.2552	1.642	0.5208	0.303	0.8251	0.5915	0.5132	0.4546	0.3248	0.3585	1.3549	0.2695	0.9313	0.5276	0.0257	0.2062	0.3087	0.2074	0.4242	0.1404	0.6235	0.3584	0.168	0.5393	0.809	0.7028	0.6135	0.3204	0.4921	0.7964	0.3932	0.3731	0.5565	0.6118	0.2259	0.4687	0.6212	1.4476	0.5108	0.519	0.8575	0.559	0.4291	0.4495	0.681	0.2444	0.3822	0.5923
MIR222HG	0.6014	1.2026	4.8141	0.8105	1.886	26.7109	9.3896	1.278	1.9291	7.5213	3.5524	5.8802	9.3489	2.4847	5.0046	0.9226	4.5796	2.133	0.8523	7.4013	1.1615	9.9953	1.6065	11.7324	5.0905	14.7284	9.0009	4.0698	0.7365	10.6033	2.6258	2.8117	9.4303	6.883	7.1051	0.8251	6.8758	5.3108	14.1415	3.0143	5.5385	8.1731	4.1317	5.7019	40.4994	5.4032	5.6975	1.5228	2.474
AC243772.2	0.0249	0.0231	0.3275	0.1019	0.0593	0.1884	0.0868	0.1005	0.1709	0.0381	0.5319	0.442	0.2461	0.2148	0.2017	0.1511	0.2421	0.1662	0.0609	0.1929	0.038	0.0915	0.0383	0.0986	0	0.2815	0.1572	0.0288	0.1158	0.0913	0.0645	0.2639	0	0.1816	0.196	0.1179	0.1752	0.3648	0.3051	0.06	0.2032	0.1389	0.311	0.0796	0.1377	0.331	0.0287	0.1122	0.071
LINC02883	0	0	0.1508	0	0.4915	0.3346	0.4798	0	0	0.6322	0.0918	0.5757	0.1457	0.0809	0.1791	0	0.0669	0.1878	0	0	0.1051	0	0.1586	0.4087	0.4772	0.8749	0.6515	0.1194	0	0.2521	0.9355	0.1367	0.227	0.4514	0.1353	0	0	0.3359	1.4451	0.1243	0.6014	0.7195	0.1432	0.1099	0.856	0.1143	0.3569	0	0.1176
AC067817.2	9.7941	2.9551	3.3312	1.6332	2.4431	8.8718	3.4448	3.0658	1.9553	10.476	2.8405	7.3995	4.5067	3.9339	3.6939	1.3832	0.7389	6.7761	2.7878	1.9127	1.8575	4.3298	3.5032	17.6086	1.8448	5.4768	5.038	7.9156	1.325	11.6965	3.2478	6.3419	4.0117	5.9838	16.1466	0.5398	4.3525	5.5658	9.9772	1.9221	1.3286	10.4916	11.0708	6.5556	4.6228	4.7974	7.3592	6.1642	1.0396
AL138999.1	1.0557	0.4892	0	0.1802	0.2097	1.1422	0	0.2368	0.151	0.5395	0.6269	0.2679	0	0.5525	0.8152	0.2137	0.3425	0.1068	0.7178	0.6819	0.3587	0.3237	0.2706	0.3488	0.4072	0.4977	0.5559	0.2038	0	0	0.2281	0	0.5165	0.5136	0.4619	0.2085	0.3539	0.2866	0	0.2121	0.2053	0.2456	0	0.1876	0.8116	0.5851	0.203	0.2645	0.2008
HID1-AS1	0.6489	1.6037	5.5363	3.6559	2.4491	6.2021	4.5298	3.9306	2.7854	1.9898	1.5415	9.4429	0.9171	5.6039	2.4431	1.0509	0.4912	2.9549	3.5301	4.7509	3.2525	4.5099	4.6578	9.6477	3.7543	9.4846	3.4175	5.638	1.8875	3.7027	6.4492	2.4378	5.0798	8.3663	5.2534	5.7671	2.937	5.2858	7.3907	6.3889	3.4067	6.7935	4.9566	3.8047	3.4923	3.477	6.2402	5.5289	7.5902
ZNF32-AS2	0.5844	0.5416	2.9914	0.8979	0.9286	2.1077	0.5666	1.311	1.2542	1.0453	2.2558	2.0765	2.2025	1.6057	1.1847	0.4732	0.8848	1.1827	0.159	1.2584	0.0993	2.2099	1.3483	1.5446	1.127	1.9287	3.2315	0.9026	0.9066	2.739	2.1464	1.9371	0.6433	3.5539	1.5344	0.2308	0.9796	3.6494	2.9012	0.5871	2.8407	2.4472	1.7584	1.8689	1.258	4.1029	0.4496	1.0251	1.0003
AC010285.1	0	0	0	0	0	0	0.1802	0	0.133	0.2375	0.276	0.3145	0	0.1216	0.0897	0	0	0.0941	0.1264	0	0	0.38	0.2383	0	0	0	0	0	0	0.1894	0	0	0	0	0	0	0	0	0	0.1868	0.5422	0.2162	0	0.1651	0	0.3435	0	0	0
GUSBP11	0.2838	0.5155	2.6235	0.2791	1.3395	1.7075	0.8057	0.4126	0.7602	1.0618	1.0316	1.4869	0.9146	1.2924	1.0784	0.1379	0.5378	0.6066	0.0648	1.1881	0.191	1.0443	0.8556	0.7877	0.7751	1.5416	1.722	0.4866	0.3963	1.9017	0.8536	0.5419	0.4916	2.3198	0.9092	0.3632	0.7308	1.905	2.3473	0.5748	1.6688	1.1568	0.9302	0.944	0.9217	2.0263	0.5764	0.2902	0.4275
AP000873.2	0.3353	0.5258	2.7156	0.4491	0.584	1.3672	0.9601	0.486	0.3985	0.6721	0.6892	1.5971	1.4943	1.2957	0.9858	0.6891	0.5355	0.5793	0.3156	0.9995	0.3943	1.0279	0.5156	0.8179	0.5371	1.7873	1.6705	0.3585	0.4501	1.2297	0.6352	0.7523	0.3407	0.9033	0.8464	0.55	0.5447	1.0083	2.1238	0.6218	1.3839	1.0799	1.2177	0.6323	1.3085	1.4866	0.4464	0.4653	0.5003
EHD4-AS1	0	0.9741	0.3294	0.4614	0	0.4062	0.5241	0.5053	0.3867	1.036	0.3344	0.9909	0.2122	0.4126	0.4784	0.1824	0.0974	0.6382	0.1838	0.2425	0.2679	0.8748	0.1155	0.5953	0.3475	0.4248	0.4745	0.4349	0.0874	0.3672	0.7786	0.1991	0.2755	0.2192	0.5914	0.2669	0.6041	0	1.3156	0.2715	0.8759	0.2096	0.4171	0.6403	0.6234	0.4994	0.8664	0	0.5569
AC138305.1	0	0.0344	0	0	0	0.0401	0.0432	0.0999	0.0637	0.0569	0	0	0.0524	0	0	0	0.0241	0.0225	0	0.024	0.0189	0.0455	0	0	0	0.0525	0	0	0	0	0	0	0	0	0	0	0	0	0.065	0	0	0	0.0515	0	0	0	0	0	0
COPDA1	0	0.2981	0.2352	0	4.2174	0.174	0	0	0.2762	1.9729	0.2866	0.1633	0	0.1263	0.0932	0.9768	0.1044	0.4883	0	0.1039	0.164	0.5918	0	1.2754	0	2.7301	0.5083	0	0.3743	1.18	0	0	0.118	0.2348	0	2.0966	0.1618	0	0.5637	0	1.5012	0.2245	0.4468	0.1715	0	0.3566	0	0.2418	0.0918
AC136475.8	0	0	0	0	0	0.4942	0	0	0.196	0	0	0	0	0	0	0	0	0	0	0	0	0	0	0	0	0.323	0	0.2645	0	0	0	0	0	0.3333	0	0	0	0	0.4001	0	0	0	0.3171	0	0	0.2531	0	0	0
LINC02812	1.1337	0.2627	1.5199	0.2903	0.9008	1.0222	0.3297	0.1272	0.0811	0.5794	0.5891	0.5755	0.9347	1.0384	0.1642	0.5737	0.613	0.5736	0.3855	0.4882	0.1926	0.2317	0.4359	0.1873	0.2186	1.3363	0.7463	0.1094	0.2198	0.5776	0.3674	0.3758	0.4853	0.5516	0.124	0.6717	0	0.9235	0.3311	0.2278	0.2204	0.2637	0.9184	0.8057	0.4358	1.2568	0.109	0.5682	0.3773
AL121992.3	0	0.2361	0.3726	0	0	0	0.2964	0	0	0.7812	0.2269	0.1293	0	0.2	0	0	0	0	0	0.1646	0	0	0	0.505	0	0	0.4025	0	0	0	0	0	0	0	0.3344	0	0	0	0.4464	0	0	0	0.3538	0.2716	0	0	0	0.383	0
AL022310.1	0	0	0.3737	0.1309	0	0.2764	0.2972	0	0.1097	0.1959	0.2276	0.0648	0	0.3009	0	0	0.0829	0.0776	0	0.0825	0	0.0783	0.1965	0.5065	0	0.3614	0	0	0.4459	0.1562	0.4968	0.1694	0.2813	0.1865	0.1677	0	0.1285	0.4162	0	0	0	0	0	0	0	0.2832	0.1474	0.3841	0
AC008770.3	1.1301	1.3964	5.5092	0.5788	0.8979	2.853	1.9721	1.0141	1.1318	1.4438	3.1878	2.5814	2.9281	2.3658	1.8545	0.915	1.5887	1.0292	0.7684	2.3117	0.768	2.0789	0.8691	2.2401	0.8717	2.3976	3.8684	0.2182	0.8766	2.7635	2.4415	2.2475	0.2764	3.2988	1.7308	2.0086	0.5683	3.9888	5.9403	1.8165	1.5381	2.8919	2.3541	0.8031	1.3901	4.3846	1.9561	2.5487	1.2896
AL592301.1	0	0.3782	0.2984	0	0.9727	0.6623	0.2374	0.2746	0.2627	0.4692	0.4544	0.3625	0.5767	0.2403	0.2364	0.1239	0	0.6194	0.4162	0.1977	0.052	0.4379	0.7846	0.4045	0.7083	0.2886	1.2895	0.1182	0.2374	0.499	0.6612	0.1353	0.4492	1.0423	0	0	0	0.831	1.0726	0.492	0.4761	0.2848	0.425	0.3263	0.1882	0.4524	0.1177	0.3068	0.1746
AC090617.1	0	0	0	0	0	0	0	0	0	0	0	0	0	0	0	0.3315	0	0	0	0.1763	0	0	0.4197	0	0	0	0.4312	0	0	0	0	0	0	0.3983	0	0	0	0.4446	0	0	0	0	0	0	0	0	0	0	0
AL365295.1	0.2743	0.4407	0.535	0.6307	0.5159	0.3958	0.4043	0.5744	0.3611	0.3271	0.3421	0.359	0.3963	0.3877	0.2895	0.2814	0.2888	0.6773	0.4676	0.4962	0.5034	0.3963	0.3	0.5921	0.6983	0.4743	0.4527	0.2542	0.2341	0.2236	0.5453	0.3395	0.4429	0.5606	0.4722	0.2312	0.4966	0.3973	0.7157	0.4189	0.4054	0.5616	0.3386	0.4419	0.3993	0.4731	0.4784	0.55	0.3339
AL512652.1	0.1763	0.6535	1.2892	0	0	0.1907	0	1.4237	0.908	0	0.3141	0.6264	0.2492	0.1384	0.3063	0	0.3432	0.5352	0	0.2278	0.1797	0.5405	0.5423	0	0	0.4987	0.5571	0.2042	0.4102	0.8622	0.4571	1.4025	0.7763	0.7719	0.4629	0.4178	0.1773	0.5744	1.5445	0.4251	0.2057	0.2461	1.2241	0.1879	0	0.5863	0.4069	0.7952	0.3018
AL137186.2	0.8562	0.5638	3.4931	1.4079	0.8325	6.0704	2.0709	1.3041	2.0503	0.76	0.8029	3.4885	1.2101	1.7158	0.9919	1.2315	1.1842	1.2449	1.8202	1.6739	1.3207	1.0915	1.3863	1.8313	2.4507	2.9639	1.6376	1.4617	1.337	1.7081	2.5411	1.1353	2.315	4.9659	1.6269	1.5219	1.6543	2.9366	3.2374	2.3632	0.9989	3.7113	1.6897	1.9456	1.9956	1.5486	1.612	4.0653	1.5942
RSF1-IT1	0	0	0	0	0.3324	0.3018	0	0	0	0.2138	0	0.4248	0	0.1095	0.0808	0.1694	0.0905	0	0.2276	0	0.0711	0	0	0	0	0.3945	0	0	0	0.1705	0	0	0.1024	0.4071	0.3662	0	0.1403	0.2272	0.2444	0.1681	0.4881	0.1947	0	0.1487	0.5147	0	0.4828	0.2097	0.1592
TPM1-AS	0.0263	0.0244	0.0769	0.0538	0	0.1706	0.1529	0.0707	0.0226	0.1209	0	0.0667	0.0371	0.0413	0	0.0638	0.1194	0.0479	0.0858	0.0849	0.0938	0.0161	0.0808	0.0521	0.0608	0.0372	0.083	0.1827	0.0612	0.0643	0.0341	0	0.0964	0.1151	0.0345	0.0311	0.185	0	0.0921	0.0317	0.0307	0.1834	0.1095	0.1121	0.097	0	0.0303	0	0.075
AC010260.1	0	0.6151	1.7474	0	1.1075	1.4363	0.6178	0.536	0.6838	0.8141	0.5913	0.9434	0.5628	0.5211	1.2302	0	0.5168	0.403	0	0.6003	0	1.1397	1.4293	0.2631	0.9216	0.9388	1.6779	0.3076	0.3089	2.2724	0.5162	0.8801	0.2923	2.1313	1.3942	0.6292	1.2016	0.6488	2.5586	0.6401	0.4646	1.4824	0.5531	0.283	0.4899	2.3546	0.9191	0.7984	0.4545
AC007262.2	0.0307	0.0285	0.1199	0.063	0.0855	0.0887	0.1192	0.0414	0.0704	0.0471	0.0639	0.1145	0.0435	0.0966	0.089	0.0622	0.0466	0.0747	0.0502	0.1457	0.0731	0.1886	0.1261	0.061	0.1305	0.2175	0.1295	0.0119	0.0596	0.1003	0.0664	0.0679	0.0903	0.1795	0.1076	0.0729	0.1752	0.2672	0.2155	0.0865	0.1554	0.0572	0.1566	0.0765	0.1418	0.125	0.0473	0.1079	0.0994
DUBR	1.7086	2.2339	3.2057	3.4944	1.145	1.7802	3.1055	2.7567	2.1779	1.2789	1.235	5.5893	1.6424	4.2138	2.5557	0.9153	0.7242	1.5054	2.2345	2.449	1.2579	2.0567	2.9465	2.5887	2.5561	3.4176	1.327	1.8593	1.5596	1.5686	2.9979	3.1503	1.7099	2.3258	2.885	1.5951	1.5391	2.7741	2.3083	2.2193	4.4564	3.4369	3.2596	2.0667	1.6612	2.1938	2.1376	1.6434	2.2419
AL139041.1	0.867	3.0801	4.6494	2.9603	6.8886	4.6904	1.1768	3.6955	1.7367	1.1077	5.2775	2.4939	7.5563	4.9915	3.2641	1.2285	2.5315	3.1584	0.3537	2.5203	0.3683	5.4052	3.3338	3.1509	2.508	4.2921	7.3057	1.8413	2.3538	4.5937	2.6224	2.6823	1.9088	7.1708	3.0352	1.8835	2.4706	10.3579	7.3426	2.9615	4.383	3.2272	2.8095	1.8485	3.0662	11.3733	4.8356	2.1726	2.6383
AC024681.2	0	0	0	0	0	0	0	0	0	0	0	0	0	0	0	0	0	0	0	0	0	0	0	0	0	0	0	0	0	0	0	0	0	0	0	0	0	0	0	0	0	0	0	0	0	0	0	0	0
AC099677.3	0	0.215	0	0	0	0	0	0	0	0	0	0	0	0	0	0	0	0	0	0	0	0	0	0	0	0.3281	0	0	0	0	0	0	0	0	0	0	0	0	0	0	0	0	0	0	0	0	0	0	0
AC092428.1	0.7437	0.6564	1.2949	0.5079	0.4643	0.4981	0.5356	0.572	0.4256	0.8687	0.6625	0.8809	0.7007	0.8341	0.2461	0.4731	0.2528	0.2365	0.2312	0.4118	0.4152	0.5646	0.3268	0.5616	0.4917	0.3506	0.3357	0.082	0.2884	0.7361	0.3213	0.7513	0.4158	0.6719	0.4184	0.2098	0.3206	1.0385	0.6205	0.4269	1.57	0.8404	0.8361	0.2643	0.4574	1.0207	0.3269	0.5857	0.5658
AL022316.1	0.3082	0.2856	0.4508	0.3157	0.551	2.1675	0.5378	0.2074	0.7937	2.5989	0.8236	0.3129	1.089	0.121	0.4463	0.5615	0.2	0.3742	0.7545	0.2986	0.0785	0.756	0.237	0.3055	0.3566	2.3976	0.2435	0.357	0	0.1884	0	0.2043	0.3393	0.4498	0.4046	0.5478	0.155	0.7531	0.54	0.1858	0.8989	1.0755	1.07	0	0	0.1708	0.5335	0.4634	0
LINC01126	0	0.0496	0.3916	0.2743	0.6382	0.4056	0.2492	0.5046	0.1839	0	0.2862	1.0602	0.3027	0.7567	0.2792	0.1951	0.1042	0.2276	0.2622	0.3459	0.1365	0.5583	0.4942	0.5308	0.062	0.8332	0.5923	0.062	0.1246	0.7202	0.2083	0.284	0.2751	0.7034	0.4218	0.0635	0.0539	0.7852	0.563	0.1937	0.4998	0.7475	0.5206	0.2854	0.2964	0.3562	0.1236	0.4026	0.1833
AP001885.3	0	0.2073	0.1636	0	0.0667	0.3026	0.3253	0.1506	0.3361	0.343	0.3986	0.653	0.3952	0.1756	0.4859	0.0679	0.1815	0.1358	0	0.2168	0	0.3087	0.2581	0.887	0.5824	1.1866	0.0884	0.0648	0	0.6155	0.2175	0.0742	0.2052	0.2449	0.2203	0.0663	0.675	0.5467	0.49	0.3371	0.3915	0.6246	0.0777	0.1789	0.3096	0.806	0.0645	0.1682	0.0638
AL160396.2	0	0.3398	0.9653	0.1502	0.1748	0.238	0.4266	0.4935	0.2518	0	0	0.6328	0.6218	0.3454	0.7221	0	0.1903	0.0445	0	0.2842	0.0374	0.2698	0.6768	0.1454	0.1697	0.2074	0.2317	0.5097	0.0853	0.538	0.3802	0.3889	0.1615	0.8563	0.2888	0.1738	0.2213	0.9557	0.771	0.1768	1.1122	0.8189	0.2037	0.0782	0.3383	0.6503	0.2539	0.3308	0.251
AC018816.1	0.9865	0.9142	1.1336	0.6496	0.6718	3.4306	0.4918	0.3794	0.3629	0.8642	0.5021	0.7869	0.8962	0.4425	0.2449	0.6846	0.32	0.6417	0.46	0.2731	0.3232	1.2962	0.2167	1.2571	0.6522	0.9966	0.6679	0.4897	0.4099	0.6031	0.7307	0.7474	0.9825	0.3085	0.2775	0.167	0.7087	0.3444	0.8642	0.4247	0.5754	0.2951	0.3914	0.7511	0.9101	0.9373	1.3009	0.5297	0.5628
SYNE1-AS1	0	0	0.4662	0	0	0.1725	0.5563	0.4291	0.2737	0.2444	0.426	0.3236	0.2253	0.1251	0.0923	0	0	0.1936	0.1301	0.103	0	0.1955	0	0.9479	0.3689	0	0	0.1846	0	0.1949	0.4132	0.2113	0.4679	0	1.2555	0.1889	0.1603	0	0	0.3843	0.7438	0	0.2214	0	0.2941	0.5301	0.3679	0.2397	0
AC133644.1	1.1426	0.1513	1.4324	0.5016	0.5836	0.5298	0.1899	0	0.2803	1.2513	0.1454	0.9943	0.2307	0.5126	0.0945	0.793	0.1059	0.3964	0.1332	0.1054	0.1664	0.4004	0.2511	1.9415	0.5666	1.1544	0	0.5673	0.1899	2.5946	0	0	0.1198	0	0.4286	0.9671	0.4925	0	0.572	0.5904	0.1904	0.4557	0	0.696	0.3012	1.0857	0.7534	0.2454	0.2794
HM13-IT1	0.7428	0.6884	4.3455	0.5072	1.1804	3.4827	2.0164	2.6662	1.913	1.1388	2.2056	3.5192	4.5492	1.9438	1.8643	0.3007	1.9279	1.5033	0.202	2.0793	0.1262	3.0366	1.1425	3.9265	1.719	1.4009	3.1295	1.4341	1.1523	3.3301	0.6419	1.6415	1.272	3.6138	4.2256	0.2934	1.2451	5.2437	3.0369	0.8955	2.3108	2.7649	2.407	3.4313	3.4264	1.9214	1.7143	1.8614	1.1302
AC024060.2	6.959	1.9843	18.5284	3.4727	9.7822	9.4599	7.2656	6.0043	6.8929	5.1977	7.3115	10.5067	9.3307	8.5449	6.3043	3.034	5.5572	3.4667	5.6783	6.8006	3.8198	12.2548	6.3122	15.2094	4.9551	15.6477	7.3297	3.1005	5.6053	15.2717	6.0138	9.2268	6.1545	7.5524	10.0725	2.3258	3.7686	12.2087	14.6944	3.4417	14.155	7.721	13.381	7.6084	8.8892	14.6374	5.3534	9.3898	4.4795
AC010997.3	0	0.1448	0.9143	0	0.9313	0.3382	0.1818	0.2104	0	0	0.1392	0.714	0.8835	0.4908	0.0905	0	0.2028	0.1898	0.1275	0.8077	0.239	0.3833	0.4808	1.8588	0.1808	0	0.4938	0.5431	0.3637	0.1911	0.2026	0.2072	0.6882	0	0	0	0.4716	0.5092	0.2738	0.5652	0.1823	0.2182	0.217	0	0.1442	0.1733	0.3607	0.235	0.7134
AC092376.2	0.2998	0.3771	0.9709	0.2413	0.3573	0.4866	0.1246	0.7783	1.3788	0.4268	0.2098	0.6088	0.2119	0.5884	0.4093	0.1821	0.6114	0.4941	0.4543	1.3142	0.1856	0.4596	1.4164	0.849	0.8921	1.0602	0.5752	0.8187	0.4734	0.5761	0.8051	0.4827	0.8015	0.9064	0.4779	0.3553	0.3662	0.5233	0.9006	0.4647	0.6746	0.8968	0.6543	0.2739	0.3556	0.4748	0.8155	0.7084	0.9286
CCNT2-AS1	1.6693	1.0418	2.0926	1.7098	1.0556	2.5248	1.6646	1.8112	2.0325	1.2013	1.1228	1.9194	1.2999	2.1529	1.1543	1.3654	1.0499	1.1686	1.3343	1.8375	1.1373	1.3369	1.8863	2.1609	1.6752	1.7105	1.9107	1.6969	1.4071	1.9576	2.3625	1.6261	1.0625	1.9142	2.1466	1.4128	1.439	1.5539	1.9101	1.5811	1.3512	2.0447	1.7741	1.3436	1.43	1.9826	2.221	1.3573	2.2547
AC104463.1	0	0.2238	0	0	0	0.2613	0	0.3251	0	0	0	0	0	0	0.2798	0	0	0	0	0	0	0	0	0	0	0	0	0	0	0	0	0	0	0	0.317	0	0	0	0	0	0	0.3371	0	0	0.4456	0	0	0	0
AC048382.1	0.2598	0	0.5065	0	0.2064	0.1874	0	0	0.1487	0.1328	0.2314	0.3077	0.1224	0.2719	0.1003	0	0	0.0526	0.0707	0.2797	0.0883	0.1062	0.1332	0	0	0.1225	0.2736	0.1003	0	0.2117	0	0.3444	0.0635	0	0	0.2052	0.1742	0.4232	0.1517	0.1044	0	0	0.2405	0	0	0.7679	0.2997	0.1302	0.1482
LINC00968	5.102	1.8185	10.1786	8.7905	1.3096	7.3885	7.0314	9.3676	15.0934	5.9367	2.4239	6.6538	3.328	9.2431	11.3202	4.5442	1.9523	10.6272	15.8197	8.8732	7.308	3.4495	17.9077	7.2092	17.5891	7.1794	2.6042	5.4253	5.3272	4.4466	19.9765	8.2217	13.1143	5.5753	4.9117	4.5884	7.3154	7.5869	8.9395	14.8561	3.2049	9.3492	14.3886	4.4067	10.1137	4.0606	15.2768	3.0684	11.2708
ZNF775-AS1	0	0	0.9208	0.215	0.5002	0.2271	0	0	0	0.3218	0.187	0.6392	0.2966	0.659	0	0	0	0.1274	0.1713	0.5423	0	0.1287	0	0.416	0.2428	0.5937	0.3316	0	0	0.7698	0.2721	0	0.154	0	0.2755	0.2487	0.2111	1.0257	0.3677	0.253	0	0.5859	0.5829	0	0	0.4653	0.2422	0	0.1197
PLCXD2-AS1	0	0	0	0	0	0.1942	0	0	0.1541	0	0	0.0911	0	0	0.104	0.4361	0	0	0	0	0	0	0	0	0	0	0	0	0	0	0	0	0	0	0	0	0.1806	0	0	0	0	0	0.2493	0	0.1656	0	0	0	0
AC007686.2	0	0.3404	0.2686	0	0.2189	0.1987	0.6409	0	0	0	0	0	0	0.1442	0.1064	0	0	0	0.1498	0.1186	0	0.2252	0.2824	0	0	0.2597	0	0	0.4273	0	0.238	0.2435	0	0	0.2411	0.2176	0.3694	0	0.6435	0	0.6427	0.2563	0	0.1958	0.1694	0.4071	0	0	0
AC022211.2	0.4535	1.487	2.0916	0.929	1.2887	0.9058	0.6899	1.5494	1.1678	0.8557	1.3982	1.2394	1.3804	1.4514	1.2122	0.7202	0.8374	1.313	0.6831	1.8477	1.209	1.1978	1.7168	0.3457	1.4934	1.3815	1.488	0.7273	1.1364	1.0236	1.9443	1.0175	0.9472	1.6291	0.8701	1.0747	0.4561	1.5911	1.4057	1.3877	1.058	1.2172	1.2595	0.7809	0.5792	1.3147	1.0465	1.2062	1.3135
LINC01415	0.2783	0.4422	1.0176	0.9774	0.0948	1.4411	1.6652	0.8563	0.5461	0.3353	0.3896	2.7549	0.2529	0.9676	0.3454	0.4588	0.2838	0.4828	0.8759	0.5394	0.9119	0.8411	0.581	1.2216	0.8971	1.2934	0.8794	1.2436	0.0925	0.4618	0.5154	0.6853	0.5982	0.9575	0.7568	0.6596	1.2596	0.842	0.8011	1.366	1.4147	1.4429	1.2423	0.4238	1.2655	0.4408	1.0093	0.4782	0.7032
SETBP1-DT	2.0489	2.3735	3.4336	2.536	2.7471	3.6024	2.334	4.3091	6.0829	1.8979	1.2928	4.3119	0.6033	4.524	2.2251	1.4516	1.4402	3.0322	5.5381	4.3567	2.3062	3.2719	4.2019	2.7923	7.1123	4.3471	3.5069	1.7801	2.3342	1.9833	6.806	2.0375	4.7929	4.3611	2.97	2.529	2.4471	2.0862	4.5624	3.5507	2.8883	3.1579	4.1496	1.7291	2.9929	2.1294	3.3494	3.3373	8.2563
AL161421.1	4.5635	7.9388	4.4494	5.4945	3.7212	7.2763	7.1719	2.5863	5.5669	4.9097	5.9193	4.7548	4.2997	3.7083	3.8024	3.5978	3.7402	4.4233	3.9196	5.7406	6.1618	4.4184	4.433	5.2372	3.7054	5.0958	6.8304	6.2138	2.3287	4.7965	4.8777	3.2907	5.2291	4.674	4.4143	3.5101	4.6702	5.8691	7.4348	6.37	3.1756	4.1348	3.5578	6.5715	9.4541	2.7513	6.4669	3.6112	3.563
GFOD1-AS1	0	0	0.7766	0.5439	0.3164	0.8618	0	0.3574	0.6838	0	0.2365	0.4043	0	0.2084	0.1538	0	0	0.4836	0	0.8575	0.1353	0.4884	0	0.5263	0.6144	0.7511	0.8389	0.3076	0.6178	0	0.3442	0.352	0.1948	0.3875	0.3485	0	0	1.2976	1.3956	0.6401	0	0.3706	0.3687	0	0.4899	0.2943	0.9191	0.3992	0.6059
FAM78B-AS1	0	0.1375	0	0	0	0.3211	0	0	0.3822	0	0.2644	0.1507	0	0.1165	0	0.1802	0	0.1802	0	0.0959	0	0.182	0	0	0.6868	0	0	0	0.3453	0.9072	0	0	0	0	0	0	0	0.2417	0.52	0.1789	0	0	0	0	0	0.4935	0.5137	0	0.254
TCF4-AS1	0	0.2063	0	0.912	0.2653	0	0	0	0	0	0.9914	1.0169	0	0.8737	0.1289	0	0	0	0	0.1438	0.1135	0.273	0	0	0	0	0	0.2579	0	0	0	0.5903	0	0.3249	0	0	0.2239	0	0	0	0.5194	0.3107	0.3091	0.2373	0	0	0	0.3347	0
AC016550.2	0	0	0	0	0	0	0	0	0	0	0	0	0	0	0	0	0	0	0	0	0	0	0	0	0	0	0	0	0	0	0	0	0	0	0	0	0	0	0	0	0	0	0.2107	0	0	0	0	0	0
AC127537.1	0.7061	0.7634	1.3769	1.326	1.122	0.764	0.6846	0.792	1.0103	0.7217	0.8387	1.5532	1.6632	1.9402	1.2951	0.4288	0.7636	1.5005	0.2881	1.4444	0.8398	0.866	0.724	0.9331	0.4085	0.9987	3.1609	1.4996	0.5477	0.8633	1.373	2.8087	0.8637	0.6871	1.0815	0.6972	1.4203	2.3006	1.4434	1.135	1.5102	1.4784	1.3075	0.6273	0.9771	1.3046	0.8148	1.0617	1.2758
AC126323.6	0.0486	0.0676	0	0	0.058	0	0.0283	0	0.0418	0.0746	0.0217	0	0.275	0.0382	0.0141	0	0.0631	0	0.0794	0	0.062	0.0447	0.0374	0	0.0281	0	0.0384	0	0	0.0892	0.0315	0.0967	0	0	0	0	0.0245	0	0	0	0.0851	0	0	0.1296	0	0.2427	0	0	0
CAMTA1-DT	1.4868	1.3779	1.2426	1.523	0.7594	0.6894	0.4942	0.8577	1.2763	0	1.3244	0.8625	1.2007	1.0005	0.7381	1.0319	0.6891	0.3869	0.5199	0.686	0.6496	1.1722	0.6534	0.421	0.9831	1.2017	1.0067	0	0.2471	1.0388	0.5507	1.1265	0.3118	0.31	0.5577	0	0.2136	0	2.233	1.0242	1.4867	0.593	1.1799	0.6793	0.7838	0.2355	0.9804	0.958	0.3636
C1RL-AS1	0.3616	0.7507	4.3578	0.7408	2.4134	2.5979	1.4977	1.6354	2.0116	1.885	0.9921	1.2115	2.1669	1.6011	1.7593	0.5095	1.0042	1.8091	0.2479	1.9809	0.3318	2.519	1.891	1.3763	1.59	3.1916	2.4452	0.62	0.6732	2.2284	1.425	1.074	1.0721	2.9556	1.4242	0.8398	2.0367	3.0397	5.8292	1.0986	3.493	1.4133	1.8882	1.1102	2.5221	3.1588	1.4855	1.1091	1.7909
LOXL1-AS1	1.3358	1.4366	2.1948	1.1825	2.162	1.5345	1.0744	1.465	2.4067	1.2895	0.617	1.85	1.212	2.2527	1.2226	0.661	0.6206	1.2916	1.4129	1.7471	0.9582	1.6484	1.319	0.948	1.4693	1.2129	1.1725	0.8406	0.5564	1.0283	1.7102	1.2901	1.3313	1.3479	1.0608	2.4231	1.8742	1.1552	1.8204	1.2326	3.4823	1.2661	2.2215	0.8438	0.852	1.3711	0.8944	0.7686	2.3147
AC103740.1	0.031	0.1053	0.0453	0.0212	0.1969	0.1564	0.1442	0.2641	0.0621	0.0317	0.046	0.1311	0.0584	0.0324	0.0419	0.0878	0.0402	0.1317	0.118	0.04	0.0474	0.133	0.0477	0.1228	0.3465	0.3214	0.0979	0.3469	0.0841	0.1263	0.241	0	0.1743	0.1206	0.2305	0.1346	0.0208	0.1009	0.2171	0.0872	0.0241	0.1874	0.043	0.3633	0.0762	0.0229	0.429	0.0776	0.1886
AL021578.1	0.1243	4.4934	1.8183	1.5282	1.9262	11.1648	10.9925	1.3387	0.7471	16.5829	1.7719	6.4371	7.5554	2.1473	5.6167	0.604	1.7747	1.6606	0.2029	1.6865	1.1406	24.9296	3.8244	12.5688	7.1927	9.1441	7.0712	7.057	3.1823	10.9447	7.0911	3.132	7.7553	3.8106	14.1994	0.7366	10.8784	3.2406	8.7135	8.693	7.1069	6.0738	5.5249	3.7108	11.4697	9.0961	7.747	2.43	2.199
AC009145.1	0.4071	0	0	0	0.2426	0.4405	0.2368	0	0	0	1.4507	0.31	0	0.1598	0	0	0	0	0.3322	0.1315	0.2075	0.6242	0.9393	0.4035	0	0.2879	0	0.2358	0	0.2489	0	0.2699	0.1494	0	0.2672	0	0.2047	0.3316	0.3567	0.9817	0	0	0.8481	0.217	0.3756	0	0	0.3061	0.2323
AL589986.2	0.222	0.2058	0	0	0	0	0.2583	0	0	0	0.1978	0	0	0	0	0	0	0	0	0	0	0.4085	0	0.4401	0	0	0	0	0	0.2715	0.2878	0.2944	0	0	0	0	0	0	0.389	0	0	0	0	0	0	0.2461	0	0	0
AC005632.6	0.0514	0.0953	0.8269	0.1579	0.5513	0.1668	0.7175	0.1384	0.1765	0.4728	0.2289	0.4957	0.5085	0.0403	0.2084	0.0624	0.1	0.1872	0.0419	0.3984	0.0524	0.3467	0.4743	0.2038	0	0.6543	0.4872	0.2382	0.1196	0.3771	0.1333	0.3407	0.3018	1.0502	0.4048	0	0.5169	0.5861	0.7205	0.2478	0.4197	0	0.2141	0.6027	0.6164	1.0256	0	0	0.1466
AL121890.5	0.29	0.2687	1.6963	0.594	1.0367	1.8823	0.6747	0.3903	0.2489	0.4445	0.7749	1.0303	0.4098	1.3658	0.6718	0.3522	0	0.3521	0	0.5619	0.2956	1.778	0.8919	0.5748	0	1.2304	0.4581	0.3359	1.0121	1.0636	0.3759	1.5378	0.4256	0.8464	1.1419	0	0	0.9447	2.5403	0.6991	0.6765	0.8095	2.0134	0.6182	0.535	0.9643	0.6692	1.7438	0.1654
AC005520.5	0	0	0.181	0.0423	0.0983	0.0893	0.144	0.0555	0.1062	0	0.1837	0.2931	0.2915	0.2914	0.1195	0	0.0268	0.1252	0	0.0799	0.042	0.2276	0.1903	0.0818	0.0477	0.0583	0.1303	0.0478	0.144	0.2017	0.0535	0.1094	0.0303	0.1204	0.1083	0.0489	0.0415	0.1344	0.2168	0	0.0962	0.4606	0.3437	0.1319	0.1142	0.1829	0.1904	0.124	0
AC087294.1	0.1281	0.1582	1.1237	0.1749	0.5596	0.3695	0.5959	0.6895	0.2565	0.1963	0.3422	0.3033	0.6033	0.4021	0.5192	0.3111	0.5539	0.3887	0.3483	0.4412	0.3699	0.445	0.2626	0.5077	0.0988	0.9056	0.3372	0.5934	0.3476	0.7307	0.2767	0.6226	0.2193	0.4361	0.1681	0.2529	0.2576	0.3477	0.6731	0.3088	0.7968	0.4767	0.2964	0.546	1.0633	0.6625	0.197	0.1284	0.2192
AC007038.1	1.4294	0.9935	6.2716	0.8541	1.9875	2.4487	2.3558	1.6033	1.6361	1.461	3.2893	3.0232	4.2087	2.3378	1.1729	0.7234	0.9275	1.5187	0.1944	1.462	0.6679	3.1409	1.0993	3.0696	1.1026	2.6957	0.941	0.9659	0.9701	3.7867	1.0809	2.8428	0.6119	2.2601	2.3456	1.1292	0.1198	1.3584	2.922	0.4308	2.5013	1.6627	2.9776	1.1428	1.6484	4.6216	0.5498	2.5073	1.4952
AL031985.4	0	0	0	0	0	0.1417	0	0	0	0	0.1167	0	0	0	0	0	0	0	0	0.0846	0	0.0803	0	0	0	0	0	0	0	0	0	0	0.0961	0	0	0	0	0	0	0	0	0	0.1819	0	0.1208	0	0.3023	0.1969	0.0747
AC008883.1	0	0.4233	0	0	0	0.4942	0	0	0	0	0.4068	0	0	0	0.2645	0	0	0.2773	0	0	0	0	0	0	0	0.646	0	0	0	0	0.592	0	0	0	0	0.5412	0	0	0	0	0.5328	0	0	0	0	0	0.527	0	0
AL139294.1	0	0	0	0	0	0	0	0	0	0	0	0	0	0	0	0	0	0	0	0	0	0	0	0	0	0	0	0	0	0	0	0	0	0	0	0	0	0	0	0	0.2008	0	0	0	0	0	0	0	0
AC096721.1	0	0	0	0	0	0	0	0	0	0	0	0	0	0	0	0	0	0	0	0	0	0	0	0	0	0	0	0	0	0	0	0	0	0	0	0	0	0	0	0	0	0	0	0	0	0	0	0	0
AC130469.1	0.4544	0	0	0	0	1.4748	0	0	0	0.6966	0.2024	0.6919	0	0.8918	0.1316	0.2759	0.4422	0	0	0.587	0.1158	0.8359	0.3494	0.4503	0	0	0.7179	0	0.2643	0.5555	0	0.6024	0	2.9842	0	0	0.457	0.7402	0	0.5478	0.265	0.3171	0.3155	0.2422	0	0.2518	0.2622	0.6831	0.3889
AC105001.1	0.3228	0.5235	0.7081	0.4408	0.3206	1.7753	0.9075	0.7965	0.8313	0.4124	0.3115	0.9558	0.5322	0.718	0.4674	0.196	0.6283	0.7839	0.7024	1.1468	0.5073	0.9567	1.0343	1.9729	1.5251	0.9131	0.5525	0.9348	0.5007	0.9538	0.3835	0.3923	0.9475	0.7852	0.565	0.6693	1.1633	0.8764	2.1209	0.8431	0.6904	0.9762	1.0833	0.6021	1.3897	0.9542	0.9312	0.6471	0.6753
SPAG5-AS1	0.023	0.1491	0.3025	0.0235	0.4109	0.3979	0.107	0.1547	0.2762	0.1762	0.6142	0.3617	0.3248	0.1444	0.3594	0.1117	0.1491	0.1535	0.0188	0.2821	0.0586	0.3524	0.4242	0.3189	0.1064	0.4551	0.2542	0.0799	0.1605	0.534	0.149	0.2438	0.1349	0.6709	0.3319	0.0272	0.3005	0.3744	0.6444	0.194	0.295	0.385	0.383	0.196	0.3605	0.4586	0.1061	0.1728	0.0656
AC145285.3	0.4897	0	0.7162	0.1672	0.3891	0.3532	0.5697	0.2197	0.5605	0.2503	0.5816	0.4143	0.2307	0.5126	0.4727	0	0.1059	0.0991	0	0.2109	0.1664	0.8008	1.0043	0.3236	0.1889	0.6926	0.5158	0.1891	0	0.3992	0.4232	0	0.599	0	0.2143	0.1934	0	1.3296	0.286	0	0.7617	0.6835	1.1334	0	0.4518	0.3619	0	0.7363	0.0931
USP46-DT	2.8597	6.3916	7.6267	7.4954	5.3127	4.8232	4.599	9.0569	5.1986	6.4476	3.4465	7.2154	4.2794	6.537	5.9434	4.9034	3.1653	5.9236	5.4218	7.2806	3.6869	5.8282	8.2794	7.1693	6.4232	7.6138	4.5181	6.2358	5.2844	6.376	9.1585	4.9069	3.9504	6.3835	7.1771	5.3819	3.8912	5.4808	5.6002	8.7201	6.2798	7.2789	5.0226	4.214	4.9661	6.1538	7.8615	6.1965	5.4228
FAM66D	0.084	0.278	0.6141	0.381	0.3003	0.1688	0.1954	0.323	0.3399	0.5334	0.2137	0.4019	0.2543	0.4615	0.271	0.1749	0.1635	0.4371	0.3329	0.2945	0.214	0.206	0.5351	0.1903	0.3887	0.3224	0.7582	0.3058	0.1675	0.3814	0.5288	0.1273	0.5723	0.3852	0.3465	0.1848	0.2896	0.5473	0.3784	0.3327	0.7838	0.9211	0.3499	0.3709	0.2988	0.4389	0.2907	0.3788	0.4244
AC025871.1	0	0	0	0.1232	0	0	0	0	0	0	0.1071	0.061	0	0.0944	0.0697	0	0	0	0	0	0	0.1475	0	0	0	0	0	0	0.1399	0	0.3118	0	0	0.1755	0	0.1425	0	0	0	0	0.2806	0.1679	0	0	0	0	0	0	0
LINC00624	0.0317	0.1321	0.3244	0.0649	0.1888	0.12	0.2212	0.2132	0.1224	0.0972	0.3528	0.193	0.2911	0.2487	0.0642	0.077	0.1645	0.0962	0	0.1637	0.0242	0.3109	0.1949	0.1884	0.0917	0.112	0.2503	0.0551	0.2396	0.2324	0.2054	0.063	0.0814	0.1156	0.1456	0	0.1593	0.1549	0.2776	0.0382	0.3512	0.1327	0.132	0.0844	0.2338	0.3864	0.0731	0.0715	0.1085
AL355483.2	0	0	0.1714	0	0	0	0.2727	0	0.1006	0	0	0	0	0	0.0679	0.1424	0	0	0	0	0	0.0719	0	0	0	0	0	0	0	0.1433	0	0	0	0	0	0.1389	0	0	0	0	0	0	0	0	0	0	0	0	0
AC139887.2	0.3774	1.0493	3.2015	0.9472	1.8442	1.8784	1.8881	0.9144	1.296	1.5045	1.5297	2.4522	1.6002	1.7481	1.0602	0.7564	0.7591	1.1916	0.5235	1.6091	0.5483	2.1408	1.8576	1.3093	1.2228	2.1086	2.8324	1.1368	0.9002	2.1227	1.639	1.3261	1.1633	1.7627	1.6598	0.7603	1.3665	2.1827	3.1412	1.6835	2.6418	1.4751	1.8869	0.7041	1.5146	2.9496	1.2412	1.1065	1.0444
AC006504.7	2.9151	2.3156	4.6694	2.1328	3.6396	1.8023	4.0373	3.7369	4.4091	3.4051	2.9677	3.1708	3.1389	4.2501	3.4572	1.8546	3.0623	3.5397	1.9256	3.2281	1.1321	2.6388	3.8431	1.1007	2.4093	6.8719	2.6318	1.7688	3.0686	5.6009	2.6991	3.497	2.343	3.039	3.0979	3.2897	0.2792	2.0352	4.6213	3.1796	3.8866	2.1314	2.6988	3.5514	2.049	3.2315	1.9222	2.7132	2.2968
AL023755.1	0.0208	0	0.0304	0.0213	0	0.0225	0	0	0	0.0319	0.0185	0.0106	0	0	0	0	0	0	0	0	0	0.0127	0.064	0.0824	0	0.0294	0	0	0	0	0	0.0276	0.0305	0	0.0273	0	0	0	0.0364	0	0	0	0.0577	0.0222	0	0	0	0.0313	0.0119
AL034417.4	0.1713	0.3771	0.9396	0.1755	0.3828	2.9427	2.8403	0.3747	0.717	1.4447	0.0572	1.5002	0.7869	0.6557	1.7986	0.078	1.459	0.9882	0.2097	0.5949	0.1092	0.6435	0.3294	2.165	1.0407	1.6357	1.1504	0.7691	0.3987	0.9688	0.6107	0.7099	1.6031	2.2505	2.7552	0.1015	1.4431	1.2211	1.576	0.5163	0.5746	3.7067	0.7435	1.6209	4.6627	0.4748	0.3213	0.322	0.5376
AC010618.2	0.3832	0.5328	1.9618	0.1963	1.5986	1.244	0.8917	0.5158	1.4805	0	1.3656	1.8481	2.7082	1.2035	1.4428	0	0.6217	0.349	0	0.7427	0.1953	1.5276	0.5895	0.7597	0.2217	2.4393	2.1192	0	0.8918	2.3429	1.242	1.7785	0.7031	1.3984	0.2516	0	0.1927	3.746	3.6933	0.231	1.3413	1.6048	0.7983	1.0213	0.1768	2.9739	0.6634	1.1524	0.5467
C21orf91-OT1	0.0883	0.0819	0.2583	0	0.1053	0.0956	0	0	0	0	0	0.0448	0	0.1387	0.0512	0.1073	0	0	0.1441	0	0	0	0	0.1751	0	0	0.1395	0	0	0	0	0	0	0.2578	0	0	0	0	0.4643	0	0.2061	0.1233	0	0	0	0	0	0	0
AC011816.2	0	0.2938	1.3912	0	0.7558	0.8577	0.7378	0.2134	1.2249	1.7014	0.4237	0.6438	1.1203	0.7468	0.9182	0.3851	0.5143	0.385	0.1294	0.4096	0.2424	0.8749	1.2192	0.6285	0.3669	0.6727	1.0019	0.3673	0	0.7754	1.0275	0.6306	0.349	1.1569	1.8731	0.1879	0.6378	1.2913	0.5556	0.3822	1.2947	1.1065	1.321	0.169	0	1.406	0.1829	0.7151	0.4523
AC026979.3	0.9566	0.6332	3.5977	0.5599	1.303	2.6615	1.9079	3.311	1.5251	1.4666	1.826	2.0811	2.3177	2.3603	3.4828	0.166	1.3301	1.3276	0.8921	2.0304	0.6269	1.7598	0.6306	1.6254	2.2138	3.6726	2.375	1.2665	1.908	2.8406	2.6573	3.4428	1.5044	3.5903	2.6911	1.4574	1.237	2.2263	3.8313	0.9885	3.1886	2.6706	1.7081	1.7482	0.7565	3.0299	1.4193	1.0274	2.1833
AC002463.1	0	0.0318	0.0251	0.0704	0.0614	0.0929	0.02	0.0462	0.0147	0.0263	0.1071	0.0785	0.0243	0.0405	0.0895	0.0417	0.0334	0.0104	0.028	0.0222	0.0263	0.0527	0	0.1021	0	0.0972	0.0814	0.0398	0	0.084	0.0445	0.0911	0.0252	0.0501	0.0902	0	0.0345	0.1119	0.0301	0.0207	0.0801	0.024	0	0.0549	0.1109	0.0381	0.0198	0.0516	0
AC008687.2	0	0	0.4958	0	0	0	0	0	0	0	0	0.1721	0	0.1331	0.2945	0	0	0	0	0.219	0	0.1039	0	0	0	0	0.2678	0.1964	0	0.4145	0.2197	0.2248	0.2488	0.2474	0.2225	0	0	0	0	0	0.3955	0	0	0	0	0.3758	0	0	0
AC145423.1	0.7376	0	3.2364	0.3778	0.4395	1.9952	2.1454	1.9857	2.5329	1.1309	3.9424	2.2466	2.6062	1.7372	1.2817	0	0.9572	0.2239	0	1.4295	0.564	1.5831	1.7018	2.9244	0	0.5217	1.7481	0.8545	3.0038	2.2547	0.4781	1.467	0.812	1.6149	0.9683	0.437	0.3709	1.8025	2.5849	0.4446	3.8723	0.5148	3.0731	0.7863	1.0208	2.4531	0.4256	1.109	0.6313
MRPL20-AS1	12.3482	16.551	24.3854	15.8284	24.361	14.3793	16.8006	21.8792	26.7702	13.0488	13.1125	23.6203	17.1065	22.2634	17.3751	11.7777	17.7668	19.9709	17.9884	19.9417	14.1346	15.3794	19.3679	15.8344	14.3685	19.7845	19.5642	12.7285	20.6575	18.1686	18.0415	23.9573	15.4873	20.9244	21.1102	21.0797	8.6302	22.2755	20.2303	14.9283	26.1252	21.3746	23.0097	16.5469	13.1618	21.1128	14.8124	22.8138	23.7832
SH3BP5-AS1	0.7306	2.4945	11.0976	2.0613	3.9259	13.5492	5.2191	3.278	2.8388	6.1508	5.138	9.0047	7.6808	4.9608	7.4239	1.3077	3.0272	3.4864	0.4184	6.715	1.3654	9.2511	5.1849	5.5898	4.2565	9.663	8.7078	3.3111	2.237	9.2777	4.835	4.9794	2.5115	10.6072	8.4638	1.458	4.0092	10.2525	14.6205	3.6003	7.7158	8.6235	6.4793	5.1648	4.4462	10.0173	3.7272	2.2162	3.0277
AL117327.1	0.5509	1.1412	1.5641	1.195	0.3862	1.7532	2.7522	1.0032	1.8083	0.6459	0.2021	1.6121	0.5038	2.4424	1.9709	0.5904	0.2734	0.8854	0.2909	1.6957	0.4955	0.6359	2.542	2.5053	1.1249	1.4668	1.1776	1.5767	0.4148	0.7528	2.1844	1.7617	0.9037	1.8919	2.6377	0.6144	1.3363	2.3757	1.9306	1.3674	2.1927	1.5832	1.5752	1.0018	0.9268	1.2214	1.0845	1.2668	1.4607
AC087276.2	0	0.2076	0.3276	0.1147	0.1335	0	0	0.1508	0.1923	0.1717	0.1995	0.4548	0.1583	0.0879	0.2595	0	0.218	0.068	0.0914	0.3618	0	0.4808	0.1723	0.222	0.1296	0.3168	0.3539	0	0	0.1369	0.1452	0.4455	0.0822	0	0.147	0	0.1126	0.5474	0.3925	0	0	0.3127	0.7777	0.2388	0	0.6208	0.2585	0.1684	0.0639
AC069023.1	0.7977	0.3696	1.1667	0.8171	0.9507	1.2946	0	0.5369	0.6848	0.6115	1.0659	0	1.1274	0.3131	0	0.9689	0	0.4843	0	0.5153	0	2.4458	0.6135	2.3719	0	1.1283	0	0	0	3.9014	0.517	0	0	1.1643	0	0	2.808	0	1.3977	1.9233	0	0.5567	3.8773	0.4252	0	1.7686	0.4602	0	0.2276
AC135050.4	0	0	0.2558	0	0.6253	0.3785	0.4069	0	0.1501	0.2681	1.0905	0.2663	0.2472	0.1373	0.7091	0	0.227	0.2124	0	0.3389	0	0.5362	0	1.0401	0	0.2474	0.5526	0.2026	0.407	0.4277	0.2267	0.2319	0.2567	0.7658	0	0	0.5277	0	0.3064	0	0.4081	0.4882	0.9715	0.1864	0.3227	0.3878	0	0.263	0
AC022960.1	0	0.4695	1.1113	0.2595	0	1.0962	0.5894	0.6819	0.2174	0	0.2256	0.7714	0.358	0	0.8802	0	0	0.1538	0	0.1636	0.1291	0.6213	0.7792	1.5063	0.5862	0.7165	1.6007	0	0	0.6194	1.6417	0.3358	0	0.7394	0.9976	0.3001	0.2547	0.8253	1.7753	1.2214	0	0.7071	1.407	0.27	0.701	0.8424	0	1.1425	0
AL139123.1	0	0	1.1992	0.21	0	1.5526	0.477	0.2759	0.3519	0	0.913	0.6243	0.5794	0.9656	0.3562	0	0.399	0.2489	0	0.5297	0	1.257	0.6306	0.4064	0.2372	0.8698	0.6477	0	0.477	1.0026	0.7972	0.5436	0	0.5984	0.2691	0.2429	0	1.0018	1.4367	0	0.2391	0.5723	0.854	0.8741	0	1.3635	0.2365	1.2328	0
AP002884.3	0	0.0722	0.2278	0	0.0928	0.337	0.3624	0	0	0.1194	0.0694	0.0791	0.1101	0.0611	0.0902	0	0	0.0473	0.0635	0.1509	0	0.0955	0.1198	0.1544	0	0.1101	0.123	0	0	0.0952	0.2019	0	0	0.1137	0	0	0.1566	0.2537	0.6822	0	0.0908	0	0.3244	0	0.2873	0.0863	0	0.2342	0.0889
SMILR	0	0	0	0.4898	0.19	0.1725	0.5563	0.2145	0	0	0	0.0809	0	0.2503	0	0	0	0	0.3902	0	0	0.0977	0.2452	0	0	0	0	0	0	0.1949	0	0	0.117	0	0.2093	0.1889	0	0.2597	0	0	0	0.2225	0	0	0.1471	0	0	0	0.1819
AC034198.2	2.2469	0.961	1.7694	1.9474	1.2359	1.122	1.0054	1.6285	1.3353	0.53	0.6158	2.0179	1.7099	0.8141	2.5027	0.6298	1.4579	0.8395	0.2821	1.2281	1.3214	0.8479	1.595	0.6852	1.7999	1.9557	2.1845	2.0022	1.2065	2.1132	1.7924	2.0625	0.8879	1.5136	1.1345	0.4096	1.043	1.6894	1.2114	1.4585	3.2261	2.4125	1.4401	3.1321	1.1162	1.5328	1.9944	0.7796	1.4792
LINC02788	0	0	0	0	0	0	0	0	0	0	0	0	0	0	0	0	0	0	0	0	0	0	0.1337	0	0	0	0	0	0.1011	0.1063	0	0	0	0	0	0.103	0.0874	0	0	0	0	0	0.1207	0.0927	0	0.0964	0	0	0
AC098679.5	0	0	0.5428	0.1901	0	0	0	0	0	0	0	0	0	0	0	0	0	0	0	0	0	0	0	0	0	0.2625	0	0	0	0	0.2406	0	0	0	0	0	0	0	0.3252	0	0.2165	0	0	0	0	0	0	0	0
AC009137.2	0.1375	0.1274	0	0.1409	0	0	0	0.1851	0.118	0.2108	0.1225	0.1396	0.1943	0.108	0.2389	0	0.3569	0.0835	0.3366	0.0888	0	0.1687	0	0.2726	0	0.5835	0.2173	0	0	0.1681	0.3565	0	0.3028	0.4014	0.1805	0.1629	0.2766	0	0.2409	0.3316	0.3208	0.1919	0	0.1466	0.2537	0.7622	0	0.6203	0.1569
AC118755.1	0	0.8378	0	0	0	0	0.5259	0	0	0	0	0.2295	0	0	0	0	0	0.5489	0	0.876	0	0	0	0	0	0	0	0	0	0	0	0	0.3317	0	0	0	0	0	0	0	1.0547	1.2619	1.2555	0	0	1.0022	0	0	0.2579
AP002505.3	0	0	0	0	0	0	0	0	0	0	0	0.2279	0.2115	0.1175	0	0	0	0	0	0	0	0	0	0	0	0.2117	0	0	0	0	0	0	0	0	0	0	0	0	0.2622	0	0	0	0	0	0	0	0	0	0
CD81-AS1	0.0572	0.3179	0.418	0.0586	0.3406	0.4329	0.9311	0.6925	0.3435	0.0876	0.1528	0.6094	0.4847	0.359	0.2318	0.2777	0.3709	0.4165	0.6997	0.517	0.2914	0.2103	0.3517	0.1133	0.3969	0.8894	0.5419	0.596	0.5986	0.1398	0.4446	0.6821	0.5454	0.5006	0.1501	0.4064	0.345	0.0931	0.3005	0.2067	0.5335	0.0798	0.6351	0.2437	0.6328	0.6337	0.4617	0.4297	0.424
LUCAT1	0.0426	0.1628	0.2647	0.0982	0.2157	2.4479	0.8237	0.0788	0.1005	0.2938	0.3936	0.3243	0.2784	0.3134	0.1264	2.541	0.5492	0.1293	0.1868	0.1582	0.0895	0.519	0.1638	1.1291	0.2772	0.8659	0.5635	0.1665	0.192	0.3124	0.1104	0.1835	0.5938	0.2098	0.1957	0.1892	1.2689	0.1214	0.3078	0.2952	0.2919	0.4161	0.5101	0.5334	2.1511	0.3836	0.1351	0.1361	0.0881
LINC02296	0	0	0.474	0.166	0	0	0.1885	0	0	0	0.2887	0.7402	0.687	0.636	0.5631	0	0.9462	0.0984	0	0	0.0826	0	0	0	0	0	0.256	0	0.5656	0	0	3.4374	0.2378	0.7095	0.2127	0	0.163	0.7919	0.8517	0.1953	0.189	0	0.9001	0.1727	0.1495	0.8981	0.187	0.2436	0
AL137003.1	5.6959	5.1176	14.4256	7.9688	4.8014	10.1459	13.8186	8.1341	7.7816	5.7507	4.4859	10.6659	6.5774	9.9792	11.2247	2.32	3.4704	5.1661	4.6193	7.5607	4.3193	7.2198	12.126	15.7658	7.6755	11.2003	6.5846	10.3801	6.1421	8.2381	10.0847	15.2422	8.7423	12.5205	13.9061	5.5146	6.8114	8.8263	8.337	9.9649	5.7939	12.4589	9.5499	6.0347	18.1352	10.4337	7.4943	7.3628	6.3213
ARMC2-AS1	0	2.1881	11.5104	0.8062	0.938	0	2.7468	3.178	0	1.2066	1.4021	15.5805	3.3369	7.4143	4.1026	0	0.5107	1.4335	0	1.5252	0	0.9652	3.6315	3.1202	0	1.1132	3.7303	0	0	1.9246	0	3.1305	0.5776	1.1487	2.0664	0	2.3746	1.2821	0	1.8976	12.854	6.5913	4.3719	0	0.7261	3.4898	0.9082	0	0.8981
AC025254.1	0	0.3307	0	0	0	0	0	0	0	0	0	0	0	0	0	0	0	0	0	0	0	0	0	0	0	0	0	0	0	0	0	0	0	0	0	0	0	0	0	0	0	0	0	0	0	0	0	0	0
AC131944.1	0	0.0458	0.7222	0.1012	0.0589	0	0.2298	0	0.0424	0	0.132	0.2005	0.0698	0	0	0.06	0	0.03	0.0806	0	0	0.0303	0.076	0	0	0	0.078	0.0572	0	0	0	0.0655	0.0362	0	0.0648	0.0585	0.0497	0	0	0	0.1152	0.0689	0.0686	0	0.0911	0	0	0	0
AC015849.4	0.2094	0.5821	0.6124	0	0.4991	0.2265	0.2436	0	0.1797	0.321	0.746	0.8502	0	0.1644	0.4851	0	0.2717	0.1271	0	0.1353	0.2134	0.642	1.2881	0	0	0	0.6616	0	0.4872	0.512	0.2714	0.5552	0	1.5279	0.2749	0	0	0.6822	0.3669	0	0.2443	0.2923	0.5815	0.2232	0.3863	1.3926	0.2416	0.9444	0
AL391840.3	0.5579	1.551	1.4505	2.5398	0.8865	0.8048	1.8029	0.9178	0.9578	1.1404	0.773	2.3284	1.0513	1.9952	0.9694	0.7529	0.5631	0.6398	0.8093	1.1612	0.5687	1.2544	0.8581	1.1059	1.5062	1.6659	1.0773	0.7899	0.6491	0.7579	1.9285	0.9863	0.9098	0.9047	1.4648	0.6611	1.2469	0.8079	0.5431	0.9715	3.1096	1.5574	1.033	0.5947	0.9722	2.1989	0.9299	1.0252	1.344
AL035409.1	0	0.1175	0.1236	0.0866	0.1511	0.8687	0.1475	0.1706	0.2539	0.2591	0.0753	0.7936	0.1194	0.2986	0.4161	0.0513	0	0.0513	0	0.1911	0.0646	0.4664	0.325	0.7539	0	0.6575	0.3338	0.2937	0.2458	0.2583	0.1096	0.1121	0.124	0.0617	0.5547	0.0501	0.2125	0.413	0.2962	0.2038	0.3944	0.4719	0.2347	0.0901	0.1949	0.609	0.0975	0.1906	0.1205
ABCC5-AS1	0.3759	0.5225	0	0.9626	0.224	0	2.1865	0.253	0.1613	0	1.8416	1.431	0.5312	1.9181	0.3266	0	0.1219	0.6847	0.1534	0.8499	0.479	1.0373	0.2891	0.3726	0.4349	0.5317	0	0	0	0	0	0	0	0	0	0	0.378	0.6124	1.3172	0.2266	1.0963	0.787	0.783	0.4007	0	0.2083	0.2169	0.5652	0.4289
Z69666.1	0.11	0.102	1.1266	0.4509	0.7869	0.2381	0.2561	0.5925	0.0945	0.5061	0.5882	0.8379	0.1555	0.3456	0.1275	0	0.1428	0.1336	0	0.4265	0.0561	0.4724	0.5078	0.2181	0	0.467	0	0	0.128	0.4037	0.2853	0.4377	0.1615	0.4818	0.1445	0.2608	0	1.2549	0.1928	0.398	0.8987	0.768	0.1528	0.2346	0	0.9759	0.254	0.1655	0.0628
AL137786.1	0.2983	0.3871	1.5998	0.8556	0.3555	0.2152	0.509	0.1606	0.0854	0.0915	0.2835	2.5037	0.5622	0.687	0.5299	0.0242	0.0516	0.1087	0.0649	0.5653	0.0811	0.2195	0.0306	0.0394	0	0.1407	0.0943	0.023	0	0.1945	0.0516	0.7911	0.0292	0.1161	0.1044	0.1178	0.4401	0.1944	0.4879	0.048	1.9026	1.166	1.1324	0.1696	0.055	0.022	0.023	0.0598	0.4312
AC092839.1	0	0.2167	0.342	0	0	0	0.544	0.3147	0	0	0	0.2374	0	0.1836	0.4063	0	0	0	0	0	0.1192	0.4301	0.3596	0	0	0.3307	0	0	0	0	0.6062	0	0	0.3413	0.6139	0	0	0	1.229	0	0.5455	0	0.3247	0	0	0.2592	0	0	0.2668
AC010245.2	1.8883	3.3599	5.4129	1.9342	1.9804	3.841	3.7786	4.0667	2.9827	3.3583	3.2969	3.7958	4.1632	3.9136	4.7686	1.5595	2.3034	2.5222	1.6024	2.7812	1.309	3.2422	5.1117	4.6415	3.0589	4.7007	4.2961	3.6749	2.4607	3.2323	4.1123	5.0074	1.6075	5.953	2.8756	1.7005	2.6588	4.4297	4.4998	3.2781	4.494	4.1118	5.0349	5.4752	2.4389	6.531	2.6148	4.429	3.6632
CARD11-AS1	0	0	0.3991	0	0	0.1968	0	0.1224	0	0.1395	0	0.0462	0	0	0	0	0	0	0	0	0	0.0558	0.1399	0	0	0	0	0	0	0	0.1179	0	0	0	0	0	0.0915	0.1482	0	0	0	0	0	0	0	0.2017	0	0	0
AC104964.2	0	0.0176	0.2778	0.1362	0.0905	0.1644	0.0442	0.0767	0.0978	0.0582	0.1015	0.135	0.1611	0.0746	0.066	0.0461	0.0739	0.0231	0.0155	0.135	0.0387	0.1281	0.0584	0.1506	0.044	0.2686	0.18	0.022	0.1547	0.1626	0.0985	0.1259	0.1115	0.1109	0.0748	0.1125	0.1337	0.1856	0.0998	0.2061	0.0665	0.0265	0.0791	0.0405	0.0876	0.2316	0.0877	0.0857	0.0867
LIVAR	0	0	0.6714	0	0.2736	0.2484	0	0.309	0	0.3519	0	0	0	0	0	0.5576	0	0	0.1873	0	0.234	0	0	0.455	0	0	0.7253	0	0	0	0	0.3044	0	0.335	0	0	0.4617	0	0	0	0	0	0	0	0.2118	0	0	0	0
MANEA-DT	0.2332	0.2881	1.5916	0.637	0.3706	0.4205	0.4974	0.6278	0.1335	0.2383	0.8655	1.164	0.6591	1.0984	0.4277	0.236	0.1765	0.2832	0.2537	0.5774	0.3764	0.4528	0.4782	1.0786	0.5846	0.9895	0.6754	0.2701	0.2713	0.6178	0.7557	0.773	0.4564	0.2269	0.5102	0.4605	0.3127	0.4432	0.5448	0.5622	0.7708	0.7595	1.2414	0.2072	0.2151	0.6463	0.3588	0.5259	0.3548
PRANCR	0.2691	0.2328	0.3674	0.5146	0.2566	0.3009	0.4279	0.3139	0.1386	0.2338	0.4315	0.6193	0.3423	0.331	0.3169	0.1852	0.227	0.2342	0.161	0.284	0.224	0.3961	0.3449	0.1956	0.2491	0.4314	0.3968	0.4572	0.1983	0.6033	0.6163	0.4877	0.2304	0.4844	0.2473	0.1594	0.3519	0.5115	0.5816	0.2595	0.7012	0.5635	0.4859	0.2486	0.3393	0.5967	0.3002	0.3642	0.1894
BCDIN3D-AS1	0.1331	0.2775	0.6082	0.2215	0.4361	0.324	0.4064	0.3582	0.3427	0.255	0.1778	0.8359	0.5407	0.6138	0.3083	0.202	0.0971	0.2525	0.285	0.4083	0.3476	0.459	0.2047	0.1978	0.3465	0.3765	0.4468	0.1927	0.271	0.4271	0.1294	0.5514	0.2442	0.3885	0.6115	0.4139	0.1673	0.7588	0.5538	0.3409	0.6404	0.5573	0.5544	0.2305	0.0767	0.4979	0.3839	0.2251	0.484
DSCR4-IT1	0	0	0	0	0	0	0	0	0	0	0	0	0	0	0	0	0	0	0	0	0	0	0	0	0	0	0	0	0	0	0	0	0	0	0	0	0	0	0	0	0	0	0	0	0	0	0	0	0
AC002064.2	0	1.696	4.4608	0.9373	1.454	1.98	3.1936	1.2316	0.2618	0	0.2717	11.7666	1.2932	3.5917	1.4133	0	0.3958	0.3704	0	1.7732	0.6218	2.2444	1.4074	2.4184	0.7058	1.2942	1.9275	0.3533	0.7097	1.1188	1.5815	0.8088	0	0.4452	1.2012	0	1.8405	2.9813	1.0688	0.3677	5.6931	2.5544	1.6943	1.3005	1.1255	3.7192	1.0559	0.4586	0.5221
AC092683.1	0.0262	0.0121	0.0383	0.0537	0.0937	0.383	0.0305	0.1765	0.1125	0.2211	0	0.1464	0.0926	0.0515	0.0532	0.0159	0.2041	0.1114	0	0.2117	0.02	0.3859	0.121	0.6237	0.1213	0.1669	0.0414	0.1974	0.0305	0	0.119	0.0521	0.0289	0.0574	0.1721	0	0.0396	0.2136	0.3675	0.0474	0.2906	0.2562	0.2549	0.0559	0.2903	0.0291	0.0454	0.0591	0.0299
AC016590.2	0.2351	0	2.7502	0.2408	0.8404	0.763	0.2735	0.3164	1.6143	0.3604	1.4657	2.1477	1.661	2.0299	0.2723	0	0.305	0.1427	0.1918	0.3037	0.2396	1.009	0.3615	0.466	0.272	0.3325	0.7427	0	1.0939	1.1496	1.2188	0.3117	0.69	1.0292	0.6172	0	0	2.6805	2.883	0	1.9195	0.9843	0.9793	0.7517	0.2169	1.824	0.2712	0	0.2682
CRNDE	4.1233	4.0322	8.8352	5.5679	5.1426	3.0671	5.6824	3.7349	2.7988	3.565	4.2388	8.5697	6.0899	7.2315	5.5505	3.4866	2.2943	3.4312	2.1175	4.4289	2.4468	6.7657	3.1617	3.5046	2.9055	5.5184	4.7816	2.8187	3.8142	5.2686	3.9931	6.8655	2.3618	4.5047	5.5545	2.5778	3.9119	6.8636	5.9015	3.3668	8.4808	6.1151	7.0078	4.3443	3.1626	8.7098	2.946	5.3614	2.9099
AC116025.2	0	0	0	0	0.2371	0	0.463	0	0	0	0	0.404	0	0	0.1152	0	0.1291	0	0	0	0.1014	0.122	0	0.3944	0	0.2814	0	0	0	0	0	0	0	0.2904	0	0	0	0	0.3486	0.2399	0	0	0	0	0.1836	0.6617	0	0	0
AC087521.2	0.4332	1.3977	1.5252	1.0682	0.2486	0.7291	0.9893	0.4535	0.1377	0.3198	0.3144	1.6777	0.4082	1.3351	1.0965	0.1364	0.1353	0.2533	0.1178	0.5804	0.2208	0.6001	0.3455	0.3816	0.1856	0.4539	0.1774	0.3345	0.112	0.4316	0.6447	0.6382	0.1766	0.3981	0.5687	0.076	0.9036	0.6012	0.6466	0.4835	1.7033	1.0302	0.9135	0.2223	0.37	0.6047	0.2222	0.1447	0.3112
AL445222.1	0.1404	0.3902	1.0264	0	0.3346	1.2149	1.1431	0.3779	1.4459	0.4304	0.125	2.5649	0.9919	1.6529	0.4065	0.5114	0.5464	0.8522	1.8325	1.8134	0.3577	1.6353	0.8635	1.3912	0.812	1.9853	1.5523	0.9756	1.6331	2.231	1.2736	2.2332	0.8241	1.2292	1.4741	0.8316	0.5647	1.8293	2.2134	0.6768	1.1462	2.547	0.9746	0.4489	0.6475	2.0228	0.4859	1.0552	1.3614
AC097376.3	1.1747	1.6124	2.3663	2.4292	1.5849	2.0264	3.0556	2.0883	1.3889	1.8519	1.2932	2.8183	2.1301	2.4795	2.3813	1.3056	0.8413	1.3793	1.0128	1.4389	1.0337	2.161	2.1818	2.724	1.9491	2.2728	2.6788	1.9128	1.4312	2.0596	2.6001	2.7477	1.1142	2.3453	2.9969	1.4182	2.4855	3.3038	2.5243	2.4448	2.34	2.243	2.6779	2.28	2.4537	2.7395	1.7519	1.9328	1.4985
MCM8-AS1	0	0	0	0.0919	0.3206	0	0	0	0.154	0.1375	0	0.091	0	0.0704	0.0519	0	0.0582	0.0544	0.0732	0	0	0	0	0	0	0.3805	0.425	0.1039	0.1043	0	0	0	0.0658	0	0	0	0	0	0	0	0.2092	0.1252	0.1245	0	0	0.1988	0	0	0.1535
AL445309.1	0.2216	0.2875	1.4907	0.1362	0.6338	1.3426	2.5779	1.1334	0.4946	1.0871	0.8685	1.5072	1.19	0.835	0.6417	0.2691	0.3451	0.7265	0.0362	1.0306	0.384	0.7609	0.6135	1.0542	0.8717	1.8805	1.8905	0.6674	0.9281	1.3546	1.666	1.1752	0.8131	1.0996	1.0472	0.6302	0.936	1.5883	1.553	1.0685	2.7401	1.8558	2.031	0.9921	0.6542	1.523	0.7671	0.7996	0.7586
CDC42-AS1	0.1027	0.0635	1.9032	0.2455	0.653	0.8522	0.1992	0.3227	0.3822	0.105	0.5491	0.9213	0.6292	0.6183	0.4562	0.0832	0.1555	0.3119	0.0559	0.3761	0.0698	0.756	0.2107	0.3394	0.1189	0.3391	0.5951	0.0397	0.1992	1.0468	0.2663	0.4541	0.1759	0.5498	0.1798	0.1623	0.2066	1.2831	1.7401	0.2064	0.3995	0.5258	0.428	0.5476	0.3791	1.1768	0.1976	0	0.1954
AL355916.2	0	0.9586	1.2876	0.5636	0.4197	2.0479	0.7425	1.0368	0.5668	0.7086	0.4901	0.6591	0.3422	0.6739	0.4462	0.2673	0.3427	0.628	0.0898	0.8815	0.1571	1.0122	0.9478	0.8726	0.764	1.4943	0.6955	0.7904	0.5121	1.1571	2.0542	0.2043	0.3876	0.8994	1.0113	0.2869	1.793	1.0756	1.5425	1.1674	0.6162	0.6144	0.8558	0.8446	1.1168	1.3663	0.7111	0.3309	0.54
AC004982.1	2.6098	3.8006	4.3621	3.7098	1.5869	5.3592	4.2135	2.7242	2.1032	5.0627	2.3247	5.9478	4.5917	3.9304	6.5708	1.3584	1.797	1.8108	1.7818	2.5116	2.1718	3.2333	3.1948	3.9064	2.3418	4.2187	5.4696	2.5296	2.2308	4.1677	3.383	5.0845	1.9543	4.6641	4.8944	1.2622	3.3747	2.95	4.3861	3.3388	5.9028	5.3527	3.9941	4.0311	2.4568	4.3691	3.1959	1.9219	1.7625
AL137157.1	0.1917	0.4974	0.0561	0	0.1828	0.4978	0.1338	0.1548	0.1317	0.2351	0.2049	0.253	0.2167	0.0903	0.4886	0.1397	0.1741	0.2561	0.3441	0.322	0.1759	0.3292	0.1179	0.38	0	0.2169	0.1817	0.1332	0.2677	0.1875	0.2982	0.1017	0.1126	0.1119	0.2013	0.1817	0.0771	0.3748	0.0672	0.4622	0.1342	0.2676	0.1065	0.1226	0.2122	0.3825	0.177	0.4612	0.1531
SLC35F3-AS1	0	0	0	0	0	0	0	0	0	0.3483	0	0	0	0	0	0	0	0	0	0	0	0	0	0	0	0	0	0	0	0	0	0	0	0	0	0	0	0	0	0	0	0	0	0	0	0	0	0	0
AC133106.1	0	0	0	0	0	0	0	0	0	0	0	0.1127	0	0	0	0	0	0	0	0	0	0	0	0	0	0	0	0	0	0	0	0	0	0	0	0	0	0	0.7781	0	0	0	0	0	0	0	0	0	0
LINC01389	0.9125	0.5074	1.0676	1.3085	0.6525	1.7771	0.4246	0.4913	0.94	1.399	0.9754	2.4086	0.2579	1.2894	0.5285	0.665	0.4737	0.6648	0.1489	0.3537	0.093	1.5667	0.8421	0.7235	0.6335	1.5488	0.2883	1.4799	0.2123	1.7851	1.1828	0.7259	0.4018	1.5982	0.2396	0.2162	1.8355	1.4865	1.9186	0.44	0.8516	2.5474	0.5069	0.7782	1.1785	1.8208	0.4212	0.2744	0.4165
SAP30L-AS1	0.3748	0.5621	1.0964	0.3979	0.398	0.4056	0.555	0.4953	0.3803	0.2299	0.6131	0.7057	0.5009	0.5297	0.6118	0.0745	0.2123	0.4551	0.1668	0.5371	0.132	0.6352	0.4088	0.4999	0.6466	0.8772	0.6783	0.3237	0.4758	0.7666	0.6802	0.4247	0.3001	0.4576	0.6263	0.4361	0.3838	0.5995	1.1822	0.5669	0.6996	0.409	0.5963	0.494	0.6224	0.9519	0.5505	0.3074	0.3655
AC015853.3	0	0	0.8091	0.1889	0.2198	1.1971	0.8581	0.4964	0.6332	0.2827	0.1643	0.8425	0.5212	0.2895	0.1068	0.224	0	0.112	0	0.2382	0.188	0.7916	0.5673	0.3655	0.2134	0.2608	0.5827	1.0681	0.2146	0.9019	0.4781	0.2445	0.5413	0.5383	0	0.2185	0.3709	1.8025	0.6462	0.4446	0	0	0	0.1966	0.5104	0.4088	0.2128	0.5545	0.4209
AC003681.1	0.0805	0.1044	0.4603	0.0953	0.1854	0.3947	0.258	0.1781	0.1274	0.2139	0.3027	0.3895	0.134	0.1629	0.1595	0.0891	0.1114	0.1162	0.0773	0.1987	0.0611	0.318	0.1898	0.2375	0.1242	0.2504	0.2176	0.1284	0.1165	0.5467	0.1924	0.1589	0.0814	0.1905	0.2583	0.0657	0.277	0.3351	0.517	0.1207	0.3401	0.1822	0.2757	0.0972	0.2079	0.563	0.161	0.1156	0.1224
AC005034.2	0.2129	0	0.9342	0	0.2537	0.6911	0	0.5732	0	0.3264	0.1897	0.1081	0.6018	0	0.37	0	0	0.2585	0	0.5502	0.1085	0.3917	0.3275	0.8441	0.7391	0.3012	0	0.2466	0	0.5207	0	0	0.1563	0.6215	0.2795	0.2523	0.2141	0	0.3731	0	0	0	0.2957	0.4539	0.1964	0.236	0	0.3201	0.3644
AC044810.2	0.4998	0.3184	1.3248	1.7597	0.6701	0.7435	1.2355	1.2192	1.0457	0.7662	1.6416	1.316	0.7505	1.177	3.3469	0.2276	0.4661	0.6069	0.5862	0.7062	0.5254	0.747	0.9608	4.3961	2.2047	1.0603	1.0857	1.0493	0.7268	0.8784	2.8748	1.5323	0.6648	1.1853	3.0754	0.4441	1.9791	1.1704	0.8757	1.3933	0.4373	1.526	0.9977	0.3996	0.9509	1.3504	0.7569	0.9393	0.6772
OTUD6B-AS1	7.1618	7.0192	10.4743	10.5219	5.822	11.3662	10.1777	8.7832	7.8485	6.1153	4.4713	11.575	7.7528	10.5482	9.5941	7.2505	4.3154	5.4638	8.0526	8.5232	8.1368	8.2062	9.4713	12.8641	9.6765	10.5736	9.7289	8.6079	6.445	6.5318	12.1072	7.9745	5.5584	11.3032	12.1083	6.7975	7.5455	9.433	9.3604	9.3902	8.3341	10.7473	10.1076	6.9274	7.1612	8.5056	9.5778	8.3286	9.7016
HMGN3-AS1	2.2441	2.6342	3.3257	1.7163	1.2481	1.4568	1.636	1.8526	1.4898	1.9267	1.5192	3.5084	1.2686	3.9932	2.0796	1.1992	0.8348	1.8711	2.0264	1.9328	1.3116	1.5779	2.255	3.0249	2.2157	1.6928	1.3709	1.1438	1.7754	1.3536	2.0556	3.3324	1.1199	1.3974	1.4533	1.4891	1.4143	1.9985	2.2543	1.7675	3.6651	1.7959	2.8671	1.5948	1.3802	2.554	2.4859	1.7095	1.8096
AC021078.1	0.5818	1.9202	5.1949	1.0141	2.1531	7.4875	5.2604	3.0087	2.1292	5.8682	3.4914	4.9065	5.7846	4.0225	3.6239	1.3389	3.1126	2.4664	0.9828	3.3956	1.1497	7.3292	2.9514	8.3967	3.7674	6.3089	4.9829	3.3698	2.2682	7.9621	2.6991	3.8976	2.9138	4.052	6.5523	1.1611	5.6563	3.9075	8.9778	3.2115	4.0009	5.2002	5.3722	4.2216	7.6367	6.2571	3.4627	2.041	2.0441
ANKRD44-IT1	0.907	0.0764	0.3618	0	0.4914	0.1784	0.3837	0.111	0.1416	0.2528	0.5876	0.5441	0.5827	0.4531	0.4776	0.1001	0	0.1001	0.0673	0.2663	0.0841	0.9101	0.2536	0.3269	0.1908	0.4665	0.3908	0.191	0.0959	0.6049	0.4276	0.5466	0.121	0.6017	0.9742	0	0.3317	0.6716	0.8669	0.0994	0.2886	0.4604	0.6871	0.0879	0.0761	0.457	0.0951	0.3719	0.0941
AC026356.2	0.2945	0.3639	1.292	0.7038	0.351	1.062	0.7423	1.057	0.5898	0.6772	0.6121	1.146	0.4855	0.8862	0.8244	0.2384	0.3503	0.8641	0.7609	0.6975	0.2752	1.0233	0.8304	1.0702	0.4543	1.1801	0.3102	0.7391	0.571	1.3202	0.8271	0.7158	0.6843	1.0029	1.0309	0.2908	0.7404	1.1993	1.8059	0.4733	1.3169	1.3701	0.5453	0.3139	1.0867	1.469	0.3964	0.8855	0.5321
AL158847.1	0.1091	0.3033	0.3191	0.5587	0	0.9443	0.1269	0.881	0.7492	0.1673	0.1944	0.9414	0.1542	0.5995	0.8846	0.1325	0.2831	0.4636	0.3561	0.7047	0.3336	0.2007	0.6712	1.0813	0.7574	0.4629	0.1724	1.1374	0.1269	0.1334	0.8485	0.5786	0.9607	0.4777	1.4321	0.7756	0.3292	0.7109	0.7646	0.9206	0.2545	1.0659	0.303	0.2326	0.4026	0.4837	0.7553	0.8201	1.4938
CACNA1C-AS1	0	0.0619	0.4397	0.1369	0.2388	0.4698	0.0389	0.0899	0.2007	0.1024	0.1785	0.2374	0.1416	0.2884	0.0967	0.1623	0.0867	0.1014	0.0273	0.3452	0.017	0.3277	0.1541	0.2648	0.1932	0.3307	0.1055	0	0.1554	0.4492	0.0866	0.1771	0.2451	0.2438	0.2631	0.1583	0.1008	0.5985	0.8193	0.2416	0.2728	0.3264	0.0928	0.0712	0.2157	0.3703	0.1542	0.1004	0.1715
LINC01290	1.5803	3.0918	15.6651	2.518	4.6039	6.8394	15.5253	3.5452	3.4669	6.7301	4.0667	14.5284	12.6562	4.6869	13.1196	2.3459	3.1901	3.5181	1.0029	2.6088	0.8055	6.1374	9.1824	8.7018	4.8761	8.1959	9.1548	7.3227	5.3117	8.5876	7.2837	7.45	6.8296	10.5074	11.2951	2.7048	11.3023	11.442	9.8453	7.1972	5.326	13.9704	10.7293	9.9205	7.7756	9.3432	3.2419	4.2241	4.7087
AC007431.2	0	0	0	0	0	0	0	0	0	0	0	0	0	0	0	0	0	0	0	0	0	0	0	0	0	0	0	0	0	0	0	0	0	0	0	0	0	0	0	0	0	0	0.2174	0	0	0	0	0	0
SDAD1-AS1	0.0523	0	0.0765	0	0.0623	0	0.0609	0	0	0	0	0.0531	0	0.0411	0.0303	0	0.0679	0	0	0.0338	0	0	0.0805	0.1037	0	0.074	0.0826	0	0.0609	0.1919	0	0	0	0.1527	0	0	0	0	0	0	0	0	0	0	0.0483	0	0	0	0.0298
AC113385.1	0	0	0	0	0	0	0.0463	0	0	0	0.1418	0.0404	0	0	0	0	0	0	0	0.0514	0	0	0.0612	0	0	0	0	0	0	0	0	0	0	0	0	0	0	0.0648	0	0	0	0	0.0553	0.0424	0.0734	0	0	0	0.0227
AC083843.2	0.733	1.0712	9.0713	1.1263	2.5368	8.3277	5.576	5.1799	3.1826	10.028	8.7774	10.4472	4.3033	7.3926	4.9152	0.8732	2.3232	2.6189	0.3796	4.5258	0.9987	10.9522	4.3147	4.6666	3.2133	7.3574	5.3006	1.2574	4.4775	6.3772	7.5286	5.981	4.6139	3.2302	14.2865	0.7183	1.6871	6.9123	10.0281	5.625	2.6477	5.0372	6.9497	3.2759	7.764	11.5795	3.0906	4.5145	5.3164
LINC01991	0	0.0954	0.0753	0.0527	0	0.0557	0	0.1385	0	0.0789	0	0.1828	0	0.0404	0	0	0	0	0	0.0332	0	0.0316	0	0	0	0.0728	0	0	0	0	0	0.0682	0	0.1502	0	0	0.1035	0	0	0	0.06	0	0.1429	0	0	0	0	0	0
AC073130.1	0.2066	0.1276	0.2518	0.3174	0	0.6333	0.1202	0.139	0.3843	0.2112	0.1227	0.1923	0.1947	0.3244	0.7778	0.0836	0.0447	0.1672	0.1124	0.4226	0.1931	0.2534	0.4237	0.1365	0.3187	0.2922	0.544	0.1994	0.0801	0.1263	0.491	0.6848	0.1263	0.402	0.3616	0.2856	0.4156	0.4487	0.1207	0.3736	0.3214	0.4806	0.1913	0.1468	0.3494	0.3817	0.3576	0.1553	0.2947
AC007695.1	0.0682	0.1054	0.3659	0.1631	0.0542	0.3937	0.2117	0.1224	0.0781	0.2092	0.0608	0.4387	0.1928	0.3928	0.4478	0.0552	0.0738	0.069	0	0.1322	0.0348	0.2231	0.035	0.0451	0.1579	0.2252	0.1796	0.1054	0.0265	0.1946	0.1179	0.0603	0.0334	0.1992	0.1493	0.0539	0.2745	0.2964	0.1195	0.0822	0.6102	0.5079	0.1579	0.097	0.1049	0.3529	0.0787	0.0684	0.0519
MRPS30-DT	1.4663	1.2729	1.5473	3.4222	1.0618	2.7111	2.3537	2.4733	1.3544	1.3659	0.992	2.0351	1.81	2.5209	2.0319	2.0965	0.6624	1.4424	1.4237	2.1582	1.9489	1.9463	2.3695	2.2076	2.1906	2.5991	2.434	1.3116	1.2309	0.9078	2.0211	1.3782	1.0897	1.7609	2.461	1.5615	1.9414	2.0864	1.9513	2.0362	1.9921	2.254	2.191	1.385	1.0274	1.4403	1.7134	1.3674	2.2875
LINC02345	6.8562	16.4775	8.4441	16.5996	8.2884	1.7747	12.6325	7.8596	3.0414	2.6656	10.4907	17.4513	9.458	13.7267	11.5713	3.307	1.8944	1.5137	4.2025	7.3957	5.5345	11.587	2.9265	4.1618	1.7081	5.2896	3.317	3.0021	1.2595	5.0939	2.6365	8.4381	1.613	4.4528	5.5555	4.4702	8.7102	6.3596	5.5755	2.3333	23.5745	15.5686	13.2571	8.1829	3.3291	1.7819	3.2555	2.7621	5.3344
AC035139.1	0	0	1.4167	0	0.3848	1.3974	0	0	0.5544	1.4851	3.4514	1.1473	0	0.2535	0	0	0	0	0.2635	0.8343	0	1.7819	0.4966	1.2801	0	0.4567	0.5101	0.374	0	0.3948	0.4185	0.4281	0.4739	0	0	0.7652	0.6495	0	0.5657	0	0.3767	0	0	1.0326	0.2979	1.4317	0.3726	0.4855	0.1842
ASH1L-IT1	0	0	0	0.2015	0	0	0	0	0.1689	0	0	0.1997	0.2781	0	0.114	0	0	0	0	0.1271	0	0.1207	0	0	0	0.2783	0	0.2279	0.2289	0.2406	0	0	0.1444	0.2872	0	0	0	0	0.3447	0	0	0	0	0	0	0.2181	0	0	0
AC132938.2	0.1296	0.2403	0.3792	0	0.1545	0.1403	0.6032	0	0	0.1987	0.2309	0.5264	0.3664	0.3053	0	0.3149	0.4205	0.2361	0.2115	0.1675	0.1321	0.6359	0.3988	0.257	0	0	0.2048	0.1502	0.1508	0.7925	0.168	0.5156	0.1903	1.3244	0.1702	0.1536	0.1304	0.2112	0.4543	0.1563	0.6049	0.1809	0	0.5527	0.1196	1.0059	0.1496	0.1949	0.074
AL022724.3	0.3479	0.3868	0.6105	0.1425	0.9121	3.1991	1.0927	0.4214	0.3583	1.3333	3.1916	1.0771	0.7866	0.7373	1.0074	0.2112	0.5868	0.7181	0.0852	0.2921	0.2482	1.5998	0.963	1.1722	0.4427	0.9348	0.7694	0.3224	0.2833	2.1691	0.4509	0.8302	0.3574	0.9646	0.5937	0.1237	1.2595	1.0767	1.6457	1.2161	1.9073	1.0682	0.7729	0.7416	1.0269	2.0823	0.562	0.2615	0.3176
AL135838.1	0	0	0.0826	0	0.0673	0.0611	0.0657	0	0.0485	0.0866	0	0.086	0.0799	0	0.0655	0	0.0367	0	0	0.073	0.0288	0.0346	0	0	0.0654	0	0.4464	0.1309	0	0.1382	0	0	0	0.3299	0	0	0	0.1841	0.396	0	0.1978	0	0.1569	0	0	0	0.2608	0	0
AC092354.1	2.5788	1.7381	1.0286	2.1612	1.1176	1.7755	1.3637	0.6311	0.2012	1.0783	0.8353	1.428	0.6626	0.5521	0.8147	0.2847	0.4563	0.9963	0.3826	1.2115	1.0754	0.575	0	0.4647	2.4413	0.3316	0.3704	1.901	1.9093	1.7198	1.5195	1.2433	1.3763	1.0265	0.6155	1.9445	0.9431	1.1457	1.2323	1.4131	0.8205	0.3272	0.9767	1.4994	0.4326	0.7796	0.541	1.0574	0.535
AP000662.1	0.1367	0.3041	1.52	0.8124	0.3259	0.8285	0.6364	0.7362	0.5635	0.3774	0.2923	0.8885	0.3479	0.8374	1.0296	0.3986	0.3194	0.5812	0.7588	0.901	0.2649	0.369	1.3881	1.0301	0.7595	1.47	0.821	0.3485	0.2546	0.4681	0.8863	0.6165	0.8831	0.8383	0.5386	0.875	0.2751	0.9356	0.6709	0.8243	0.7976	0.7253	0.6837	0.5831	0.7822	0.667	0.9152	0.8635	1.0299
LINC02234	0.0479	0.2664	0.4204	0.1963	0.1713	0.1037	0.1672	0.1934	0.0411	0.2203	0.2987	0.0486	0.2031	0.1128	0.1665	0.2327	0.1554	0.6399	0.2345	0.3714	0.2198	0.1763	0.5895	0.1899	0.5543	0.1355	0.8326	0.1665	0.2229	0.3514	1.0557	0.3176	0.2461	0.4894	0.3773	0.2838	0.1445	0.3122	0.4197	0.5198	0.3912	0.4681	0.0665	0.1021	0.3094	0.4248	0.6634	0.1441	0.328
AC105020.6	0.6519	0.9397	1.5889	0.5935	1.2085	0.9404	1.0112	0.4874	0.8705	0.7773	0.6452	1.3236	0.8189	0.7961	0.881	0.7917	0.329	0.6156	0.8274	1.1229	0.5907	1.1992	1.114	0.8615	1.2571	0.6147	0.5722	0.6712	0.6742	1.3284	1.1267	0.4802	0.691	0.8457	1.2361	0.2575	0.8741	0.708	1.6498	1.3097	1.014	0.8088	2.2129	0.6177	0.4677	1.2044	0.8358	0.8712	0.9505
AL121750.1	0	0	0.1885	0.132	0.1536	0.5577	0.2998	0	0.2213	0	0	0.2617	0	0.1012	0.0746	0	0.0836	0	0	0	0	0.158	0.5946	0.7664	0	0.1823	0	0.1493	0.1499	0.4727	0.8353	0.1709	0.2837	0.3762	0.3384	0	1.4257	0.4199	0.6774	0.1554	0	0.3598	0.179	0.4121	0.7133	0.4286	0	0.1938	0.1471
LINC02625	0	0.1602	0	0	0	0.561	0.2011	0.2326	0.2967	0.265	0.154	0.0877	1.2213	0	0.2002	0.2099	0.1121	0.2099	0.141	0.1116	0.3524	0.6359	0	0.3426	0	0.2445	0.2731	0	0.2011	0.634	0	0.4583	0.3805	0.2523	0.2269	0	0.3477	0.5631	0	0.2084	0	0	0.7201	0.3685	0.1595	0.3832	0.1994	0	0.1972
AL390728.6	11.1775	6.0971	31.7635	12.4638	23.1013	28.8564	12.5922	12.1883	9.4738	14.7505	16.2584	31.2417	23.5956	17.7165	18.9303	12.6305	8.7672	11.8545	14.3735	9.6425	10.8895	25.8983	16.1037	20.3339	15.3889	26.9165	15.3123	11.719	10.2063	29.5818	15.9564	17.5403	6.3338	46.6699	18.667	6.4546	8.3957	22.8189	47.5985	11.8545	13.9476	28.5376	22.4978	20.8892	19.1226	25.2521	14.3674	11.9128	14.5712
AL035427.1	0	0	0	0.2333	0	0	0	0	0	0	0	0.1156	0.3219	0	0	0	0.1478	0	0	0.1471	0	0.1397	0	0	0	0	0	0	0	0	0	0.302	0	0	0	0	0	0.3711	0.3991	0.2746	0	0	0	0	0.2101	0.2525	0	0	0
AC061975.8	0.1703	0.3682	0.249	0.3488	0.2706	0.7369	0.5943	0.382	0.3411	0.3481	0.6573	0.605	0.3209	0.3565	0.4602	0.0689	0.2946	0.448	0.0463	0.5133	0.2604	0.4177	0.0873	0.9001	0.197	0.8831	0.7174	0.263	0.1321	0.5552	0.515	0.5268	0.4165	0.7456	0.298	0	0.2283	0.6473	1.094	0.2737	0.8608	0.4754	0.3941	0.7261	0.4189	0.9438	0.262	0.256	0.1295
AC103923.1	0.0718	0	0.3149	0.2206	0.0855	0.233	0.167	0.0966	0.2465	0.11	0.0639	0.1093	0	0.1691	0	0.1744	0.0466	0.0436	0	0.0464	0	0.088	0.1104	0	0.0831	0.1015	0.1134	0	0.0835	0.1755	0.093	0	0	0	0.1885	0	0.361	0	0	0.0865	0.0837	0	0.0997	0.0765	0.1324	0.1591	0.1657	0.1079	0.041
NAV2-AS2	0	0	0.6594	0.1155	0	1.2196	0.3934	5.9171	4.4511	0	0.3012	0.4577	0.1593	0.177	2.2198	0.1369	0	0.4791	0.7358	1.165	0.7469	0.7603	0	0.4469	1.5651	1.2755	0	0.914	0	0.4135	0.8767	0	1.2408	0.6581	1.4798	0.2671	0	0.1836	2.9625	0.9512	0.3945	0.6293	1.2523	0	0.104	0	0.3902	0.6779	1.029
LINC02513	0.1763	0	0	0.1806	0	0.1907	0	0.2373	0	0	0	0.0895	0.4983	0	0	0	0	0	0.1439	0.1139	0	0	0	0	0	0.2494	0	0	0	0	0	0	0	0	0	0	0	0	0	0	0.2057	0	0	0	0	0	0	0	0
AC027237.4	0	0	0.3715	0	0.4541	1.3742	0.4433	0.6838	0.5452	0.3895	1.1314	1.4829	0.1795	0.8974	1.177	0.1543	0.2472	0.6169	0	0.3282	0.1295	0.8567	0.7814	0.5035	0.5879	1.2575	0.8027	0.1471	0.2956	1.2424	0.4939	0.6736	0.2796	1.8538	1.1672	0	1.0219	1.0346	0.6676	0.3062	0.2963	1.241	1.0583	0	0.5859	0.9856	0.1466	0.191	0.2899
LINC02836	0	0	0	0	0	0	0	0	0	0	0	0.061	0	0	0	0	0	0	0	0	0	0.0736	0	0	0	0	0	0	0.1397	0	0	0	0	0	0	0	0	0	0	0	0	0	0	0	0.1108	0	0.2772	0	0
AC097448.1	48.1765	27.3007	32.4313	29.7031	23.4059	31.8238	29.0161	36.7353	26.3576	27.7774	17.248	35.5003	29.5805	29.8588	35.9678	27.3805	22.1056	30.901	26.5205	27.5174	21.7827	28.6941	39.1411	40.5757	36.0067	32.1473	29.1348	40.4278	33.7386	25.0272	38.0677	36.6144	24.8671	37.4113	39.581	31.1923	28.1908	43.0342	37.4002	31.5679	28.7199	37.9666	33.612	33.8113	28.8788	36.7963	39.7389	38.4004	33.7215
AC099811.1	0	0	0.0862	0	0	0.1275	0.1371	0	0.1517	0.0903	0	0.1795	0	0.0463	0.0683	0	0.0382	0.0358	0	0.0381	0	0.2529	0	0.2336	0.1364	0.5	0.1862	0.1365	0	0.2882	0.1528	0	0.0865	0.086	0	0	0.1778	0.096	0.5162	0	0.3437	0	0	0.0628	0.0544	0.0653	0.136	0	0.0672
AC093627.3	0	0.1423	0	0	0	0	0.1787	0	0	0	0.1368	0	0	0	0	0	0.0996	0	0	0	0	0	0	0	0	0	0	0	0	0	0	0	0.1127	0	0	0	1.0811	0	0	0.1851	0	0	0	0	0.1417	0	0.1772	0	0
SMAD9-IT1	0.3498	0.9725	3.8368	0.8957	0.8337	1.1354	0.6104	1.4124	0.6005	1.877	0.3116	3.5511	0.4944	1.9222	1.3169	0.2124	0.5674	0.6371	0	0.4519	0.0891	1.3942	1.076	3.8136	2.6308	1.2369	1.1053	1.2156	0.6105	1.4969	3.6274	1.3913	1.1551	1.5316	2.9848	0.4145	1.5831	0.8547	1.8387	0.6325	1.4282	1.953	1.4573	0	1.4521	2.7143	0.6054	1.3148	0.9979
AC099795.1	0	0	0	0	0.0958	0	0	0	0	0	0	0	0	0	0	0	0	0	0	0	0	0.1971	0	0	0	0	0	0	0	0	0	0	0	0	0	0	0	0	0	0.0969	0.1875	0	0	0	0	0.0891	0	0	0.0458
HMGA1P4	2.3717	1.0989	3.7576	2.8342	4.7108	1.9245	0.9197	1.0641	1.3573	1.515	5.6337	7.5242	1.6759	2.948	2.8618	1.6803	1.0259	0.84	0.6451	0.8937	0.7052	3.5146	1.8239	2.7424	1.6008	1.1182	3.1225	1.3737	1.3797	4.5913	1.281	4.9789	0.8702	2.3077	1.8162	0.4684	1.3914	5.1515	3.1167	1.4296	3.2279	4.138	2.7447	2.1068	1.094	3.5055	2.5087	4.4573	0.7894
AC107050.1	0	0	0	0	0.0891	0	0	0	0.0642	0.1146	0	0	0	0	0.0433	0	0	0.0454	0	0	0	0	0	0	0	0	0	0	0	0.0914	0.0969	0	0	0.1091	0	0	0	0	0	0	0.0872	0.1044	0	0	0	0	0	0.1124	0
AL161909.2	0	0	0.9456	0	0.5137	0	0.2507	0	0.185	0.3304	0.384	0.3282	0.3046	0	0.1248	0	0	0.1308	0	0.1392	0	0.3965	0.3315	0.4272	0	0.3048	0.3405	0	0.2507	0.7905	0.5587	0.2858	0	0.3146	0	0	0	0	0.3776	0.2598	0.2514	0	0.8979	0	0	0.7167	0	0	0
BX322234.1	0.1223	0.3683	0.5589	0.2975	0.3825	0.2977	0.3379	0.7201	0.6561	0.3515	0.4221	0.3647	0.6048	0.396	0.3984	0.3713	0.4661	0.4918	0.3866	0.8393	0.3662	0.328	0.5407	0.3636	0.5659	0.3243	0.483	0.3718	0.3201	0.2616	0.634	0.3648	0.3589	0.4462	0.5217	0.3803	0.4612	0.4731	0.616	0.6633	0.5349	0.512	0.2123	0.1792	0.141	0.3728	0.5115	0.4137	0.3139
LINC01093	0.0279	0.0518	0.2044	0.4008	0.1665	0.2117	0.2926	0.1505	0.12	0.1714	0.2241	0.1419	0.474	0.1097	0.1942	0.1697	0.3989	0.1188	0.5245	0.0903	0.7122	0.2228	0.043	0.1662	0.1293	0.1976	0.0883	0.3238	0.1951	0.1367	0.2898	0.1482	0.1641	0.1224	0.1468	0.1325	0.8432	0.0455	0.0979	0.2022	0.0326	0.078	0.1552	0.3277	0.2578	0.1239	0.0967	0.2101	0.0478
AL353704.1	0	0.3115	0.1967	0.0689	0.1603	0.291	0.0782	0.0905	0.2309	0	0.1198	0.2048	0	0.2111	0.1558	0	0	0.0816	0.0549	0.1303	0.0685	0.0825	0.1034	0	0.0778	0.1902	0.1062	0.0779	0.0782	0	0.5229	0.0891	0.0987	0.0981	0.0883	0.3187	0.1352	0	0.2356	0.1621	0.2353	0.5631	0.0934	0.0717	0.1241	0.1491	0.2328	0	0.0767
LYRM4-AS1	0.3971	0.8411	1.4379	0.6779	0.9013	0.9206	1.0118	1.247	1.3309	0.6667	0.7916	1.0941	1.0154	1.039	0.6023	0.9186	0.5766	1.3316	0.9257	0.9771	0.5397	0.6609	0.9015	0.5247	1.2033	1.2034	0.4182	0.46	0.374	0.6935	1.1519	0.8524	1.0407	0.6347	1.0673	0.7617	0.7416	0.6468	1.4245	0.9801	2.0072	0.3959	1.4179	0.4434	0.4884	0.7755	1.5709	0.8244	1.3377
AC087854.1	1.1178	1.2218	2.033	1.7908	1.4688	0.8218	1.5672	2.2568	1.3409	1.2084	0.9957	1.964	1.9646	1.6425	1.5604	1.0965	1.3296	1.4356	0.7601	1.4071	0.9203	1.0545	2.5347	1.7896	1.7079	2.2296	1.7207	2.5565	1.584	1.5068	2.8236	1.615	1.0201	2.6772	2.4645	0.9849	2.9834	2.3579	2.1343	1.7794	1.3876	2.0603	2.2687	1.7262	1.8377	1.7633	1.6206	1.185	1.3736
AC104779.1	0.7995	1.6671	0	0.4095	0	1.5138	0.9301	0.269	1.7159	0	0.3561	1.2175	0.565	0.1569	0.8104	0.2428	0.6484	0.3641	0.6524	0.7747	0.815	0.7354	1.2297	0.3962	1.1564	0.5654	0.6316	2.7785	0.6977	0.7332	0.5182	1.3251	0.7334	0.5835	0.5248	0.4737	4.8246	0	2.1013	0.7229	0.4664	1.116	0.2776	1.2784	2.766	0.6647	0.9226	0.3005	1.0264
AL731563.2	0.3029	0	0.443	0	0	0	0	0	0	0	0.2698	0	0	0	0	0	0	0	0	0	0	0.3715	0	0.6005	0	0	0	0	0	0	0	0	0	0	0.3977	0	0	0	0	0.3652	0	0	0	0.3229	0	0.3358	0	0	0
AC026191.1	0.3742	0	0.0782	0	0.2548	0.1157	0.3109	0.2878	0.0918	0.082	0.2381	0.3799	0.3022	0.1259	0.1858	0.0649	0	0.0325	0.0436	0	0.1635	0.1639	0	0	0	0.1512	0	0	0.1244	0.4575	0.2772	0.567	0.1569	0.3901	0.0702	0	0.1075	0.0871	0.4683	0.1933	0.2494	0.0746	0.3712	0.3419	0.0493	0.2963	0.1234	0.1607	0.0305
AP003465.1	0.341	0.158	0.3325	0.2329	0	0.3075	0.1322	0.0765	0.0976	0.1743	0.0506	0.375	0.1606	0.2231	0.1317	0.8283	0.0369	0.138	0.1391	0.257	0.1738	0.2091	0.0874	0.2253	0	0.2412	0.1796	0.1317	0	0.0695	0.221	0.2261	0.1251	0.1659	0.2984	0	0.1143	0.0926	0.2987	0	0.1326	0.3966	0.1578	0.1817	0	0.126	0	0.0854	0.2594
PRR34-AS1	7.3388	4.4095	4.2461	4.626	3.5562	0.9598	3.19	2.2795	1.7308	2.5965	3.8074	4.544	2.9634	3.7987	3.6901	2.5467	2.0931	1.9585	3.7509	4.3761	2.8363	2.621	1.6125	2.2381	2.7061	3.308	1.2741	2.0553	2.0643	1.0847	1.0454	3.3148	2.6633	2.7072	2.3292	2.7713	3.0011	2.4962	1.9783	2.2361	5.9272	3.6022	4.4798	3.4388	2.7528	2.3244	2.7918	2.4251	3.221
AL596223.1	0	0.1268	0	0	0.0543	0.0987	0	0.0614	0	0	0	0.0463	0.1289	0	0.0264	0.1108	0.0592	0.0554	0	0	0	0	0.0701	0	0	0.0645	0	0.0528	0.0531	0.0558	0.0591	0	0	0.1331	0	0	0	0	0.0799	0	0	0	0.0633	0	0	0.0506	0.0526	0	0.026
AC025171.3	0.6941	0.2297	1.8127	0.9649	0.2363	0.59	0.6921	0.4004	0.7235	0.304	0.4858	2.0887	0.3503	2.1795	0.4881	0.1204	0.1608	0.301	0.1618	0.9287	0.2022	0.8816	0.2288	0.2948	0.4015	0.7012	0.235	0.1723	0.0577	0.3637	0.7069	0.986	0.2183	0.2894	0.5207	0.3525	0.1994	0.4846	1.1293	0.5379	1.8507	0.6228	1.0327	0.2642	0.1372	0.5496	1.0297	0	0.5374
MIR181A1HG	0.0327	0.0303	0.0717	0.0335	0	0.0354	0.019	0.044	0.0421	0.0251	0.0146	0.0249	0.0231	0.0257	0.0095	0.0397	0	0	0.0133	0.0422	0.0083	0.0301	0.0754	0.0648	0.0189	0.0925	0	0.0568	0.019	0	0.0636	0.065	0.024	0.0716	0.0215	0.0387	0.0987	0	0.0286	0.0986	0.0191	0.0913	0.0227	0	0.0302	0.0544	0.0377	0	0.0373
AC011462.5	0.425	1.1814	2.8411	1.9277	0.5426	2.6273	1.6597	2.0836	2.736	0.8842	1.1897	2.419	1.2441	0.7625	1.2834	0.7742	1.1817	2.0087	1.5604	2.9804	1.2068	1.3401	2.7078	2.7678	2.4234	2.2754	1.4387	1.9691	1.4126	1.8556	2.7936	2.2135	2.428	3.1897	1.2751	2.8774	1.618	0.9395	2.8188	1.9028	1.6997	1.9489	2.4027	1.812	2.6043	0.9085	1.5061	1.5973	3.0654
AC092418.2	0.3719	0.3447	1.0879	0.381	0	0	0.2163	0.2503	0.1596	0	0.3313	0.5664	0.7885	0.292	0.4308	0.2259	0.1207	0.1129	0.1517	0.4805	0.1896	0.4561	0	0	0.2152	0	0.5876	0.2154	0.2164	0.4547	0	0.9863	0.1365	0.2714	0.4883	0.2204	0.3741	0	0.3258	0.2242	0.8678	0	0.2583	0	0.5147	0	0	0	0.4244
PTPRD-AS1	1.4943	0.5702	3.3425	0.6843	0.3981	1.4836	1.2067	0.8282	0.83	0.3773	0.2192	1.5438	0.2982	3.2295	0.784	0.5338	0.3878	0.5337	1.1906	0.9766	2.4104	1.229	2.1632	1.0455	1.0374	0.9698	0.5277	1.507	0.6341	0.7738	1.6408	0.7459	1.3031	1.8731	0.6693	1.1874	1.273	1.346	1.1089	1.6743	0.5948	1.1042	2.0264	0.4685	0.7947	1.2083	0.852	1.1366	2.969
AC025766.1	0	0.5992	2.5216	0.2208	0.2569	0.6995	0	0.2901	0	0.9913	0.9599	1.5316	0.6092	1.3535	0	0	0.2797	0.1308	0	0.2784	0.3295	0.7929	0.3315	0	0.7481	0.6097	0.3405	0.2497	1.003	1.8446	0.2794	0.2858	0	0.3146	0.2829	0	0.4335	0.3511	1.1329	0.2598	0.7543	0.3008	1.1972	0.2297	0.3977	0.7167	0	0	0.123
Z82215.1	0.0881	0.0816	0.3864	0	0.2099	0.3811	0.922	0.2371	0.4536	0.405	0.6275	0.9834	0.3734	0.0691	0.7651	0	0.1143	0.2673	0.0719	0.2275	0.0898	0.594	0.2709	0.1746	0.1019	0.9964	0.6956	0	0.3074	1.1843	0.3424	0.3503	0.2585	1.4138	0.2312	0.1043	0.4428	0.7173	0.6172	0.1062	0.3082	0.1229	0.6114	0.0939	0.1625	0.4881	0.7113	0	0.3015
AC034234.1	0	0	0	0	0	0	0	0	0	0	0	0	0.695	0.0965	0	0	0	0.0746	0.1003	0	0	0.3015	0	0	0.1422	0	0.1942	0.4272	0	0.3006	0	0	0	0	0	0	0.2473	0	0	0.1482	0.1434	0	0	0	0.1134	0.6814	0	0.1848	0.0701
AL360093.1	0	0	0.458	0.0802	0.0933	0.5082	0.0911	0	0	0	0.2789	0.0397	0	0.1229	0.1814	0.0951	0	0	0	0	0.0399	0.192	0	0.3104	0.2717	0.1107	0.1237	0.0907	0.0911	0.0957	0.1015	0.1038	0.1149	0.2285	0.2055	0.0928	0	0.2551	0	0.1887	0	0.1093	0.1087	0	0.0722	0.0868	0	0.3531	0
PLCB1-IT1	0	0	0	0	0	0	0	0	0	0	0	0	0	0	0	0	0	0	0	0	0	0	0	0	0	0	0	0	0	0	0	0	0	0	0	0	0	0	0	0	0	0	0	0	0	0	0	0	0
AC092171.1	0	0	1.0272	0	0.4185	0.38	0.5447	0.6303	0.1005	0	0.1043	0.4754	0	0.2757	0.1356	0	0.076	0	0	0.1512	0.0597	0.2153	0.18	0.232	0.4063	0.6623	0.7398	0.1356	0.1362	0.5725	0.3035	0.3104	0.0859	0.5126	0.3073	0.2774	0.1177	0	0.6153	0	0.2731	0.4902	0.4877	0.1248	0.216	0.5191	0	0.176	0.2672
AC004830.2	0.0968	0.807	1.1321	0.1982	0.6919	0.8375	1.6885	1.0419	0.7476	0.2967	0.6033	1.1788	0.6837	0.5317	1.2329	0.1175	1.5067	0.4112	0.2369	0.9376	0.1973	0.9493	0.4465	1.7262	0.3359	0.8211	0.4586	0.3363	1.3509	1.7746	0.5017	1.4112	0.4971	0.4237	1.0162	0.5733	2.3355	1.7339	2.204	0.8165	1.1288	0.5402	1.3437	1.444	3.3028	1.6089	0.4466	0.5819	0.3312
STEAP3-AS1	0.053	0.1227	0.426	0.1627	0.0631	0.1432	0.308	0.2495	0.1591	0.1218	0.1415	0.3763	0.3368	0.3118	0.1074	0.0965	0.0859	0.0965	0.0432	0.2053	0.108	0.0974	0.1629	0	0.0919	0.1873	0.1673	0.1227	0.1232	0.1942	0.103	0.2106	0.0389	0.2705	0.2086	0.0628	0.0799	0.2588	0.4639	0.1915	0.3707	0.1848	0.3677	0.1694	0.171	0.1174	0.0917	0.1592	0.1511
AC010998.3	1.2572	2.8481	5.7205	2.5756	4.6616	4.9877	6.0132	5.8288	1.6789	3.4267	6.9684	7.871	12.8328	5.7027	3.8837	2.036	0.7251	5.3432	0.6839	2.9779	1.5664	5.7393	4.512	3.5999	4.0409	8.4962	1.9863	0.8091	5.0384	7.8568	4.346	11.854	3.178	9.3787	15.4045	1.8208	2.5289	8.4201	8.8116	6.231	6.1928	10.3344	6.9839	2.5315	4.124	11.4594	2.2567	6.511	4.7822
AC008760.1	0	0.9526	3.5706	0.9213	2.9096	7.2293	3.4382	1.0377	2.0958	2.561	2.4037	3.3917	3.8136	1.9166	2.9769	0.7803	1.4173	1.8723	0.9436	2.6561	0.5894	4.4124	3.3597	7.896	2.2302	5.2706	4.0602	4.6143	2.691	5.6558	0.6663	2.8963	3.489	4.3134	4.0484	0.609	16.1539	3.5585	5.1783	3.253	4.7968	5.0219	3.3904	2.6025	4.149	5.4128	1.3344	1.5455	1.7595
AC012443.2	0.0571	0.5647	2.0052	0.4291	0.8624	1.6895	0.9304	0.5639	0.5394	0.905	1.34	1.5562	2.3952	1.0913	1.9522	0.3469	0.5807	0.4393	0.0777	0.8488	0.2524	0.9575	1.318	0.7927	0.8593	1.239	1.1132	0.9706	0.3988	1.2805	1.407	0.7322	0.3354	1.7231	1.0999	0.3385	1.6662	1.7992	2.836	0.7576	1.5773	1.1695	0.7404	1.36	1.7919	2.2165	0.5933	0.3149	0.5324
AC007950.2	0	0.174	0.3296	0.1539	0.179	0.2032	0.2185	0.2528	0.3224	0	0.0335	0.2097	0.2123	0.2654	0.1305	0	0.1462	0.2736	0.0919	0.2669	0.2489	0.1842	0.2311	0.0744	0.1738	0.2656	0.2373	0.2175	0.0874	0.4133	0.0487	0.249	0.0551	0.2741	0.1972	0.089	0.2266	0.0612	0.3948	0.1358	0.2629	0.2097	0.0522	0.04	0.2079	0.2082	0.13	0.2259	0.2357
AC103681.2	0.1555	0.2881	0.9095	0.7962	0.1853	1.1774	1.0852	0.4185	0.1335	0.715	0	0.6313	1.0986	0.7323	0.5403	0.3776	0.3026	0.0944	0.1269	0.4017	0.1585	0.3813	0.2391	0.3082	0.1799	0.8796	0.9825	1.2606	0.3618	0	0.403	0	0.5704	0.6807	1.0204	0	0.1564	0.2533	1.0896	0.3748	0.9068	0.651	0.6477	0.3314	1.4342	0.8617	0.3588	0.4675	0.1774
AC009237.15	4.5745	5.8698	9.0061	3.2439	3.7743	2.6651	4.9125	5.6836	2.2655	7.5528	2.1942	5.4479	4.7245	4.9725	6.5219	2.778	2.854	2.7773	1.8663	5.2281	2.511	6.0418	4.0592	2.4414	3.0537	0.9954	6.6713	4.0763	2.2517	5.1629	5.4737	7.9315	3.3571	4.1086	5.0814	3.1272	1.7695	4.586	4.9325	6.7873	4.5156	1.2279	4.1537	3.3759	2.2724	8.7768	2.6393	3.968	3.2123
KIAA1614-AS1	0.0612	0.0567	0.1791	0	0.073	0.2649	0	0.0824	0.2627	0.0938	0.1091	0.2486	0.0865	0.0481	0.1064	0	0.0794	0.0372	0	0.0395	0.0624	0.1501	0.0941	0.364	0	0	0.0967	0.1418	0	0.0748	0	0.0812	0.0449	0.0893	0	0	0.0616	0.0997	0.3218	0.0738	0.2142	0.1709	0.085	0	0.1129	0.2036	0	0	0.0699
AL357141.1	0	0	0	0.016	0	0.0169	0	0	0.0134	0	0	0	0.0442	0.0123	0.0091	0	0	0	0	0.0101	0	0.0096	0	0.031	0	0	0.0247	0.0543	0	0	0	0	0	0.0228	0.0411	0	0.0629	0	0.0274	0.0189	0.0365	0	0	0	0	0.0173	0	0	0
AC010327.6	0.1728	0.8006	2.2742	0.4425	1.0982	1.9629	1.0386	1.1628	1.4832	0.7505	0.8465	1.6225	1.6279	1.9668	0.9507	0.5246	1.0463	0.7868	0.423	1.5068	0.5137	1.1655	1.5059	0.9704	1.1329	1.0997	1.2739	1.0008	0.8376	1.8661	1.1199	1.2982	1.1412	2.0174	0.6805	0.9213	1.0716	1.6888	1.7155	1.1109	1.6125	1.4872	1.4797	1.2279	0.983	1.4684	0.4984	0.3031	1.2816
AC023590.1	0.3267	0.1101	0.0869	0.1825	0.2124	0.2249	0.2419	0.1199	0.1275	0.2732	0.0265	0.3015	0.2099	0.1399	0.2408	0.1082	0.1156	0.0541	0.1212	0.0576	0	0.4007	0.0914	0.2355	0	0.168	0.2346	0.1032	0.1037	0.2542	0.077	0.0788	0.0436	0.2167	0.078	0	0.0896	0.1451	0.1041	0.1432	0.1386	0.2073	0.2062	0.095	0.1096	0.1975	0	0.0447	0.1186
PHC2-AS1	0	0	0.7893	0.7371	0.2144	0.5839	0	0	0	0	0	0	0	0.2824	0	0	0.1167	0	0	0	0	0.1103	0	0.3566	0	0.2544	0.2842	0	0.2093	0.2199	0	0	0	0.2626	0	0	0.1809	0	0.9456	0.2169	0	0	0	0	0	0	0	1.3523	0.1026
AL161662.1	0.0329	0.0305	0.1924	0	0	0.0356	0	0	0	0	0.1172	0.0501	0.1395	0.0516	0.0953	0	0	0.0599	0	0.1275	0	0.121	0.2024	0	0.0381	0.093	0.2079	0	0	0.0402	0.0426	0	0.0483	0.096	0.0864	0.0779	0.0662	0.2679	0.1729	0.0397	0.1535	0	0.0914	0.1402	0.0303	0.1458	0	0	0.0563
AC008870.2	0.1722	0.718	2.6438	0.1763	1.1285	1.5833	0.4006	1.9697	0.8867	0.3959	1.6869	1.573	2.9198	2.9059	1.2963	0.2091	0.7819	1.1498	0.0702	1.0009	0.351	1.6363	0.9268	2.2183	0.3984	2.3133	1.36	0.698	0.6009	2.7365	1.4506	1.8261	0.6317	2.5127	1.4691	0.204	1.212	2.8046	3.3182	0.3113	2.3097	0.8411	1.1954	1.1011	1.9059	3.817	0.596	0.906	0.2947
AL590101.1	0.1464	0.8142	1.0707	1.1999	1.5705	0.3168	1.5331	0.1971	1.0056	0.6735	1.6956	1.1892	0.6208	0.6897	1.5265	0.7114	0.665	0.4445	0.3584	0.7567	0.2239	0.7183	0.4504	1.161	0.5083	2.6924	0.2313	0.8481	0.6814	1.6113	0.7592	0.7766	0.1075	1.496	1.73	0.1735	0.7363	1.6697	2.5656	0.5296	1.3665	1.0219	0.61	1.5609	2.5666	1.4608	0.8448	0.4403	0.4177
AL583810.2	0.0813	0	0.3566	0.0555	0.1614	0.0879	0.0945	0.0365	0.2093	0.1246	0.0241	0.2338	0.1149	0.2552	0.1726	0	0.0176	0.0329	0	0.1575	0.0828	0.1827	0.0833	0.1074	0.0627	0.2299	0.214	0.0628	0.063	0.1325	0.0702	0	0.0994	0.3163	0.0356	0.0963	0.109	0.4413	0.1424	0.0653	0.158	0.1134	0.1881	0.0578	0.05	0.1201	0.0313	0	0.2318
AL034550.1	0.1788	0.4142	1.1767	0.641	0.8523	1.4509	0.728	1.2033	0.8442	0.4112	0.9556	0.953	0.2527	0.6316	0.1553	0	0.348	0.2714	0.0729	0.462	0.0911	0.8771	0.275	0.5316	0.5172	0.1264	0.565	0.1036	0.208	1.9675	0.5794	0.4741	0.1312	0.5219	0.2347	0.2119	0.1798	0.2913	2.193	0.6466	0.73	0.7487	0.3724	0.4765	0.3299	2.0811	0.3095	0.1344	0.6121
AC010609.1	0	0	0	0	0	0	0	0	0	0	0	0	0.2189	0	0	0	0	0	0	0	0	0.19	0	0.3071	0	0	0	0	0	0	0	0.2054	0	0	0	0	0	0	0	0	0.1807	0	0	0	0	0.1717	0	0	0
AL591506.1	0	0	0	0	0	0	0	0	0.0269	0.1441	0	0.0636	0	0.0738	0.0363	0	0.0203	0.0571	0.0511	0.0202	0	0	0	0.1242	0.0363	0.0886	0.0495	0.0363	0.0729	0	0.0406	0.0415	0.023	0	0	0.0371	0.0315	0	0	0	0.0366	0.1312	0.0435	0	0.0578	0.0695	0.0362	0.0942	0.0358
AL049828.1	0.0125	0.0924	0.0821	0.083	0.0966	0.0742	0.0943	0.0587	0.0963	0.0669	0.05	0.076	0.0705	0.0734	0.0939	0.1136	0.0607	0.0606	0.0153	0.1007	0.0413	0.0994	0.0479	0.1112	0.0794	0.0794	0.1182	0.0939	0.0218	0.0839	0.1051	0.0827	0.0366	0.0546	0.1228	0.0739	0.069	0.0508	0.0546	0.1052	0.0873	0.0435	0.0952	0.0532	0.1208	0.0968	0.0288	0.0937	0.0925
XPC-AS1	0.3732	3.1943	3.4998	1.7091	1.2821	1.9953	3.2948	2.039	1.5266	1.6156	1.5841	7.266	2.5443	5.6532	2.9374	0.3733	0.9687	1.3463	0.3583	2.6946	0.8169	3.433	1.8572	2.0889	1.2955	3.1053	3.1911	0.8393	0.9196	3.5433	1.2522	3.2893	1.4178	2.5955	2.9974	0.7544	2.4509	3.5765	5.0393	1.191	5.4297	5.087	5.5184	1.5446	1.7216	2.5798	0.9627	1.1223	1.3779
AC079313.1	0.4843	0.2992	0	0.3307	0.1924	2.2708	2.066	0.2173	0	0.7425	1.7257	1.3112	0.4563	0.507	0.187	0.3922	0.6285	0	0	0.4171	0.1646	1.485	0.4966	4.4803	0.5604	2.5118	1.0203	0.561	0.5635	2.7635	0	0	0.9478	1.4138	0.8477	0	1.9484	0.526	0.2829	0.5839	0.1883	0.4507	1.121	0.1721	1.7873	0.3579	0.1863	0.4855	0.2763
AL359232.1	0.1727	0.3735	0.1474	0.2359	0.0858	0.109	0.1005	0.1744	0.0741	0.1103	0.1026	0.095	0.1627	0.2034	0.1667	0.0699	0.0841	0.0961	0.0705	0.1488	0.1174	0.1677	0.1328	0.1712	0.0999	0.1629	0.0682	0.2001	0.0335	0.0704	0.1119	0.0763	0.0423	0.105	0.1134	0.0853	0.0724	0.1641	0.1513	0.1215	0.2519	0.1808	0.2199	0.1688	0.1461	0.2074	0.1661	0.1082	0.1314
AL353801.1	0	0	0.3033	0.4249	0	0.4488	0	0.2792	0	0	0	0.4211	0.2931	0	0.3604	0	0.1346	0	0	0	0.1057	0	0	0	0.24	0	0.3277	0	0	0.7608	0	0.275	0	0	0.2723	0	0.4172	0.3379	0.3634	0	0.4839	0	0.5761	0.2211	0.1913	0.6897	0.2393	0	0.1183
LINC00840	0.0474	0.0659	0.1213	0.1456	0.0706	0.1282	0.5098	0.1275	0.0305	0.0545	0.1372	1.2927	0.0502	0.4835	0.0892	0.1726	0.0384	0.0431	1.672	0.1454	0.163	0.1671	0.419	0.6809	0.1645	0.8879	0.1497	0.1647	0.1929	0.029	0.1842	0.2199	0.0782	0.4322	0.171	0.3649	0.6314	0.1158	0.1245	0.2285	0.0829	0.3472	0.8224	0.1389	0.1967	0.1182	0.2734	0.7301	0.1689
DOCK8-AS1	1.2059	2.0223	1.1338	1.4705	1.5056	0.466	1.8038	1.198	0.6901	0.7043	0.9975	1.3117	1.055	1.2172	1.1475	0.558	0.652	0.6624	0.7029	1.1128	0.8342	1.6198	1.0157	0.2846	1.1296	0.4873	1.497	0.9646	0.5679	1.2287	0.8188	2.2461	0.9903	0.9638	1.0177	0.8165	0.6064	1.1694	0.654	0.7961	1.6413	1.2023	1.276	1.01	0.5298	0.7002	0.8614	1.0792	0.7208
ARHGEF2-AS1	0.4396	2.852	22.8256	3.8278	5.2395	13.3187	8.6949	2.367	6.2271	9.0993	5.6785	12.3855	11.4946	12.4249	15.1508	1.0679	3.5657	3.0696	0.5381	5.3959	0.4482	10.5139	9.8047	9.5863	6.613	16.7894	16.3227	5.0928	4.3478	25.8014	9.6881	13.1154	3.065	17.6455	13.5628	0.5209	9.2853	25.425	18.8726	8.4799	4.6159	16.5686	10.0738	5.6238	7.7061	27.2918	8.1169	7.6015	3.6371
PLCH1-AS2	0	0	0	0	0	0.2338	0	0.2908	0	0	0.3849	0	0	0	0.3754	0	0	0	0	0.2791	0	0	0	0.8565	0	0.3056	0	0	0	0.2642	0	0	0.1585	0.3153	0	0	0	0.352	0	0	0	0	0.3	0.2303	0	0.2395	0	0	0
PRR7-AS1	0.1555	0.1921	1.8189	0.1062	0.4323	1.1774	0.3014	0.279	0.3559	0.3178	1.2002	0.605	0.1465	0.4068	0.3902	0.2518	0.4707	0.0629	0	0.3013	0.1321	0.4449	0.2391	0.4109	0.2998	0.9528	0.7368	0.3001	0.0603	1.2038	0.2687	0.1374	0.3803	0.6807	0.068	0.1842	0.4169	0.5065	0.6356	0.1874	0.9673	0.2893	0.2879	0.4972	0.5737	0.517	0.2392	0.1558	0.207
NIFK-AS1	4.0694	3.2599	4.4384	5.4753	3.2058	2.985	3.0291	3.5974	4.4703	2.2471	2.7033	4.9103	1.9252	4.9003	3.6453	2.555	1.5999	2.8894	2.7577	5.0124	3.3134	3.521	4.7473	3.1788	3.2122	3.9754	3.814	3.0761	3.4306	2.7618	5.1633	3.8409	2.4296	3.0955	4.0972	3.9229	1.8209	5.1405	3.5047	4.3861	4.4255	3.9713	3.7595	2.5182	1.7817	4.2244	4.7554	4.511	4.9486
AL355482.1	0	0	0.157	0	0.0427	0	0	0.0963	0	0	0.0956	0.0727	0.3541	0.0562	0	0	0	0.0652	0	0.0462	0.0182	0.0219	0	0	0.0828	0	0	0	0.1249	0.0438	0.0464	0	0.0525	0.0522	0	0	0.036	0	0.0627	0	0.0418	0.0999	0.0497	0.0382	0	0.0793	0	0	0
AC109460.2	0.1077	0.3991	4.1726	0.6892	1.8925	3.9313	1.4717	0.9419	1.0166	1.1141	3.2846	2.063	2.5106	2.1341	1.8863	0.2615	1.4669	1.2419	0.1757	1.4605	0.3155	2.4427	1.3247	1.2805	1.1834	3.0455	2.5514	0.5612	0.9708	2.4681	1.9887	1.6773	0.5531	2.357	1.9787	0.287	1.0016	4.0339	4.8574	1.0383	2.0723	2.1038	1.7194	1.7215	2.0113	3.7296	1.2113	0.7689	0.7832
AF235103.1	0	0	0.2937	0	0	0	0	0	0	0	0	0.2038	0	0.1576	0	0	0.1303	0	0	0	0	0.1231	0	0	0	0.284	0	0	0	0.2455	0	0	0.1474	0	0	0	0.2019	0	0	0	0	0	0	0	0	0	0.2317	0	0
AC007879.1	0	0	0	0	0	0	0	0	0	0.2439	0	0	0	0	0	0	0	0	0	0.1028	0.0811	0	0	0	0.1841	0	0	0	0.1851	0	0	0	0.1168	0.2322	0	0	0	0	0	0	0.1856	0.4442	0.221	0	0	0	0.1836	0	0.0908
AL121957.1	0.7297	0.4057	0.6403	0.5979	0.6957	0.4737	0.8489	0.1964	0.3758	0	0.39	0.3704	0.4125	0.1146	0.1691	0.3545	0.2841	0.1772	0.3572	0.2828	0.2975	0.7159	0.6734	0.2893	0.5066	0.4128	0.4611	0.5072	0.1698	0.5353	0.5675	0.774	0.4284	0.639	0.3832	0.6917	0.2936	0.2377	0	0.5278	0.681	1.2222	0.8107	0.3111	0.5385	0.6471	0.3368	0.2194	0.2498
LINC00163	0.3681	1.0235	1.6152	1.0893	0.2925	1.3719	0.9041	1.4865	1.0885	0.5017	0.5101	1.4949	0.9249	0.9312	0.8292	0.4968	0.637	1.639	1.9024	1.9289	4.1905	0.7274	3.9635	1.4595	1.2779	1.0992	2.5203	1.9901	3.0934	0.2	1.3786	1.9524	1.5309	2.5074	1.1276	1.1148	2.4271	2.9319	2.2934	1.8738	1.0021	1.2561	1.8177	2.3982	0.7924	0.6348	2.6432	0.738	2.6605
AC097065.2	0	0	0	0	0	0	0.1924	0.2226	0	0	0	0.2518	0.2337	0	0	0	0	0	0	0.1068	0	0.4056	0	0	0	0	0	0	0	0	0	0	0	0	0.2171	0	0	0	0	0	0.1929	0	0	0	0	0	0	0	0.2831
AC093510.1	0.1316	0.1219	0	0.4043	0.1568	0.1423	0	0	0	0	0	0.2003	0.5578	0.2066	0.1524	0.1598	0.0854	0.2396	0.2147	0.5099	0.4023	0.3227	0	0	0.7611	0	0.2079	0.1524	0.1531	0.3217	0.1705	0.1744	0	0	0.5181	0	0.397	0.4286	0.2305	0.3172	0.1535	0	0.5481	0.4207	0.1214	0.2917	0.3036	0.3956	0.2252
HMGA2-AS1	0	0.0135	0.0855	0.0299	0.0174	0.0474	0.068	0.0393	0.1505	0.0224	0.013	0.0593	0.1239	0.1376	0.0254	0.0177	0.0095	0.1064	0	0.0849	0.0521	0.0448	0.1348	0.029	0.0507	0.0207	0.0462	0.0339	0.102	0	0	0.0194	0.0751	0.1706	0.0384	0	0.0294	0	0.1024	0	0.0852	0.0204	0.0406	0.0311	0.0135	0.0324	0.1012	0	0.0667
AC017067.1	0	0	0	0	0.235	0.2134	0.2294	0.2654	0	0.3023	0	0	0	0.774	0.3426	0	0.1279	0	0	1.0191	0.1005	0.3628	0	0	0	0	0.9347	0	0.4589	0	0	0.2615	0	0.2878	0	0	0	0.3212	0	0	0.23	0	0	0.4204	0	0	0	0	0.1125
AC003991.1	0.0911	1.165	0.7195	0.2986	0.1303	3.8835	0.8479	0.564	0.3441	3.5755	0.2759	2.1734	2.9612	1.5877	1.0025	0.1549	0.1891	0.5199	0.0595	0.459	0.1207	2.8043	0.5885	1.5169	3.7736	2.809	2.0438	1.3719	0.3392	2.0495	0.5668	0.5073	1.4842	1.4094	1.8417	0.1943	1.5026	0.5046	4.597	3.2947	0.4251	2.3143	0.5566	0.7575	0.5211	1.8582	1.745	0.3013	0.5614
AC090559.1	6.6764	14.9664	24.5429	9.488	20.6806	25.8034	12.5256	14.4107	19.7757	20.0106	39.3535	9.4953	19.424	13.4339	15.7292	8.1819	24.411	16.1774	9.4477	18.9608	18.7776	14.9561	19.6124	16.0364	22.4794	22.6298	18.4355	11.7405	12.7715	15.7378	20.2718	9.6895	19.1129	13.8703	7.8961	15.7509	17.8152	14.3059	19.6023	21.3906	8.5606	9.8648	14.9099	18.1773	13.7059	18.6361	15.2346	13.7006	13.4012
AC145098.1	1.6248	3.9527	6.5349	1.4563	7.5037	7.911	3.0717	5.4675	5.5793	5.6049	10.8552	2.9898	3.7316	3.1889	3.0586	5.4269	11.7286	4.4392	3.3145	9.184	4.5549	4.2345	7.1849	4.8313	7.0502	6.8946	6.4177	2.3528	8.0344	4.9666	3.4226	2.4236	4.1734	7.1144	2.3997	5.0539	5.9238	5.2939	3.9146	3.4279	2.1325	3.969	4.5129	5.8457	3.5601	6.7545	5.156	2.4429	4.0559
AC091588.3	0	0.5304	2.8462	0.469	0.1364	3.4681	2.6636	2.6194	2.4568	1.2286	1.2237	1.5689	1.7797	2.4265	2.387	0.9733	1.8569	1.3901	0.0934	4.1411	0.6418	0.6318	5.1061	2.2692	3.5764	2.2668	3.6173	2.9175	1.5983	1.6796	4.7486	2.8839	1.5122	4.5112	6.1616	0.9495	5.2961	2.6109	2.0058	3.5881	3.4723	3.9947	1.9077	1.9525	2.8515	2.4111	1.9815	0.6885	2.286
LINC02033	0.3935	0.4862	1.5347	0.2687	0.5471	1.1354	0.6104	0.5297	0.6193	0.905	0.2921	0.8989	1.8538	0.9783	1.5955	0.4779	0.2553	0.1991	0	0.9744	0.3343	0.563	0.9079	0.52	0.5312	1.577	0.9326	0.7598	0.1526	1.5236	0.8502	0.8696	0.4813	1.723	1.722	0.4663	0.3958	1.7095	0.8044	1.265	1.0712	1.0985	0.7286	0.9089	0.1815	1.4541	0.9082	0.6903	0.7484
LINC01655	0.9686	0.7979	1.1018	0.2205	3.9763	1.3974	0.3756	0.1449	1.0163	0.99	2.4927	0.3278	3.0422	1.6899	0.3117	0.1307	0.2793	0.5881	0.0878	0.5562	0.8229	4.7519	2.4831	0.2133	0.3736	3.6535	2.0405	0.9974	0.6261	1.4475	2.5113	0.9989	0.158	2.9846	0.7065	0.2551	0.7577	0.7013	0.5657	1.6867	2.3856	2.5539	0.2989	2.983	0.4965	3.9372	0	0.6473	0.307
AC012409.2	0	0	0.1175	0.0823	0	0.0869	0	0	0.138	0	0	0.1632	0	0.1892	0	0.0976	0	0	0	0	0	0.0985	0	0	0	0	0.1269	0	0	0.2947	0.1042	0.1065	0	0	0	0	0.0808	0	0.1408	0	0.1875	0.1122	0	0	0	0.1781	0	0	0.1834
AC099066.2	0.0497	0.2073	0.0727	0.2291	0.0592	0.0269	0.1735	0.1003	0.1493	0.0381	0.0443	0.1766	0.1054	0.2536	0.0864	0.0302	0.0484	0.0453	0.1217	0.1445	0.076	0.0914	0.0764	0.0493	0.0575	0.0703	0.1178	0.0288	0	0.1823	0.1611	0.1318	0.0547	0.1451	0.0652	0.3534	0.1	0.081	0.0871	0.03	0.2029	0.1734	0.1726	0.1854	0.1146	0.0826	0.1434	0.0374	0.0851
Z84723.1	0	0.2114	0	0	0.4077	0.1234	0	0	0.1958	0	0.1016	0.0579	0.1612	0	0.1321	0	0.074	0	0.093	0.221	0	0	0	0	0.1319	0	0	0	0	0	0	0	0	0.1664	0	0	0	0.1858	0.3996	0.1375	0	0	0	0	0	0	0	0	0
AC010320.4	0.0925	0	0.1353	0.0474	0.0551	0.0501	0.0538	0.0623	0.1192	0	0.1649	0.1409	0.0654	0.109	0	0	0.03	0	0	0.0299	0	0.1135	0.0712	0.2752	0.0535	0.3272	0.3655	0	0.0538	0.0566	0.12	0	0	0.0675	0	0	0.0465	0.1508	0.0811	0.0558	0.3779	0.1292	0.0643	0	0.0427	0.1026	0.0534	0	0.0264
AC073349.4	0.1585	0.2938	1.1593	0.4872	0.3779	0.3431	0.1844	0.8536	0.5444	0.2431	0.5649	1.2071	1.5684	0.7468	0.4591	0	0.2057	0.5775	0.2587	0.8193	0.2424	0.7777	0.2438	1.5713	0.9172	1.1212	0.501	0	0.3689	0.9692	0.6165	0.6306	0.1163	0.6942	1.4569	0.1879	0	0.5165	1.3889	0.1911	1.8495	0	0.2202	0.338	0.585	1.7575	0.3659	0.2384	0.6332
LINC02785	0.6826	0.8501	0.5616	1.4422	2.9238	0.8078	0.6453	0.6604	0.9889	0.6868	3.7815	0.4331	0.814	0.4689	0.9267	0.3109	0.9135	1.3988	1.7581	0.9509	2.055	1.4651	0.8531	0.4652	0.8146	0.2112	0.7078	0.6425	0.5212	0.8086	1.4103	0.396	0.5166	0.9029	1.2882	0.9858	0.9869	0.9036	1.4578	0.8744	0.3733	0.6551	1.0073	1.8192	1.3973	1.8209	0.8862	0.7056	0.8885
AC008073.2	0.0741	0.1373	0.1083	0.2276	0.3531	0.561	0.2585	0.2991	0.3815	0.4543	0.3299	0.9024	0.4187	0.1163	0.1287	0.1799	0.1442	0.1799	0.1813	0.1435	0.0755	0.7722	0.3418	0.1468	0.2571	0.2095	0.2341	0.429	0.5171	0.0906	0.2881	0.3928	0.1631	0.4324	0.1945	0.1755	0	0.6034	0.9085	0.1786	0.1728	0.1034	0.3086	0.1579	0.2733	0.3285	0	0.2227	0.3804
AL391834.2	5.489	7.331	10.1527	3.8034	7.1189	7.5109	7.7005	6.9536	7.3452	8.9104	5.6085	9.6699	9.1265	6.337	7.6675	3.1372	7.4372	7.9393	2.7664	9.9073	7.9818	7.4248	10.9255	9.9206	5.0436	7.5354	7.1418	8.9768	6.3863	6.5139	12.3471	8.5621	5.3314	7.54	7.2058	3.4433	5.3581	9.731	10.7491	5.8387	6.7801	9.6898	8.2953	6.5396	4.1703	9.3061	5.2161	6.5537	7.8295
LINC01424	0.0855	0.1585	0.5002	0.0876	0.3057	0.2775	0.1989	0.4603	0.367	0	0.1523	0.7378	0.1208	0.4027	0.2971	0	0.3328	0.1038	0.1395	0.2209	0.1307	0.1573	0.1315	0.339	0.3957	0.4837	0.1351	0.4952	0.0995	0.2091	0.2217	0.5668	0.251	0.1248	0.1122	0.2026	0.5159	0.6964	0.5992	0.3092	0.5984	0.2387	0.4749	0.1823	0.1577	0.4739	0.3946	0	0.5366
AC074008.1	0	0	0	0	0	0	0	0	0	0	0	0	0	0	0	0	0	0	0	0.0378	0	0	0	0	0	0.0828	0	0	0	0.0716	0	0	0	0	0	0	0	0	0	0.0706	0	0	0	0.0624	0	0	0	0	0
AC068594.1	0.1476	0.1368	0.4319	0	1.0558	0.639	0.1718	0.1987	0	0	2.1044	0.1499	0.2087	0.2318	0.2566	0.1793	0.3832	0.4482	0	0.3815	0	0.0905	0	0	0.5125	0.4177	0.9331	0.3421	0.1718	1.4442	0.1914	0.1958	0.1084	0.6465	0	0	0	0.4811	0	0	0	0.4122	0.4101	0.4722	0.4086	0.8184	0.3408	0	0.0842
TAPT1-AS1	0.4147	0.7687	3.7326	1.5032	1.1406	2.4853	2.8579	1.5459	1.2324	1.5162	1.9609	2.17	1.8035	2.4795	2.3837	0.8524	0.9729	1.2009	0.9371	2.2669	0.9431	2.2889	1.6683	1.8972	2.2517	3.1135	2.3185	0.9239	0.9279	1.9503	1.4474	1.8189	1.9432	1.9091	2.5129	1.0585	1.4759	2.8065	3.2421	1.7691	2.4191	1.0687	1.9494	1.3603	0.7358	2.0866	1.4725	2.782	2.1661
AC004908.2	0.1536	0.2846	3.8181	0.9438	0.5491	0.8308	2.3225	1.4469	0.3955	1.1772	2.5991	1.8708	1.3022	1.9289	1.8678	0.7461	0.7971	0.9324	0.5012	1.0912	0.3914	1.13	0.9448	1.8265	1.0661	1.9549	1.941	0.8895	0.536	2.2531	1.3934	1.8325	0.9016	2.4655	0.4032	0.182	1.5445	1.0007	2.4216	0.7405	1.0749	1.5005	2.9857	0.4911	1.7001	2.5535	1.2404	0.6927	0.2629
IRAIN	0	0.4892	0	0	0	0	0.9211	0.7104	0	0	0.2351	2.0095	0.746	1.4503	0.1529	0.3205	0.1712	0.4807	0	0.8524	0.269	1.4565	0	0	0	0.7466	0.8339	0	0.6141	0	0	0	0	0	0.6929	0	0.5309	0	1.3873	0.3182	0.3079	1.4735	0.3665	0.2813	0.2435	0	0	0	0.3012
LINC01359	0.0785	0.1039	1.2133	0.1263	0.4008	0.6792	0.1826	0.1811	0.2598	0.2234	0.5492	0.8593	0.5387	0.8185	0.3766	0.0545	0.1018	0.211	0.1006	0.4345	0.1486	0.7974	0.3104	0.2889	0.1816	0.8404	0.7262	0.1688	0.2478	0.8772	0.4069	0.6094	0.1892	0.6381	0.8977	0.1461	0.1466	1.041	1.2178	0.1622	0.3269	0.2504	0.467	0.1195	0.1448	2.0629	0.2846	0.4045	0.2686
SEPTIN7-DT	0.3431	1.0333	2.1638	1.208	0.9455	2.2735	1.6713	1.5296	1.3069	1.3807	0.9168	2.0788	1.697	2.0536	1.7138	0.7552	0.8069	1.2627	0.7173	1.3989	1.1147	1.4463	1.9128	1.7001	1.8607	3.1237	2.2358	1.1426	0.9729	1.5205	1.89	1.393	1.369	1.2831	2.1956	0.813	1.8761	1.7116	2.7801	1.887	1.751	1.4665	2.0248	1.3028	1.3056	1.9015	1.9794	0.9027	1.5048
AC023794.4	0	0	0.171	0.1197	0.2787	0.1265	0	0.1574	0	0.1792	0.2083	0.2374	0.3304	0.4589	0.2031	0	0.0759	0	0	0.2266	0	0.0717	0.3596	0	0.1353	0	0.5541	0	0	0.2859	0.1515	0.31	0.3432	0.1706	0.1535	0.277	0	0.1904	0.4097	0.1409	0.2728	0	0	0.1246	0.2157	0	0.1349	0	0.0667
AC013451.1	0	0	0	0	0	0.1841	0	0	0.1461	0.2609	0.1516	0.2591	0	0.5344	0	0	0	0	0	0.3298	0.1735	0.1043	0.2617	0.3373	0.1969	0.2407	0	0.1971	0.198	0.2081	0	0	0	0.4967	0.2234	0.6049	0.5134	0.2772	0.2982	0	0	0	0	0	0	0	0.1964	0	0.2913
AC011773.1	0	0	0.2755	0	0	0.4076	0.2191	0	0.1617	0.5775	0	0.2868	0.2662	0	0.1091	0	0.2444	0.1144	0	0	0.096	0	0	0	0	1.0656	0	0	0	0.2303	0	0.2497	0.2764	0	0	0	0.1894	0.3068	0.33	0	0.6592	0.2629	0.5231	0	0	0	0.2173	0	0
AC037193.1	0	0	0	0	0	0	0	0.0457	0.0583	0	0	0.0345	0	0	0	0.0413	0	0	0	0	0	0	0	0.0674	0	0	0	0	0	0	0	0	0	0.0496	0	0	0	0.0554	0	0	0.0396	0	0	0	0	0	0	0	0
AL161729.4	0.1852	0.5148	2.9792	0.1897	0.4414	0.2004	0	0.7478	0.3179	0	0.3299	1.222	0	1.0176	0.3218	0.2249	0.1202	0.6746	0.1511	0.3589	0.2832	0.1136	1.1393	0.7342	0.2143	1.0477	0	0.429	0.2155	0.2264	0.4801	0.2455	0.2718	0	0.4862	0.2194	0	2.1117	2.2713	0.2232	0.8641	0.517	0.7715	0	0.1708	0.2053	0.2137	0.2784	0.4226
AC023300.2	0.8642	2.4026	2.1065	6.639	0.8583	0.3117	9.3835	1.5509	0.1236	0	2.9509	10.0893	3.8676	8.1412	0.9176	2.2741	0.0935	0.6996	0.3526	2.326	0.5139	5.2109	0.2215	0	0	0.4074	0	0	0	0.3522	0.5601	6.6839	0.1057	1.0511	1.8908	1.7067	1.3037	1.8771	1.2618	0.1736	12.77	5.026	8.0008	0.4606	0.6644	0	0	0.4331	0.4931
AC103853.1	0	0	0	0	0	0	0	0	0	0	0	0.0689	0	0	0	0	0	0	0	0.1755	0	0	0	0	0	0	0	0	0.158	0	0	0	0	0	0	0	0	0	0	0	0.4753	0	0	0	0	0.1506	0	0	0
LINC02367	0.2052	0.2615	0.9943	0.2891	0.4586	0.5135	0.2388	0.2244	0.2092	0.177	0.1485	0.2865	0.2357	0.3726	0.2972	0.1558	0.0915	0.1635	0.5024	0.5303	0.1569	0.409	0.6116	0.3051	0.2968	0.4354	0.4864	0.2229	0.2537	0.3764	0.1995	0.1701	0.2259	0.4493	0.0842	0.1672	0.3741	0.5015	0.5394	0.3247	0.2694	0.3044	0.1781	0.3692	0.2603	0.3697	0.2072	0.1929	0.4757
LINC02099	0	0.0147	0.0465	0	0.0379	0.0172	0.037	0.0214	0.0273	0.0244	0.0142	0.0323	0	0.025	0.0184	0.599	0	0	0.013	0.0103	0.0081	0.0878	0.0489	0	0	0.0225	0	0.1106	0	0.0389	0.0206	0	0.0233	0.0697	0	0.0188	0.032	0	0	0	0	0	0.0221	0	0	0	0	0.0239	0.0091
AC026803.3	0	0.1399	1.766	0	0.3598	1.4698	0	0	0.2591	0.9256	0.6723	0.6895	1.9199	0.8295	1.1365	0	0.6855	0.5498	0.1232	0.78	0.3077	0.9256	0.2322	1.496	0.1746	2.1349	0.7154	0	0.7024	1.4764	0.3913	0.8005	0.2215	1.1015	0.5944	0.3577	0.3036	1.2294	1.0579	0.182	0.8804	1.0534	1.048	0.4827	0.1392	1.1712	0	0.2269	0.1722
AC073529.1	0.1007	0.2332	0.184	0.1804	0.12	0.245	0.1464	0.1016	0.1728	0.1157	0.0672	0.1405	0.2845	0.2173	0.0583	0.2751	0.0327	0.0458	0.1027	0.2113	0.1411	0.1697	0.1161	0.0499	0.1747	0.1068	0.159	0	0.1171	0.0308	0.0979	0.1001	0.0554	0.0367	0.1321	0.1789	0.0506	0.041	0.1323	0.0303	0.1761	0.3512	0.1048	0.1073	0.2089	0.1395	0.1742	0.0757	0.1005
AP001057.1	0.2085	0.1546	0.122	0.2136	0.0994	0.1805	0.0485	0.0561	0.0716	0.0639	0.1486	0.0423	0	0.0327	0.0483	0.1013	0.0271	0.2785	0.068	0.0539	0.1063	0.179	0	0.0827	0.0482	0.118	0.0659	0.1449	0.2426	0.051	0.1622	0.0553	0.0918	0.1217	0	0.1482	0.1258	0	0.1461	0.2513	0.0486	0.0582	0.0579	0.1333	0.1154	0	0.0481	0	0.0952
AL139807.1	0.1252	0.6962	0.9156	0.2565	0.1492	0.6774	2.7676	0.1685	0.215	1.3437	0.4461	1.144	0.7078	0.7864	0.8702	0.6083	0.325	0.076	0	0.3235	0.0638	0.9213	0.5777	1.7374	0.2898	0.8855	2.176	0.4351	0	0.6124	1.7854	0.332	0.2757	1.462	0.8219	0	1.2593	1.0199	0.6582	0.4528	0.7303	1.0486	0.3478	0	0.6931	0.4164	0.7224	0.5648	0.3572
AC002377.1	0	0	0	0	0.1997	0.0907	0	0	0	0	0	0	0.1184	0.0658	0.0485	0	0	0	0	0.0541	0	0	0	0	0	0	0	0	0	0	0	0	0	0	0	0	0	0	0	0	0	0	0.1164	0	0	0	0	0	0
OCIAD1-AS1	1.6631	0.9248	2.4324	0.3407	2.3785	0.7198	1.5479	0.8954	0.8566	1.0199	2.963	2.3638	3.7608	2.0891	2.3119	0	0.4316	1.4137	0.8142	1.5041	0.5086	1.6318	0.5116	2.6375	1.1546	3.2933	1.0511	0.3853	2.322	0.8134	2.5871	4.8513	0.7323	1.9419	3.4933	1.9707	0.6691	2.7094	4.6626	1.203	1.5522	2.3215	2.7716	0.3546	2.1481	3.6873	3.0706	3.5008	2.0876
AC084117.1	0.6529	0.3025	1.9099	1.0032	3.1126	4.9452	3.7981	0	1.4013	2.0021	1.7449	1.6572	2.307	0.7689	1.3236	0.3965	0.6355	3.1714	0	1.6871	0.3328	2.6025	1.5064	4.5301	1.1332	0.9235	3.0948	1.5128	1.8992	1.9958	2.5392	1.2986	2.1563	1.906	1.7143	0	1.9701	1.0637	3.4322	0.3936	1.1426	2.7342	2.7203	5.9162	3.9154	3.6191	1.8836	2.4543	2.9803
AC109361.2	0.4528	0.6994	3.7527	0.9276	0.8994	2.4496	0.7024	1.0158	0.5183	2.5455	0.9412	2.988	4.4797	1.4219	2.3604	0	0.6855	0.3666	0	0.6825	0	2.499	2.3215	0	1.9211	1.4944	3.1001	0.5245	1.2293	2.03	2.9348	2.0012	0.4431	1.3218	2.1796	0.7154	0	3.6883	3.1736	1.0918	1.4087	2.5282	1.2577	1.1263	2.2279	3.681	1.3934	0.6808	0.7751
AP001021.3	0	0.0731	0.1154	0.0404	0.094	0	0.2754	0.0531	0.0339	0.3025	0.0703	0.1001	0.1115	0.0929	0.0457	0.0958	0	0.0479	0.161	0.2804	0.0201	0.4113	0	0.1564	0.0457	0.0558	0.187	0	0.0459	0.0965	0.0511	0.1569	0.1448	0	0.4662	0.0468	0.1984	0.1286	0	0	0.1841	0.0551	0.1644	0.2103	0.1456	0.2624	0	0.0593	0.1351
OSGEPL1-AS1	0.3075	1.0449	1.9487	1.1549	0.6108	1.3308	0.7155	1.2416	1.3198	0.6286	1.0956	1.821	0.1449	2.0116	1.8997	0.6224	0.5985	0.5601	0.3345	1.1256	0.7836	0.8799	0.4729	1.4222	0.4744	2.7545	1.7813	0.8311	0.8348	1.2532	1.0629	1.4949	0.6018	1.7951	1.0764	0.1215	0.8247	1.6697	2.1551	0.9885	0.7174	1.5737	1.9928	0.7648	0.6619	1.4771	1.1827	0.4623	0.9357
AC079336.4	0.4321	0.2002	0.6319	0.4426	0	0	0.2513	0.2908	0	0.3312	0.5773	0.5483	0	0.848	0.2503	0	0	0	0.3526	0.1396	0.1101	0.265	0	0	0	0.3056	0.3413	0	0	0	0	0	0	0	0.2836	0	0	0	0	0	0.7561	0.3016	1.2001	0.2303	0.1993	0.2395	0.2493	0	0.1233
AL512363.1	0	0	0	0	0.1793	0	0.175	0.2025	0.1291	0	0	0.1527	0.2126	0.1181	0.4356	0	0.0976	0	0	0.0972	0	0	0	0	0	0	0	0	0	0	0	0	0	0.2195	0	0	0	0	0	0	0.351	0.21	0.2089	0	0	0	0	0	0.1716
AC016549.1	0	0	0	0	0	0	0	0	0	0	0	0.0255	0	0	0	0	0	0	0	0	0	0.0308	0	0	0	0	0.0794	0	0	0	0	0	0.0369	0	0	0	0	0	0	0	0	0	0	0	0	0	0	0	0.0287
AL627232.1	0	0.0652	0.1029	0	0	0.1522	0.0818	0	0.0604	0	0.0627	0.0714	0	0.0552	0.1222	0.1709	0	0.0427	0	0	0	0.0431	0.1082	0.1395	0	0	0.2223	0	0.0818	0	0.0912	0	0	0	0	0	0	0.1146	0.1233	0	0	0	0	0.075	0.0649	0	0	0.1058	0.0401
LINC02848	0.1392	0.0806	0.1273	0.1426	0.0415	0.0377	0.1822	0.0937	0.1046	0.1334	0.0775	0.2827	0.0492	0.123	0.1915	0.1057	0.0339	0.1162	0.0568	0.1237	0.1242	0.1174	0.1338	0.0345	0.1007	0.0492	0.0275	0.0202	0.0405	0.1489	0.1128	0.3461	0.0511	0.1524	0.0914	0.0412	0.035	0.1418	0.2135	0.0839	0.5888	0.1215	0.0967	0.0928	0.0963	0.0579	0.1607	0.0523	0.1489
AF287957.1	0.2211	0.2561	0.1617	0.0566	0.1317	0.7773	0.3858	0.2975	0.6167	0.3389	0.0492	0.5611	0.1562	1.0846	0.3841	0.0671	0	0.0671	0.1353	0.1785	0.1127	0.4744	0.34	0.2191	0.3197	0.0782	0.2619	0.064	0.2572	0.0676	0.6447	0.2198	0.1622	0.7259	0.7255	0	0.4447	0.1801	1.162	0.1999	0.2579	0.3857	0.2302	0.2356	0.102	0.1838	0.5739	0.2493	0.3468
L3MBTL2-AS1	0.6213	0.6298	1.9309	0.6762	0.9718	1.1554	0.9487	1.3067	1.2667	0.893	0.7264	1.912	0.9878	2.7131	1.1695	0.5424	0.4535	0.8959	0.7921	1.041	1.1974	0.8215	1.6424	1.1161	1.4378	1.3731	1.3804	1.0346	0.5873	1.2819	1.8876	1.3386	0.8407	2.3237	1.4019	1.4724	0.9373	1.7712	1.2247	1.2873	0.9966	1.2195	1.3751	0.5795	0.5374	1.1407	1.165	1.1969	1.9718
AP001180.4	0	0	0.3133	0	0	0.4635	0	0	0.0919	0	0	0.1087	0	0.1682	0.062	0	0	0.065	0.0874	0.2076	0	0.2627	0	0	0	0.303	0.1692	0	0	0	0.1388	0	0	0	0	0.1269	0.2154	0	0.1877	0	0	0	0.1487	0.1142	0.1976	0.1187	0	0.161	0.0611
AC010632.1	0.1541	0.1428	0.2254	0.1578	0.1837	0.5002	0	0.4148	0.2646	0	0.1373	0.3911	0	0.242	0.2678	0	0	0.1871	0.2515	0.2986	0.0785	0.0945	0	0	0	0	0.4869	0.1785	0.1793	0	0	0.2043	0	0	0	0	0	0	0.27	0	0.5393	0	0	0.1643	0.2843	0	0	0	0
AC067750.1	0.431	0.8487	1.5561	0.5242	0.321	1.122	0.9088	0.852	1.2949	1.1563	0.4439	1.6339	0.7994	1.6282	1.3807	0.5725	0.4719	0.9567	0.4725	1.0092	0.6796	1.0241	1.2636	1.1213	1.3557	1.3525	1.6384	1.0297	0.8148	1.3997	1.3966	1.5	1.1564	1.6708	2.1216	0.6543	0.7992	1.3164	1.6518	2.6789	1.5712	1.7859	1.4588	0.8327	0.6212	1.4332	0.9791	0.9112	1.1142
AF131215.6	3.1075	4.7456	9.8575	3.3623	3.3905	5.8246	6.8739	2.7099	5.4479	4.6971	5.887	7.6647	4.6392	8.5212	8.2387	2.5515	2.3286	2.4447	5.6783	5.6262	3.3908	6.7096	7.4048	9.8037	5.4693	12.2572	5.6701	6.3376	4.0738	8.1875	5.5032	7.8921	4.6252	10.9233	7.5268	6.0677	4.6219	9.4116	9.5859	5.7511	8.5779	8.3084	8.57	7.5582	4.0781	7.1321	1.9696	6.054	3.5709
AC109454.3	0.1651	0	0	0	0	0.0893	0	0	0	0	0	0.0838	0	0.1296	0.0478	0	0	0	0	0	0.0421	0	0	0.3272	0	0	0	0	0.096	0	0	0.1094	0	0.1205	0	0	0.083	0.2689	0.1446	0	0.0963	0	0.1146	0	0.0761	0.0915	0	0	0
LINC00996	0.9338	2.6339	4.513	3.4103	10.1616	4.7005	1.1809	1.8581	3.346	4.1706	10.8502	2.8648	2.7544	2.8369	1.7167	1.6766	4.0307	5.2506	1.524	5.7701	6.1463	5.9505	2.6228	2.9779	3.3355	4.0774	4.7469	0.6114	3.165	3.8721	2.3158	1.7227	2.9797	3.0815	2.3986	3.9932	0.9392	5.3576	7.1141	4.4052	1.1368	1.0201	4.9055	2.8133	1.4983	2.7455	2.4831	1.7703	2.0154
AL139161.1	0	0	0	0	0	0.1289	0.2772	0	0	0	0	0	0	0	0	0	0	0	0	0	0	0	0	0.4722	0	0	0	0	0	0.1456	0	0.1579	0	0	0	0	0.1198	0	0.2087	0	0.139	0	0	0	1.0989	0	0	0	0
ZNF213-AS1	0.5686	1.4287	2.9108	1.6115	1.6491	1.504	1.2055	1.2246	1.2584	1.2012	1.5703	2.7229	1.2501	2.5148	1.3906	0.6293	0.8445	1.6035	0.995	1.6979	1.0949	1.8094	1.8853	1.4278	0.9796	1.6533	1.7369	0.8856	1.1468	1.8463	1.8428	1.8682	1.2195	1.7429	1.435	0.7262	1.1438	2.4497	2.7787	1.7824	2.5135	1.7374	1.439	0.8621	1.0026	2.5775	1.2905	1.5104	1.2149
HCG25	0.1002	0.1115	0.8209	0.2053	0.4301	0.3687	0.2565	0.3238	0.3098	0.1844	0.2857	0.5597	0.4816	0.4249	0.3599	0.1704	0.2732	0.073	0.0981	0.2719	0.1022	0.4671	0.37	0.4769	0.2088	0.4253	0.4117	0.1626	0.2332	0.6128	0.2599	0.4253	0.1324	0.7607	0.4474	0.2375	0.2218	0.3919	1.124	0.1933	0.421	0.1959	0.2506	0.171	0.1849	0.8667	0.2545	0.1808	0.2745
AC021205.3	0.4641	0.4301	1.0407	0.4437	0.4425	0.5691	0.4319	0.3332	0.5843	0.3795	0.6063	1.0679	0.8745	1.0444	1.2006	0.1879	0.1204	0.3193	0.2525	0.6795	0.2996	0.7399	0.4759	0.4293	0.358	0.7877	0.5377	0.1075	0.18	0.6053	0.4412	0.9845	0.1816	1.1289	0.6499	0.11	0.0622	1.1593	1.7348	0.2984	0.6858	0.9069	0.9023	0.2968	0.1998	1.0289	0.2499	0.3721	0.5649
AC018529.2	0.7334	1.3593	1.4851	0.2311	2.3532	0.9156	0.6891	0.4936	1.3076	2.292	2.3619	0.8734	1.754	0.3764	1.356	1.5074	1.4092	1.0104	0.5294	0.7106	1.2221	1.7816	0.4772	1.6774	0.5222	1.3166	1.2478	0.5228	0.5579	1.345	0.7313	0.8228	0.6831	0.7822	0.5184	0.5013	1.305	0.7352	2.0263	2.0743	0.5265	0.4725	0.8618	0.5412	0.2862	0.8755	0.4231	1.6964	0.3702
AC092119.2	0.1182	0.2192	2.248	0.0606	0.9159	0.9595	0.3439	0.8753	0.7105	0.1813	2.0012	0.7802	0.6684	1.0675	1.13	0.2872	0.6137	0.6102	0.2894	0.9166	0.3013	0.6888	0.5456	0.586	0.1368	1.5888	0.934	0.2055	0.8254	2.0239	0.3065	1.8029	0.4772	0.7766	0.6985	0.2102	0.4162	1.9262	3.8327	0.2851	2.276	0.7427	0.9031	0.7562	0.8726	4.0632	0.0682	0.4444	0.1687
AC006238.2	0.4279	1.2689	0.6258	0.4383	0.408	2.5926	1.1947	0	0.0735	0.7872	0.991	0.6516	0.3628	0.2016	0.2974	0.2079	0.1111	0.3117	0.0698	0.387	0.1309	0.3673	0.5265	2.2053	1.5843	1.2105	0.9465	0.5948	0.1991	1.0464	0.7765	0.9077	0.7536	0.3747	0.7864	0.1014	1.3771	0.2788	0.2999	0.2063	0.9984	0.4778	2.2581	0.6386	0.8685	0.6641	1.4813	0.1287	0.1953
LINC01050	0	0	0	0.0469	0.109	0	0.0532	0.0616	0.0393	0	0.2037	0.1393	0.2586	0.0359	0	0.1667	0	0.0555	0	0.3841	0.0933	0.0561	0	0.1814	0	0.0647	0	0	0	0.1119	0.1186	0	0	0.3338	0.0601	0	0	0.149	0.0801	0	0	0	0	0.0488	0	1.1663	0	0.2063	0
AC024270.4	0.1425	0.7264	0.3127	0.4744	0.6794	1.195	0.829	0.5275	0.8564	1.2564	1.3647	0.7234	0.7553	0.7552	0.5365	0.6058	0.6473	0.5408	0.2907	0.5294	0.8535	1.2016	0.822	0.6356	0.7421	0.6551	0.7318	0.908	0.5804	0.6099	0.9699	0.5669	0.4706	0.832	1.1693	0.2955	0.43	0.4063	0.4994	0.7731	0.2078	0.9449	0.6432	0.9875	0.8217	1.0269	0.4522	1.6071	0.3659
PRNCR1	0.0069	0	0.0203	0.0071	0	0.0225	0.0242	0	0.0059	0.0319	0.0247	0.0457	0.0098	0.0163	0.0281	0	0.018	0	0.0113	0.0089	0	0	0.0107	0.0137	0.008	0.0392	0	0.008	0.0081	0.0085	0.0269	0.0092	0.0102	0.0202	0.0182	0	0.0209	0.0338	0	0.0083	0	0.029	0.0481	0.0295	0.0383	0.0307	0.04	0.0208	0.0158
LINC00427	0	0	0.2998	0	0.2443	0.2218	0.2385	0	0	0.3143	0.3652	0.2081	0	0	0.3562	0	0	0.1245	0	0.2648	0	0.2514	0	0	0	0.5799	0	0	0	0.2506	0	0.2718	0	0.5984	0	0	0	0.6679	0.3592	0	0	0	0.5694	0.2185	0.1891	0.6817	0	0	0.117
MCM3AP-AS1	0.1583	0.3586	1.582	0.3874	0.8594	0.7993	0.8697	0.6155	0.5889	0.4719	0.6267	1.1116	0.8079	0.7871	0.8761	0.4059	0.4736	0.4859	0.1363	0.7101	0.3183	0.8521	0.7575	0.7496	0.6309	1.0573	0.8615	0.4584	0.3786	1.0538	1.0146	0.8512	0.497	1.3221	0.9467	0.3543	0.5042	1.7335	1.9262	0.6255	1.0157	0.8347	0.7572	0.4406	0.5923	1.3551	0.4364	0.4231	0.6021
AC010261.2	0	0.14	0.5523	0	0.18	0.4903	0.3515	0.1017	0.1945	0.1158	0.1346	0.6135	0	0.2372	0.0437	0.0917	0.049	0.1376	0	0.1952	0	0.3705	0.1162	0.2995	0.0874	0.2137	0.1193	0	0	0.4618	0.2937	0.1001	0	0.1102	0.1983	0	0.076	0.123	0.2647	0.1821	0.8812	0.5272	0.3147	0.161	0.1394	1.0048	0	0.2271	0.0431
AC007529.2	0.3223	0.0747	0	0	0	0	0	0	0	0	0.0718	0	0.1139	0.0633	0.0467	0	0	0.0489	0	0	0.0411	0.1976	0.1239	0	0.1865	0	0	0.0933	0	0.0985	0.3133	0	0.1183	0	0.1058	0.0955	0	0.1313	0	0.0971	0.094	0.2249	0	0	0.0743	0.0893	0	0.2423	0
AC006449.3	0	0	0.229	0.1604	0	0	0	0	0	0	0.1395	0	0.2213	0.1229	0.0907	0	0.1016	0	0	0.3034	0	0.288	0	0	0	0	0.4947	0	0	0.1914	0	0	0	0	0	0	0.1575	0.5101	0.5487	0	0.3653	0	0	0	0	0.1736	0.1807	0.2354	0
AL139423.2	0	0.1136	0.5827	0	0.3653	0.2985	0.107	0.1238	0.1579	0.094	0.6279	0.28	0.2166	0.1684	0.1065	0	0.1591	0.1675	0	0.3366	0.125	0.3759	0.0471	0.0608	0.1064	0.2601	0.1937	0.0355	0.214	0.5996	0.0795	0.3657	0.09	0.0447	0.0805	0.0726	0.1233	0.1498	0.2685	0.1108	0.2503	0.2139	0.3831	0.1307	0.1131	0.3058	0.1415	0.0461	0.0874
AC106052.1	0.1774	0.4931	0.7782	0	0	0.1919	0	0.2387	0.1523	0.2719	0.316	0.3601	0	0.2785	0.2055	0	0	0	0	0.1146	0.0904	0.3263	0	0	0.2052	0	0	0.2055	0	0.2169	0	0.2352	0.2603	0.2589	0	0.2102	0	0	0.6215	0	0.2069	0	1.4778	0.3781	0.1636	0.983	0	0	0
AL356433.1	0	0	0	0.0662	0	0	0.3759	0.174	0.1664	0	0	0.1312	0	0.0507	0.0749	0	0	0.0785	0	0.3757	0.0329	0.1981	0	0.1281	0.0748	0.3656	0.1021	0.0749	0	0	0.1675	0	0.0474	0	0.0848	0	0	0.1053	0.1132	0.4674	0	0	0.2692	0.0689	0.1789	0	0	0	0.2212
AC011912.1	0.2301	0.1676	0.7213	0.3368	0.2351	0.9071	0.3825	0.6638	0.4516	0.2016	0.4979	1.0264	0.9061	0.3614	0.5808	0.2995	0.352	0.5789	0.1878	0.7752	0.3687	0.4032	0.9102	0.6843	0.5136	0.558	0.6233	0.438	0.5164	0.2613	0.5327	0.5013	0.3257	0.6238	0.4532	0.2727	0.6117	0.4285	0.7489	0.5747	0.4219	0.6195	0.5022	0.5958	0.3337	0.9476	0.7208	0.173	0.8066
AC012557.1	4.328	2.6739	4.0089	2.3644	2.0632	7.4924	2.014	4.272	1.2384	2.433	1.5421	3.0757	4.6895	2.2651	3.9273	2.1026	1.4041	2.3649	1.1772	2.6094	1.3971	2.3001	1.997	2.8598	4.3401	4.4892	4.3306	2.3397	1.6785	4.4098	2.9922	3.4431	1.7998	3.5795	3.409	1.0257	2.7568	3.5253	6.0667	2.9566	6.2272	3.4233	2.4042	4.1523	1.8633	4.6378	2.6636	2.386	1.9755
AC073641.1	0.2055	0	0	0	0.2449	0.2223	0	0	0.1764	0	0	0	0	0	0.595	0	0.1333	0.1247	0	0	0.2095	0.756	0	0	0	0.2906	0	0	0.2391	0.5024	0	0.2724	0	0.2999	0	0	0.2066	0.3347	0.36	0	0	0	0.2853	0.219	0	0.2278	0	0	0
AC009318.3	3.3296	1.1368	4.6133	1.6155	1.8797	3.4129	2.2426	4.2458	2.1061	4.8361	3.122	3.3803	3.9627	3.4394	3.3495	2.1284	2.2741	1.3831	1.4299	3.1697	2.0544	5.0506	3.5039	4.1685	2.4332	2.9744	2.7687	1.421	3.2622	3.214	5.6791	3.2529	1.6719	1.5346	4.371	1.6612	0.8812	4.5677	2.4564	2.3239	2.6577	1.9569	4.6239	3.3625	2.7484	3.4967	3.4377	4.7426	2.8996
AC010328.1	0	0	0	0	0.0776	0.047	0	0	0	0.0333	0.058	0.022	0	0.017	0	0.0264	0.0282	0	0.0177	0	0.0111	0	0.0334	0	0.0251	0	0	0.0252	0	0	0	0.0288	0.0159	0	0.0285	0.0515	0.0218	0	0.0761	0	0.0253	0	0	0.0231	0	0	0	0	0.0124
AC109809.1	0.3235	0	0.7096	0.497	0.771	0	0.1882	0	0.4165	0.4959	0.1441	0.4105	0	0.5079	0.281	0	0	0.0982	0	0.209	0.2473	0.7934	0	0	0.5614	0.4575	0.2555	0.1874	0	0.3955	0	0.2144	0	0.2361	0.8493	0.1916	0.3253	0.2635	0.2834	0	0.1887	0.4515	0	0	0	0.1793	0.5599	0	0.1846
AC104109.4	0	0.0468	0.2216	0	0	0.3826	0.5289	0.136	0.0867	0.7744	0.135	0.4359	0.2142	0.1586	0.2048	0.0614	0.1311	0.092	0.0412	0.1632	0	0.3407	0.0777	0.2003	0.1753	0.3572	0.1596	0.0585	0.2351	0.4323	0.0655	0.134	0.4078	0.1475	0.4642	0	0.8129	0.1646	0.4425	0.0609	0.1179	0	0.2105	0.1615	0.1864	0.28	0.1749	0.0759	0.0288
AC104472.5	0	0.3338	0	0.0922	0	0	0	0	0	0	0	0.0457	0.2545	0	0.1564	0.1094	0	0	0	0.0582	0	0	0	0	0.1042	0.1274	0	0.1043	0	0.2202	0	0	0	0.1314	0.1182	0.2134	0.0906	0.1467	0.3155	0	0	0	0	0	0.0831	0	0	0	0
AC104836.1	0.5454	0.5054	1.2961	0	0.975	1.1064	1.1103	0.9176	1.346	1.4632	0.8502	1.142	2.0233	1.5521	2.0532	0.414	0.3539	0.9106	0.1669	1.3652	0.556	0.7525	1.2582	1.7568	1.0254	1.3499	1.4002	0.6318	0.6345	0.5001	2.1209	1.8078	0.6504	2.0895	1.2529	0.8078	0.9599	1.888	2.8668	1.6437	1.5111	1.0467	2.5562	0.654	0.2516	1.5114	0.708	2.1525	1.4781
AC007673.1	0	0.0743	0.3516	0	0	0.0867	0	0.1079	0.0688	0	0.2855	0	0	0.0629	0.0464	0	0.052	0	0	0	0	0.0491	0	0	0	0.1133	0	0.1857	0	0	0.2078	0.1062	0	0	0	0	0.3224	0.1305	0	0	0.2805	0.1119	0	0	0.2218	0	0.0925	0	0
AC108449.2	1.2775	5.4755	19.3841	4.4164	6.2803	17.623	15.4194	12.4663	6.9912	10.0376	5.9743	16.779	8.8016	16.7986	9.619	1.9395	7.3564	7.3683	2.0848	11.0374	1.5464	11.7505	11.0524	15.8271	14.7815	17.6174	15.3897	6.2894	7.8032	8.5907	23.5977	11.0097	6.5626	19.1113	18.4476	7.7579	10.118	12.2266	19.5857	13.8605	11.55	12.0363	10.6445	8.5112	9.5757	16.8168	4.6066	6.4824	11.3888
ALMS1-IT1	0.4606	0.6985	1.7148	0.6863	0.2994	1.1327	1.0718	0.5636	0.7189	1.1556	0.5222	1.1691	0.7102	0.9533	0.4851	0.4577	0.4619	0.661	0.3759	0.5681	0.8537	1.1555	1.0305	1.6602	0.5814	0.8292	0.5293	0.8246	0.9744	0.8192	1.357	0.8883	0.4917	0.4889	1.0445	0.4466	0.716	0.614	0.7337	0.4039	0.8305	1.4028	0.8141	0.982	1.1976	0.7891	0.3866	0.9444	0.4062
AC008543.4	0	0.7393	1.75	0	0.4753	0.4315	0.696	0.8053	0.3424	0.3057	0	1.6197	0.8455	0.3131	0.8086	0.4844	0.2588	0.3632	0.3255	0.5153	0.3049	0.3669	0.9202	0	0.4615	0.8462	0	0	0.6961	0	0.7755	0.2644	0.2927	1.4553	0.5236	0.7089	0	0.6498	1.7471	0.2404	2.5592	0.5567	1.3847	0.4252	0.184	1.1054	0	0.2998	0.3414
ARRDC3-AS1	0.1627	0.3124	0.374	0.5	0.2355	0.3144	0.5273	0.2972	0.1995	0.1782	0.321	0.3776	0.1807	0.2737	0.1818	0.2541	0.3092	0.1623	0.2086	0.2102	0.154	0.2352	0.2503	0.3226	0.2421	0.1644	0.3673	0.2693	0.0947	0.199	0.2109	0.339	0.2047	0.1357	0.412	0.1102	0.3624	0.1704	0.4073	0.3083	0.339	0.2758	0.4681	0.2602	0.3538	0.2963	0.2414	0.0349	0.2255
AP001160.1	0.1152	0	0.6741	0	0.5493	0.4987	0	0.4653	0	0	0.6158	0.234	0.6514	0.2714	0.3337	0.1399	0.3738	0.07	0.188	0.1489	0.0587	0.1413	0.1772	0.2284	0.2666	0	0.3641	0	0.1341	0.2818	0.1494	0.3055	0.0846	0.1682	0.3025	0	0.4635	0.5631	0.2019	0.2778	0.5377	0.8042	0.16	0.4913	0	0.6387	0.133	0	0
AC022210.1	0.1172	0.1448	1.4851	0.28	0.7913	0.4648	0.2272	0.3154	0.5699	0.2994	0.5914	0.674	0.6072	0.6132	0.2714	0.2372	0.4561	0.6165	0.0637	0.4289	0.1393	0.5508	0.3003	0.4645	0.2259	0.9391	0.617	0.0452	0.1818	1.1938	0.1013	0.2589	0.2866	0.798	0.4614	0.3239	0.1571	0.9543	1.9161	0.1883	0.8201	0.5451	0.5424	0.2498	0.3603	1.6452	0.1803	0.411	0.2897
Z82243.1	0.1864	0.5181	1.3628	0.3818	0.2221	2.2179	2.6017	1.0033	0.7999	1.4286	0.332	1.2297	1.8436	0.8778	0.7556	0.2263	0.3627	0.792	0.1521	0.8427	0.19	1.4856	0.2866	0.3694	0.6469	1.5815	1.1777	0.2159	0.2168	1.3671	0.7247	1.9767	0.2735	1.36	0.9786	0.2208	1.1246	1.5179	3.2653	0.8986	2.6089	0.5202	1.294	1.3906	1.3754	0.6198	0.8602	0.5604	0.2127
AP005900.1	0.7611	0.2267	0.5565	0.1114	0.2591	0.2941	0.2214	0.1098	0.14	0.25	0.339	0.6761	0.4994	0.2774	0.6455	0.099	0.0882	0.132	0.2661	0.0878	0.2217	0.3333	0.1672	0.8082	0.1258	0.4229	0.2147	0.0315	0.0949	0.7311	0	0.4325	0.0798	1.4281	0.7136	0.1288	0.0273	0.6642	0.6667	0.0328	0.3805	0.6829	0.8682	0.1738	0.1755	0.7834	0.1255	0.613	0.093
AL031666.2	0.1174	0.5801	0.2289	0.2405	0.373	0.127	0.2731	0.2633	0.1343	0.4199	0.4531	0.2979	0.1106	0.4914	0.1586	0.1901	0.33	0.19	0.1596	0.2527	0.2194	0.3839	0.0602	0.5429	0.3169	0.2214	0.3091	0.0453	0.2276	0.2392	0.1521	0.2075	0.3158	0.3997	0.3595	0.0927	0.4328	0.2549	0.4113	0.2358	0.1369	0.0546	0.2717	0.2502	0.397	0.1301	0.2257	0.1176	0.1563
LINC01150	1.9679	2.5783	1.3894	1.9462	2.1835	2.276	1.4999	1.0047	2.7961	2.4968	6.8908	1.5845	2.3976	1.6514	1.4935	1.978	3.5223	2.5543	2.6577	2.4109	3.4587	1.4148	2.4005	1.3451	2.9051	2.3035	0.536	1.2577	2.9212	1.9083	0.8796	0.5398	1.494	0.9904	1.7816	2.3318	1.6379	2.3214	4.0425	1.9633	0.6333	0.7577	2.0732	2.3147	1.3772	1.5797	3.1321	1.3263	2.2068
AL359715.3	1.5346	1.3653	1.5262	1.2575	1.1705	1.2619	1.0712	1.6524	1.897	2.1645	1.3123	1.9942	1.9086	2.2649	1.9199	1.342	1.155	2.2734	1.1019	1.2292	1.7834	1.8444	2.0771	1.3385	1.2785	1.0419	0.9698	1.1377	1.3569	1.5761	2.228	1.465	1.0361	0.7167	1.934	1.6729	1.2965	1.5	0.8604	1.628	1.7186	1.3709	2.3016	0.9161	1.1326	0.8166	0.7083	1.1075	1.2958
AP000897.2	0	0.0941	0.0742	0.104	0.0605	0	0.2952	0	0.0436	0	0.0452	0.103	0	0	0.0294	0	0.0659	0.1232	0	0	0	0.0311	0	0	0.1174	0	0.1604	0	0.1181	0	0.2631	0	0.0372	0	0.1332	0	0	0	0.0889	0.0612	0.1184	0	0.0705	0	0	0	0	0	0.0579
LINC02018	0.2435	0.5938	1.3495	1.0239	0.4888	0.6378	0.2982	0.4312	0.5171	0.5894	0.6507	2.2509	1.2135	2.3744	0.965	0.3736	0.291	0.3579	0.2405	0.5464	0.3593	0.3929	0.6899	0.5335	0.5042	0.7795	0.9921	0.4157	0.2982	1.1595	0.7476	1.2744	0.4232	0.7482	1.1777	0.2885	0.7089	1.2318	1.28	0.6025	1.839	2.1645	1.5484	0.5328	0.4966	0.824	0.4584	0.501	0.6727
CARMN	0.47	0.4265	3.6375	0.6871	1.2487	1.3349	1.0879	2.1022	1.7778	0.3528	1.6224	5.6091	0.2768	5.0966	0.9556	0.4341	0.5337	0.6837	0.6152	1.1101	1.6495	1.9364	1.2576	0.9899	1.0424	2.6384	1.0675	1.0776	0.4614	2.2927	1.1106	0.9413	0.6755	2.6439	1.941	1.0152	0.2708	3.5812	6.5368	1.0329	1.8391	2.7062	1.6522	0.5271	1.1518	1.5142	0.4972	0.9275	1.6956
AC089985.1	0.2106	0.0488	0.154	0.4315	0.3138	0.1139	0.1225	0.0709	0.0904	0	0.0938	0	0	0.0827	0.0305	0.064	0.0342	0.032	0	1.4286	0.0805	0.0646	0.162	0.1044	0.0609	0.149	0.1664	0.122	0	0.0644	0	0	0	0	0	0.0624	0.2118	0.2573	0	0.0635	0.43	0	0.2194	0.1123	0	0.0584	0	0.0792	0.1202
AC245052.7	0	0	0.3591	0.2515	0.2926	0.5313	0.5713	0.3305	0.4216	1.1293	0.2187	0.1246	0.694	0	0	0	0	0	0	0.4758	0	0.1506	0	0	0.2841	0.3473	0.3879	0.5689	0	0.3002	0.9548	0	0.3604	0.3584	0	0	0	0.4	0.8604	0.592	0	0	1.0229	0.2617	0.453	0.2722	0.2833	0	0
AL122008.1	0	0	0	0	0	0	0	0	0	0	0	0	0	0	0	0	0	0	0	0	0	0	0	0	0	0	0	0	0	0.2384	0	0	0	0	0	0	0	0	0	0	0	0	0	0	0	0	0	0	0
PRICKLE2-AS2	0	0.1647	0.7797	0	0	0.9614	0.4135	0	0	0.2725	0.1583	0.451	0.5023	0	0.5147	0	0.2306	0.3237	0	0.2296	0	0.6539	0.82	0.7046	0.2056	0.5027	0.5615	0.4117	0.2068	0	0.9215	0.4713	0.1304	0.7781	0.9332	0.2106	0.8937	0	0.6228	0	0.2073	0.2481	0.2468	0	1.1477	0.591	0	0.2672	0.2028
AL365181.3	0.4104	0.3803	1.0003	0.4203	0.3586	0.6808	0.4456	1.2888	0.4227	0.2517	0.1706	0.3333	0.3093	0.5584	0.1109	0.4652	0.6745	1.0132	1.0715	0.6892	0.1116	0.4865	0.7574	0.9219	0.7281	0.5804	1.4264	0.2535	0.4456	0.8028	0.4256	0.2902	0.3815	0.4792	0.6105	1.0049	0.7704	0.3565	1.9174	0.066	0.2234	0.6492	0.9498	0.3791	1.7162	0.3639	0.9155	0.5759	2.2633
AC090907.1	0	0.4991	0.7877	1.4711	0.4279	1.5539	0.2089	0.7249	0.6164	0.5505	0.6397	0.6379	0.7612	0.7047	0.6239	0.6541	0.8154	1.4169	0.5859	0.3479	1.2811	1.7614	1.6567	0.3559	0.2077	1.0157	0.2836	1.0398	0.4177	0	1.1636	1.4282	1.581	0.262	1.1784	1.2763	0.7222	0	1.2582	1.0821	0.8377	0.5012	0.2493	0.3827	0.9937	0.597	0.6215	0.5398	1.2292
AC006452.1	0	0	0.1267	0.1109	0	0.0703	0.0504	0	0.0186	0.0664	0.0579	0.1429	0.0306	0.051	0.0752	0	0.0421	0.0526	0.0353	0.028	0.0221	0.0929	0.0333	0.0858	0.0251	0.0613	0.0342	0.0251	0	0.0265	0.1123	0	0	0.0632	0.0284	0.0513	0.0436	0.2116	0.0379	0.0522	0.2021	0.0907	0.0902	0.0462	0.04	0.072	0.05	0.0977	0.0371
CASC2	1.0068	2.1333	2.1957	2.7861	0.6946	1.2167	3.0548	1.7038	0.8946	0.8846	0.8391	5.6094	1.5892	3.6514	2.3631	0.7508	0.4584	0.7113	0.442	1.468	0.9513	1.3755	1.0957	1.3071	0.7562	0.891	0.9302	0.9616	0.7192	0.6767	1.2669	3.0444	0.6006	0.8851	1.5303	0.7185	1.7704	1.3523	1.3617	0.9582	4.4575	2.6379	4.0226	1.0355	0.7224	0.62	0.8628	0.7613	1.3537
PTPRK-AS1	0	0	0	0	0	0.2536	0	0	0.1006	0.5391	0.2088	0.0595	0	0	0.0679	0	0.0761	0	0	0.1514	0.1195	0.1438	0	0	0	0	0.1852	0.1358	0	0	0	0	0	0	0.1539	0	0	0	0	0	0.2735	0	0.4883	0	0.1081	0.1299	0	0	0
AL133485.2	0	0	0	0	0	0	0.2616	0	0	0	0	0	0	0	0	0	0	0	0	0	0	0	0	0	0	0	0	0	0	0	0	0	0	0	0	0	0	0	0	0	0	0	0	0	0	0	0	0	0
AC117509.1	0	1.3229	1.5658	2.5588	0.8506	3.089	2.0759	0	1.5318	0.5471	0.3179	1.0869	0	0.8405	1.4469	0	0.6947	0.8667	0.2912	0.9221	0.9095	0.6565	1.6467	4.9519	0.8258	1.0095	1.1276	0.8268	1.6608	0.8727	1.8504	0	1.5714	0	0.937	1.6915	3.9481	2.3255	0	2.5813	0	1.9925	0.9912	0	2.3046	0	1.2354	0.5366	1.2217
AL139330.1	0	0	0	0	0	0	0	0	0	0	0.2974	0	0	0	0	0	0	0	0	0	0	0	0	0	0	0	0	0	0	0	0	0	0	0	0	0	0	0	0	0	0	0.4661	0.4637	0	0.308	0	0	0	0
AC026462.3	0.0542	0	0.0396	0	0	0	0	0	0	0	0	0	0	0	0	0	0	0	0	0.0175	0	0	0	0	0	0	0	0	0	0	0	0	0	0	0	0	0	0	0	0	0	0	0	0	0	0	0	0	0
AC018557.3	0.3283	1.3691	2.4007	2.8583	0.1956	0.3552	3.6283	1.7675	0.5636	0.5033	0.5849	4.3327	1.6239	3.9948	1.236	0.1994	0.3195	0.299	0.1339	1.0603	0.251	1.3085	0.5049	0.9762	0.1899	0.6965	0.778	0.1902	0.382	0.8028	0.4256	3.2646	0.2409	0.7187	0.862	0.5835	1.816	1.0696	2.0133	0.1979	5.3618	3.4368	5.015	1.2249	0.1514	0.182	0.3788	0	0.6556
AC009226.1	0.0687	0	0	0.1406	0.3273	0.5942	0.1597	0.1848	0.0589	0.1052	0.1835	0.4879	0.097	0.2156	0.0398	0.3335	0.0891	0	0.056	0.4435	0.035	0.2526	0.1056	0	0	0.4855	0.3254	0.0795	0	0.1679	0.267	0.091	0.3023	0.1002	0.4506	0	0.1381	0.1118	0.2406	0.1655	0.3203	0.0958	0	0.0732	0.1267	0.1522	0.1584	0.2064	0.3525
AC010976.1	0.096	0.1631	0.8891	0.213	0.5529	1.5924	0.912	0.4953	0.3845	1.0792	1.026	1.0151	1.04	0.5652	0.4355	0.1166	0.4256	0.3788	0.0261	0.434	0.1305	1.236	0.4921	1.3953	0.5183	0.7014	1.0615	0.6486	0.3536	1.291	0.7465	0.403	0.4461	0.8172	1.1341	0.019	0.5631	0.6255	1.3735	0.4243	0.7279	0.5359	1.0886	0.5457	0.7084	1.3478	0.3323	0.5532	0.4016
AC016245.2	0	0	0	0	0	0.0397	0.0427	0	0	0.0563	0	0.0373	0	0.0288	0	0.0446	0.0238	0	0	0	0.0374	0	0.1129	0.1455	0	0	0.2319	0	0	0	0	0	0.0269	0	0	0.0435	0	0	0.0643	0.0442	0	0	0	0.1956	0	0.0814	0.0423	0	0.0209
AC116428.1	0	0	0	0	0	0	0.1602	0	0.0591	0.1056	0.1227	0	0.0973	0	0.0399	0	0	0	0.0562	0.0445	0	0	0.2118	0.1365	0.0797	0.0974	0	0	0	0.0842	0.0893	0.0913	0	0.3015	0.452	0	0	0	0	0	0.0803	0	0.0956	0	0.0635	0.1527	0.0795	0	0
AC021236.1	0	0	0	0	0	0	0	0	0	0	0	0.0526	0	0	0.03	0	0	0.0314	0	0	0	0	0	0	0	0.0733	0	0	0	0	0	0	0	0	0	0	0	0	0	0.0624	0	0	0	0	0	0.0574	0	0	0
AL031768.2	0.0249	0.2076	0.3276	0.102	0.1483	0.4847	0.2606	0.268	0.1068	0.2289	0.2217	0.2274	0.4221	0.1954	0.2595	0.0605	0.1453	0.1662	0	0.2411	0.0254	0.412	0.2297	0.0987	0.0576	0.5632	0.3932	0.0577	0.1737	0.3347	0.129	0.363	0.1278	0.1453	0.196	0.059	0.4255	0.2432	0.3488	0.18	0.4355	0.2779	0.1382	0.1592	0.1607	0.5517	0.201	0.1871	0.0568
RASGRP3-AS1	0	0.4834	2.2885	0.5343	1.8648	0.5643	0	0	0.6716	0	1.3938	1.059	2.58	1.2284	1.5105	1.267	0	0.475	0.6384	0.6739	0.1329	1.2793	0.4011	0.517	0	0.7377	0	0.3021	0.3034	0.9566	0.6761	1.3831	0.5742	2.2838	0.3424	0	0.2623	0.4248	3.1986	0.3144	0.6085	0	0.3622	0	0.4812	1.7346	0.3009	0	0.5952
AC008124.1	4.4662	4.777	7.3136	3.916	4.1351	5.4008	5.4805	5.1092	4.4717	3.9862	3.3651	6.9484	4.8269	6.8133	4.7067	2.8718	2.5863	3.6246	3.0899	5.4541	3.3615	5.0553	5.5874	5.1539	5.1678	6.1762	6.2833	4.2293	3.4256	5.2724	6.4001	5.3451	3.6034	4.6674	6.1605	3.7249	5.0021	5.5639	8.0636	5.7227	5.9501	6.0697	4.6423	3.3993	5.4074	6.0657	4.976	3.9773	5.9287
AC008870.4	0.2812	0	0	0	0.5026	0.3042	0.1636	0.1892	0.2414	0	0.5009	0.5709	0	0.2207	0.1629	0.1707	0.0912	0.3414	0	0.0908	0	0.6897	0	0.2787	0	0	0.2221	0	0	0	0.7289	0	0	0.4104	0	0	0	0	0.4927	0	0.492	0.9812	0.3905	0	0.1297	0.3117	0	0	0.1604
AL158214.2	0.0834	0.0386	0.3049	0.1708	0.2982	0.1805	0.3881	0.0561	0.0716	0.1918	0.4829	0.3175	0.2357	0.1309	0.1449	0.1519	0.0812	0.0253	0	0.2694	0.1063	0.358	0.0641	0.4133	0.0482	0.1769	0.0659	0.0483	0.2911	0.3569	0.3243	0.1659	0	0.2434	0.3832	0.1482	0.1258	0.4755	0.5845	0.1508	0.3891	0.3492	0.3474	0.1778	0.1539	0.6009	0.1925	0.0627	0.0952
AC089999.2	0	0.2831	0	0.1565	0	0.1653	0.1777	0	0.3934	0.7026	0.1361	0.7755	0	0.1199	0.4424	0.7422	0	0	0.4986	0.0987	0.0779	0.4684	0.235	0	0.1768	0.2161	0	0.177	0	0.7471	0	0	0.5606	0.6689	0	0.362	0.1536	0.9955	0.2677	0	0.5347	0	0.4243	0	0	0.1693	0.3526	0.2297	0.1743
AP001528.1	1.2303	1.1401	4.6571	3.5582	0.6037	4.3849	3.5362	5.4549	3.5412	1.7752	0.967	6.7226	1.2274	5.4542	1.8443	1.0548	1.08	1.7575	2.3621	4.1139	1.9181	3.2396	7.1238	6.3121	7.2014	6.5512	4.5735	4.1079	2.0208	1.2388	9.475	1.3434	4.7799	5.2813	5.3203	3.1729	3.2026	2.3579	4.6918	4.624	4.1369	7.5762	3.6181	2.1601	3.2715	3.3695	4.3425	3.4819	5.0376
AC105052.4	0.071	0.3291	0.6233	0.3638	0.5079	1.1528	0	0.1912	0.1829	0.2178	0.3164	0.4327	0.4015	0.223	0.4114	0.1725	0.3687	0.1294	0.1739	0.1376	0.181	0.6098	0.1092	0	0.1644	0.3014	0.4489	0.4937	0.3306	0.6948	0.2762	0.5651	0	0.933	0.2797	0.2525	0.2857	0.5786	0.2489	0.4281	0	0.8923	0.2959	0.7572	0.3932	0.1575	0.3278	0.1068	0
AC024075.3	3.1422	6.1305	14.754	2.541	7.2925	6.2627	7.5036	4.6746	7.2404	5.3245	7.5131	12.1724	10.7515	10.1268	8.6208	0.8034	3.1118	6.6269	0.4048	5.021	1.5173	3.6508	8.394	4.5896	9.5678	7.9531	11.4965	2.6821	5.0028	9.3014	7.2888	9.4287	2.5487	12.31	10.2039	3.1354	4.6572	11.046	12.1703	3.788	19.1002	8.0794	8.957	4.4073	2.2886	18.1496	4.58	7.4595	3.3969
AL162424.1	0.3989	0.7393	2.9167	0.8171	1.9014	1.2946	1.3921	0	1.3696	0.6115	0.3553	3.2394	0	3.1312	1.1551	0.9689	1.8116	0.7265	4.2309	2.8342	0.8132	0.7337	2.4539	1.5813	0.923	6.2056	1.8905	0.462	1.3922	0.4877	2.5851	2.1153	2.3417	0.5821	2.618	1.8905	3.2091	0.6498	2.0966	1.4425	2.3265	1.1135	2.2156	1.2755	3.6796	1.7686	0	5.9968	1.3654
AC011472.4	1.4362	2.4956	2.6256	3.1261	1.4977	1.9424	2.7151	0.7249	2.0035	2.2019	1.4393	5.5588	3.2984	2.8187	4.0552	2.3985	1.2813	1.8529	1.3184	2.6673	2.5621	3.7429	3.3135	2.4911	2.285	3.0471	2.2691	2.7035	0.6266	2.4145	1.629	3.0944	1.8445	4.9784	3.7708	2.7654	2.8889	3.802	4.4038	2.5971	4.817	5.5129	3.989	2.4878	2.6499	4.5773	2.6931	1.8894	2.0486
AL136320.1	0.82	0.3799	0	0	0.2443	0.6654	0	0	0.3519	0.6286	0.1826	0.1041	0.5794	0.3219	0.1187	0	0.133	0	0.1673	0.2648	0	0.2514	0	0.4064	0	0	0.6477	0.2375	0.477	0.2506	0	0	0.6018	0.2992	0	0	0.4123	0	0	0	0.4783	0	0	0	0.1891	0.4545	0.2365	0	0.3509
AC010542.5	2.3075	2.5661	6.4121	1.8909	4.1251	4.9933	1.8792	3.1059	1.9809	2.8302	11.0996	3.3968	4.8918	5.2534	2.4057	1.4013	1.4972	1.1208	1.8829	3.1303	1.0585	8.3484	1.7746	1.8296	1.335	5.5484	4.3748	2.1384	1.6108	6.2069	2.0938	3.0595	1.5241	3.3678	4.5439	1.0937	1.1604	5.2627	7.6819	1.9472	6.1915	5.4755	3.2045	3.1977	2.9803	5.6275	1.0651	4.5102	1.1849
AC092620.1	3.187	0.3109	0.4906	0	1.0995	0.0907	0.0976	0.3387	0.072	0.1286	0.2988	0.3406	0	0.1975	1.1658	0	0	0.0509	0	0	0	0.1543	0.258	0.1663	0	0.1186	0	0.3886	0	0.5127	0.1087	0.4448	0	0.2448	0.2202	0.1988	0.1687	0.4099	0.7348	0	0.0978	0.7024	0.2329	0.3576	0.0774	0.2789	0	0.7566	0.0479
AC009950.1	0.0814	0.0603	0.8093	0.1834	0.4655	0.5283	0.1893	0.1753	0.2794	0.3493	0.261	0.3139	0.322	0.3833	0.3205	0.1186	0.1373	0.1581	0.0531	0.2418	0.0664	0.2794	0.1252	0.2258	0.226	0.6446	0.2314	0.1131	0.1326	0.2189	0.2743	0.1942	0.1433	0.3088	0.2991	0.1157	0.1637	0.5303	0.4563	0.1962	0.3607	0.2045	0.452	0.1388	0.1802	0.3248	0.1878	0.2447	0.1764
AC004921.1	5.1639	3.4501	4.9178	3.0753	12.7379	5.5872	3.3531	3.8794	5.4639	8.4693	11.4463	2.4993	4.922	2.4512	2.2954	5.8342	4.909	5.6871	5.2915	3.2582	6.121	11.1934	2.2165	6.4275	5.975	3.7369	3.6049	4.0344	2.7945	3.524	7.4722	2.07	4.5828	3.6808	6.3061	4.1267	3.2611	2.9346	6.3126	10.858	1.401	2.682	4.1693	2.8164	3.3237	3.7275	4.0187	9.0279	3.1519
AC020931.1	0	0	0.3831	0	0.078	0.496	0.2286	0.0881	0.0562	0.2008	0.1167	0.0332	0.0926	0.1028	0.0379	0.1591	0.2125	0.0398	0	0.0846	0.0334	0.2409	0.1007	0.1298	0	0.1853	0.3104	0	0.1524	0.2402	0.0849	0.1737	0	0.1912	0.1719	0.0776	0.0659	0.1067	0	0.1579	0.0764	0.0914	0.0909	0	0.0604	0.0726	0	0	0
SPART-AS1	0.0175	0.1624	0.282	0.2154	0.1253	0.3414	0.2039	0.2359	0.1204	0.1612	0.203	0.3292	0.2725	0.2477	0.1523	0.0639	0.091	0.1277	0.1001	0.2717	0.0447	0.3117	0.1348	0.1042	0.0406	0.1983	0.2215	0.0406	0.1835	0.15	0.3181	0.1859	0.0643	0.1535	0.2761	0	0.141	0.3141	0.3378	0.1902	0.3885	0.0734	0.2921	0.1308	0.194	0.3303	0.2023	0.2899	0.1
AC008680.1	0	0	0	0	0	0	0	0	0	0	0.5549	0	0	0	0	0	0	0	0	0	0	0	0	0.6174	0	0	0	0	0	0	0	0	0	0	0	0	0	0	0	0	0	0	0	0	0.2873	0	0	0	0
LINC01762	0.1002	0.0464	0.2199	0.308	0.1792	0.1627	0.1749	0.0675	0.086	0	0.5357	0.3816	0.0708	0.3147	0.2032	0	0.1301	0.0608	0.2862	0	0.0766	0.338	0.3083	0.298	0.058	0.4962	0	0.0581	0	0.3676	0.065	0.1993	0.1471	0.1463	0.0658	0	0.1008	0.0816	0.2634	0.3021	0.2338	0.3497	0.4176	0.2137	0.0925	0.1667	0.2313	0.1507	0.143
AC008750.4	0.1864	0.5181	2.1804	0.7636	0.6663	0.4033	1.084	0.7525	0.7999	0	0.996	1.3243	1.3169	1.0241	0.8635	0.2263	0.3627	0.3394	0	1.0834	0	0.4571	0.5733	0.3694	0	0.5272	1.7666	0	0.2168	2.9621	0.2416	0	0.2735	0.816	0.4893	0.4416	0.1874	2.1251	0.6531	0.674	1.7392	0.2601	0.7764	0.9933	0.5158	2.479	0.6451	0.2802	0.1063
AL355076.2	0.0788	0.1461	0.1153	0.0808	0.4698	0.1706	0.1835	0.1061	0	0.1209	0.2107	0.2001	0.4457	0.2476	0.0457	0.1915	0.0512	0	0.0643	0.0509	0.0402	0.4351	0.1213	0.1563	0	0.1115	0.2491	0.0913	0	0.3856	0	0.2091	0	0	0.3105	0.1868	0.4758	0	0.1381	0.1901	0.184	0.2201	0.1095	0	0	0.2622	0	0.3556	0
AP000977.1	0	0	0.0443	0	0.1084	0.1312	0.0353	0.0408	0.026	0	0	0.1077	0.0428	0.0952	0	0.0368	0.0393	0	0.0247	0	0	0.0372	0.0932	0	0	0.0857	0	0	0	0	0	0	0	0	0	0.0718	0.0305	0.0494	0	0	0	0.0846	0	0	0.028	0.0336	0	0.0456	0
AL117379.1	0.2604	0.362	4.3797	0.8002	1.7069	0.9861	0.7574	1.2268	0.6706	0.9981	3.0155	1.454	1.6561	2.5554	0.905	0.4744	0.5914	0.9486	0.3187	1.598	1.0618	1.8363	1.2016	0.7743	0.3013	0.5525	0.8228	0.4525	2.1208	1.9103	2.7004	1.3811	0.4778	1.5203	0.6837	1.08	0.6547	1.4848	2.7376	0.9418	2.1265	2.5444	2.3506	0.9716	1.2012	2.8867	0.9015	1.9576	0.9657
AL157823.2	0	0	0.5781	0	0.3141	0.7128	0.3066	0	0.2262	0.606	0.2347	0.4013	0.1862	0.1034	0.0763	0	0.2565	0.24	0	0.5107	0.2015	0.0808	0	0	0	0.5591	0.4163	0	0.6132	0.1611	0.854	0.3494	0.3868	0	0.3459	0	0.3975	0.4293	0.2309	0	0.1537	0.3678	0.183	0.7023	0.6078	0.4382	0	0	0
AC022098.1	0.3012	0.7359	3.6444	1.7951	2.1865	3.7923	1.4973	1.548	2.2097	1.4694	1.8294	3.4194	1.2384	2.9021	1.9825	0.6652	1.0838	1.6293	1.0725	2.5118	1.6051	2.8042	2.6113	2.0627	2.1229	3.5633	3.1582	1.8716	0.7965	2.4106	2.1653	1.888	2.1101	3.7968	3.0196	1.7522	1.3495	4.0595	3.9344	2.1127	2.2362	2.1404	1.9394	1.8974	1.9199	2.9445	1.3903	1.9762	2.6404
AF230666.2	0.1216	0.1127	0.1778	0	0	0.1315	0	0	0	0.7456	0.5415	0.0617	0	0	0	0	0.1578	0	0	0	0.062	0.2237	0	0	0	0.172	0	0	0	0.1487	0.1576	0.1612	0	0.1775	0.1596	0	0	0	0	0	0.1418	0	0	0	0	0	0	0	0
AL049840.3	0	0.4581	1.9277	0.1688	1.3745	1.2479	1.3418	1.3306	1.5558	0.5052	1.1741	1.4218	1.1643	1.5522	0.3817	0.2001	2.1381	1.2004	0.8066	0.745	0.3359	1.4145	2.7875	0.9798	1.9064	1.3982	1.5618	0.7634	1.3419	1.2087	0.6407	1.3107	0.9673	1.4428	1.9466	0.1952	1.4914	2.6841	1.4434	1.3904	2.1143	2.0698	0.6864	0.7025	1.216	2.1917	1.521	0.4954	1.5981
LINC02882	0.0098	0	0	0.0101	0	0	0	0	0	0	0	0.01	0	0.0077	0	0	0	0	0	0	0	0.0181	0	0	0	0	0.0155	0	0	0	0	0	0	0.0143	0.1419	0	0	0.016	0	0	0	0.0137	0	0.0105	0.0181	0	0	0	0.0112
SPRY4-AS1	0.214	0.7934	0.3577	0.783	0.4008	0.6285	0.7825	0.7408	0.4462	0.1875	0.4902	0.4656	0.605	0.384	0.4958	0.3342	0.1984	1.912	0.7734	0.5728	0.3428	1.0124	0.6584	0.3636	0.5307	0.5622	0.4831	0.85	0.3913	0.486	0.4756	0.8108	0.7629	0.714	1.4048	0.5797	0.8918	0.7471	0.5357	0.4054	0.4994	0.4694	0.5944	0.717	1.0154	0.6779	0.6703	0.4597	0.6455
AC010082.1	0	0	0	0	0	0	0	0	0	0	0	0	0	0	0	0	0	0	0	0	0	0	0	0	0	0	0	0	0	0	0	0	0	0	0	0	0	0	0	0	0	0	0	0	0	0	0	0	0
AP002433.2	0	0.3285	0.6912	0.6052	0.7041	0.7671	0.4124	0	0.5072	1.6304	0.3158	0.6598	0.668	0.7421	0.8897	0	0.0767	0.1435	0.2892	0.3053	0.1205	0.8695	0.9087	2.5765	0.4102	0.6685	0.56	0.5475	0.275	0.7224	0.6127	0.3133	0.1734	1.7246	0.7756	0.42	0.4753	0.385	1.2422	0	0.4135	0.1649	0.8205	0.3779	0	1.4408	0.409	0.1777	0.4045
AC006042.1	1.6822	1.2472	10.333	1.7231	4.6111	6.1882	2.9356	3.6228	4.4766	3.8685	6.4434	9.0513	6.8945	7.3954	3.605	1.8388	3.4927	4.0853	0.6863	5.6506	2.0578	10.109	2.8461	2.6677	1.9464	6.9	4.2523	3.1179	4.1101	9.6668	3.4889	5.799	2.469	5.8925	6.625	1.9933	2.0302	7.6732	12.9689	2.4335	5.8873	7.0441	7.2419	3.7657	2.6382	10.4428	3.6881	3.035	3.5512
AL133243.1	0.4817	0	0.7045	0.4934	0	0.2606	0	0	0.2067	0	0.2145	0.1223	0	0	0.1395	0	0	0.1462	0	0	0.2455	0.2954	0.3704	0.4774	0.2787	0	0.3805	0	0.5604	0	0	0	0.3535	0	0.3162	0	0.4844	0	0.422	0	0.281	0	0.3345	0	0	0.534	0	0	0.1374
AC097359.2	1.5866	2.4277	1.9966	0.9449	2.8583	1.5569	1.6741	2.6818	3.0724	1.7536	2.6951	1.7605	2.9723	1.5931	2.073	3.1817	2.4898	2.4642	1.415	1.9544	2.3508	1.8779	2.8375	1.5359	1.8785	1.8266	3.0896	1.496	2.7045	1.7143	3.6828	1.8101	1.7871	1.7233	2.2281	2.0111	1.5586	2.1639	2.3274	2.4019	2.2813	2.1631	1.4347	2.4386	2.0424	2.7813	2.0862	2.8292	1.5999
ASH1L-AS1	1.5311	3.3783	3.6254	3.7341	2.0854	2.6032	2.7991	1.5702	2.128	2.012	2.8576	5.4033	2.473	4.0066	3.8006	2.3909	1.9869	2.7002	1.4873	2.5433	2.1182	3.532	2.0185	2.3124	3.4588	4.0218	4.6076	4.6452	1.6966	4.9921	3.3079	2.9967	4.2269	2.8731	3.2542	1.3823	5.1329	3.9195	4.0879	3.2521	4.9332	4.9866	4.6575	2.5648	3.5649	2.9096	3.9542	2.4116	3.1615
LINC01235	0.175	1.0539	0.0426	0.1195	2.2241	0.3155	0.0678	0.2747	1.7522	0.0447	0	0.0148	0.0412	0.0229	0	0.1062	0.0946	2.9033	0	0.1884	0.0743	0.0894	0.1794	0.3468	0.1687	0	0.8292	0.0338	0.1696	0.0713	4.3089	0	0.0428	0	0	0.0691	0.176	0	0.2044	0.0352	1.5988	0	0.0405	0.0622	0.0269	0.2586	5.72	0.1315	0.2163
AC025180.1	0.1455	0.0674	0.3723	0.1117	0	0.2754	0.2115	0.3426	0.1249	0.1115	0.0972	0.4799	0.1028	0.3711	0.1053	0.0883	0.0944	0.1545	0.0297	0.2114	0.1297	0.3568	0.2797	0.3604	0.4208	0.5658	0.0575	0.5055	0.1269	0.0889	0.5185	0.0964	0.0801	0.2654	0.191	0.1724	0.0731	0.2962	0.1911	0.1315	0.1273	0.3553	0.404	0.1163	0.6374	0.2419	0.1259	0.1093	0.2075
AC095057.3	1.219	1.9063	9.4709	1.1706	3.1779	2.9675	3.0135	1.2305	1.8312	2.2193	2.6467	6.0716	3.7685	3.9475	2.8682	1.0178	1.7301	2.9603	0.4352	2.5591	1.1261	3.0366	3.9841	2.1143	2.8209	7.7586	2.287	2.2064	3.0138	4.4712	4.3453	4.9497	2.4041	3.7806	5.4008	2.0763	2.6052	4.7163	8.8103	1.9287	5.9548	4.7854	3.174	3.0049	1.7571	6.0808	2.3736	3.6655	2.9124
SATB1-AS1	0.0392	0.0242	0.1909	0.0802	0.21	0.1271	0.0835	0.0264	0.1009	0.1201	0.0465	0.0994	0.0922	0.0871	0.0416	0.1031	0.0466	0.0674	0.0799	0.0928	0.0333	0.1121	0.0703	0.1553	0.0906	0.24	0.2269	0.0529	0.0532	0.1037	0.0592	0.0346	0.0623	0.0667	0.0857	0.1005	0.0656	0.0957	0.1944	0.1259	0.1142	0.1002	0.0544	0.0696	0.0662	0.1085	0.0377	0.0589	0.041
AC022558.3	0.2562	0.2375	0	0.2625	0.3054	0.8317	0.7453	0.5173	0.4399	0.5893	1.3695	0.8455	1.0864	0.3017	0.8905	0	0.4988	0.4667	0	0.4138	0.0653	1.0999	0.3941	2.0318	0.7412	1.0873	1.0121	0.2968	0	1.7231	0	0	0.5641	0.187	0.841	0	0.3866	1.2523	2.0204	0.3089	0.8968	0.5365	1.6013	0.4097	0.8274	0.5681	0.5914	0.1926	0.3655
AC245060.5	0.4818	0.3473	1.7225	0.3564	0.957	0.8689	0.4048	0.4324	0.4366	1.108	1.383	1.7936	0.6053	2.6478	0.7752	0.0975	0.1737	0.3088	0.0655	0.415	0.0682	1.6743	0.5764	1.1143	0.5265	1.8552	0.9304	0.093	0.5917	1.7673	0.6593	0.6034	0.1179	0.8204	0.3865	0.4758	0.1077	0.7413	1.8761	0.3227	0.9681	0.6725	0.4461	0.0856	0.2716	2.5816	0.3089	0.6037	0.3513
AC112721.1	0.1499	0	0.2192	0	0.7146	0	0.1744	0	0	0.6895	0	0	0	0.2354	0.0868	0.1821	0	0.091	0	0	0	0	0	0.5943	0	0	0	0.1737	0	0	0	0	0.11	0	0	0	0.1508	0	0	0	0.1749	0	0.4164	0	0	0.1662	0	0	0
LINC00609	0	0.1401	0	0	0	0.1636	0.1759	0	0	0.4636	0	0.0767	0.2137	0	0	0	0	0	0	0.0977	0	0.0927	0.2325	0.2997	0.1749	0.2139	0.4778	0	0	0	0.196	0.4009	0	0	0	0	0	0	0.5298	0	0	0	0.4199	0.1612	0	0.3352	0	0.2273	0.0863
AL158163.2	0.3778	1.0503	2.0258	0.258	0.4502	0.9537	0.293	0.8475	0	0.9653	0.3365	1.7258	1.0678	1.384	0.7293	0.1529	0.4085	0.1529	0	0.4881	0.2567	0.9266	1.1621	0.7488	0.2914	1.603	0.5968	1.167	0	0.4619	0.8162	1.1687	0.0924	2.0217	0.9919	0.2984	0.2533	2.4617	2.427	0.4554	0.5876	1.0546	1.0492	0.2685	0.4647	0.5584	0.8718	0.3787	0.5748
AC106881.1	0.556	0.3435	1.2779	0.8408	0.568	0.9741	0.7085	0.8554	1.682	0.4871	0.3538	1.9355	0.3368	1.9332	0.5828	0.5145	0.1718	0.836	1.2099	1.796	1.0932	1.2502	1.5068	0.7348	1.44	1.3483	0.9622	1.1963	0.8934	0.8417	2.1281	0.4915	1.3019	0.7343	0.7995	0.753	0.6125	1.3803	1.3454	1.9152	1.3283	0.9979	0.6619	0.4234	0.4153	1.1741	1.8332	1.473	1.6618
AC046158.1	0	0.1136	0	0	0.1461	0	0.2853	0	0	0	0	0.1867	0.1733	0	0.071	0	0	0	0.1	0	0	0.0752	0	0	0.1419	0	0	0.142	0	0	0	0.1625	0	0	0	0	0	0.1997	0.2148	0	0	0	0	0	0	0.2718	0	0	0
AC004882.3	0.2269	0.3154	1.1614	0.3486	0.1352	0.8592	0.132	0.1527	0.2922	0	0.1011	0.5183	0.481	0.0891	0.3285	0	0.2944	0.2755	0.1851	0.2931	0	0.9044	0.349	0.2249	0.2625	0.3209	0.3585	0.5257	0.132	1.2484	0.1471	0.1504	0.0833	0.4967	0.4468	0.1344	0.5705	0.9241	1.1926	0	0.2647	0.475	0	0.2419	0.314	0.6288	0.1309	0	0
AC092384.1	0.1946	0.0451	0.7115	0.5979	0.2319	0.6842	0.5093	0.5893	0.2088	0.2983	0.1733	0.4939	0.0688	0.5728	0.1409	0.1772	0.2209	0.3544	0.4366	0.5971	0.4711	0.3878	0.7482	0.0964	0.6192	0.4816	0.0769	0.3945	0.6792	0.5948	0.6306	0.129	0.4641	0.781	0.447	0.3459	0.2446	0.317	0.6819	0.4105	0.1703	0.8827	0.4053	0.2593	0.8078	0.3775	0.1684	0.8045	0.5551
AC103808.6	0	0	0	0.1946	0.4528	0.2055	0	0.7671	0	1.165	0	0.2893	0	0	0	0.2307	0.2465	0.4614	0.155	0.2454	0.0968	0	0	0	0	0	0.3001	0	0	0.4645	1.7238	0	0.2788	0	0	0	0.1911	0.3095	0	0	0	1.3258	0.2638	0	0.1753	0.6318	0.4384	0	0.1084
LINC01754	0.0725	0.0672	0	0.0743	0.6911	0	0.1687	0	0	0.2223	0.0646	0.2208	0	0.1707	0.2099	0.1761	0	0	0	0	0	0.0889	0	0	0.0839	0.3076	0	0	0	0.3545	0	0	0	0.2116	0.0952	0.1718	0.0729	0.1181	0	0.0874	0.4228	0	0.2013	0.1545	0.1337	0	0	0.109	0
AL356475.1	0	0	0	0	0	0	0	0	0	0	0	0	0	0	0	0	0	0	0	0	0	0	0	0	0	0	0	0	0	0	0	0	0	0	0	0	0	0	0	0	0	0.3608	0	0	0	0	0	0	0
ARNILA	0	0.6322	0.9977	0.3993	0.4065	1.6343	1.1904	0.6559	0.8784	1.8676	0.2604	1.0388	0.6198	0.7268	1.6369	0.4143	0.411	0.5917	0.0795	0.8184	0.1739	0.8964	0.9743	0.483	0.9585	1.3784	1.5397	0.6209	0.5669	1.3703	0.758	0.7753	0.4291	1.209	0.6397	0.2887	0.7841	1.1907	1.1953	0.7049	1.7053	0.8162	0.7444	0.8311	0.6293	0.9723	0.5623	0.3663	0.7506
AC011389.1	0.966	0.4476	0.3532	0	2.0147	0.5226	0	0.6501	0	0	0	2.2065	0	0.3792	0.8393	0	0	0	0.5912	0.156	1.1078	1.3328	0.3714	0	0.2794	0.3416	0.3815	1.119	0	0	0	0.3202	0.3545	1.0574	0.6341	0	0	3.1473	0.4231	0.2911	0.8452	0.3371	1.6769	0	0	0.2677	0.2787	0.3631	0.2756
AC119403.1	0.5106	0.207	0.4201	0.6211	0.3803	0.6215	0.5198	0.2577	0.3014	0.4404	0.3411	0.7938	0.2706	0.6264	0.4251	0.2713	0.145	0.3294	0.1823	0.4329	0.2603	0.4697	0.3436	0.2531	0.2954	0.8125	0.353	0.1109	0.3342	0.4292	0.331	0.804	0.2342	0.6055	0.7541	0.1134	0.0642	0.5199	0.8947	0.1924	0.8191	0.4009	0.3102	0.4423	0.3239	0.7429	0.2578	0.4798	0.2549
AP001469.2	0	0.6284	2.3139	0.463	0.8081	2.2009	0.2629	0.6084	0.5821	1.0395	0.8053	0.6884	1.5971	1.0646	2.3564	0	0.5866	0.2744	0.3688	1.168	0.2304	1.5246	1.0429	1.3441	0	1.2787	2.1425	0.2618	0.7889	1.3817	1.1719	0.5993	0.6635	1.3195	2.077	0.8034	0	1.4728	0.792	0.8174	0.5273	1.8929	1.2555	0.2409	1.0426	2.0044	0.2608	0	0.6448
TRMT2B-AS1	0	0	0.6289	0	0	0	0	0.5788	0	0.6592	0	0.4365	0	0.3376	0	0	0	0	0	0	0	0	0	0	0	0	0	0	0	0.5257	0	0	0	0.6276	0.5645	0	0	0	0.7534	0	1.0032	0.6002	0	0.9167	0	0.4767	0	0	0
AC123567.2	0	0.0263	0.1244	0	0	0	0.033	0	0	0.0435	0.0505	0.0576	0.0401	0	0	0	0.0184	0	0	0.0366	0.0145	0.0174	0	0	0	0	0	0	0	0	0	0	0	0.0414	0	0.0336	0.0285	0	0	0.0342	0.0331	0.0396	0	0	0.0262	0.0314	0	0	0.0162
LINC00922	0.0758	0.2459	1.2753	0.2718	0.3615	0.9435	0.7498	0.2041	0.7486	0.2906	0.2364	1.0969	0.5358	1.0417	0.2635	0.6907	0.3198	2.2328	0.6496	0.8327	0.6377	0.9997	1.3412	0.4509	0.7019	1.6087	1.1381	0.8345	1.2792	0.3245	0.9829	0.754	0.5008	0.83	1.095	0.5391	1.1058	1.05	0.93	1.4626	0.7077	0.7938	1.5269	0.4041	0.8744	0.2942	0.6125	0.456	1.0167
AC016394.2	1.1319	2.6224	7.6563	1.4493	3.2038	4.7456	2.1399	3.4279	3.6438	2.3861	3.9071	3.6628	3.5993	5.7759	3.3599	1.7184	2.0197	3.6079	1.7317	3.3817	1.5144	3.1234	3.9171	3.6461	3.4379	7.2044	2.6825	2.1307	2.4693	4.1518	4.035	4.3147	1.7652	3.9236	3.5291	2.6824	1.423	3.6879	8.9247	2.0468	3.9614	2.7649	2.7508	2.564	1.9579	3.1369	2.6123	1.9146	2.9869
AC092301.1	0	0.1069	1.3499	0.3545	0.55	1.3732	0.6711	0	0.2971	0.7075	0.925	0.7028	0.8153	0.5435	0.5346	0.1401	0.0749	0.2101	0.0941	0.2236	0.1176	0.7782	0.1775	0.2287	0.1335	1.1423	1.0937	0.2673	0	0.9875	0.2991	0.4589	0.254	1.5155	0.3029	0.2734	0.3481	1.3157	2.628	0.1391	0.2692	0.9663	0.1602	0.369	1.0644	1.0232	0.1331	0	0.395
AC011825.2	0	0.2954	0.9325	0	0	0.3449	0.3709	0.2145	0.1368	1.955	0.9939	1.2137	2.0275	0.6257	0.6463	0.1936	0.4137	0.1936	0.1301	0.5148	0	1.2707	0.9807	4.4236	0.3689	0.4509	0.2518	0.3693	0.7418	1.3642	0.4132	1.2681	0.4679	0.2326	0.837	0.1889	0.4809	0.5193	1.1172	0.1922	0.3719	0.2225	0.6641	0.1699	1.6176	0.8835	0.1839	0.2397	0.3638
AC090948.3	0.32	0.7413	6.3171	0.3277	3.6225	3.4618	1.8611	0.2153	1.0986	2.4526	0.9975	2.4361	1.3566	1.8838	1.5752	0.9715	0.519	1.0684	0.5221	1.5501	0.4077	1.7658	1.7224	2.5369	0.3702	4.5255	2.2747	1.1119	0.3723	3.1296	1.659	1.909	1.0566	1.6344	2.5202	0.3791	2.2525	2.0849	5.0455	1.1571	2.7994	2.0097	1.333	1.5348	0.5903	2.3054	0.7384	0.7216	0.9128
AC023043.4	1.9632	3.4567	4.3068	2.212	1.8717	1.2745	3.8827	2.1139	4.2132	3.6118	2.4483	3.4878	3.6069	3.6989	2.9564	1.4306	4.2035	2.1454	1.1213	1.2682	1.7011	1.8058	2.7176	2.3349	0.9086	1.6661	1.5508	2.729	2.2841	3.3605	1.2724	3.6441	2.017	1.1461	4.639	2.3262	2.7642	3.518	2.0639	2.13	4.5805	2.7403	2.7263	4.8133	2.7167	2.8292	4.0776	3.542	1.0081
AP000866.2	6.5331	4.4244	7.6438	9.832	7.6663	7.5036	4.7942	4.6673	5.2201	3.9294	3.626	8.6988	5.0427	6.5886	7.4515	5.0661	2.6412	5.1564	6.643	6.0057	4.6619	6.3174	6.4928	5.9771	6.2219	7.8189	7.781	4.8901	6.3733	5.0999	8.3384	7.7959	4.3888	10.7821	9.6321	3.8706	4.5489	10.3973	11.0068	7.9971	4.0453	6.664	6.2113	3.9643	6.1662	10.6962	7.4227	8.7648	6.0214
AC211476.6	0	0.0392	0.371	0.0433	0.3023	0.183	0.0492	0	0.0726	0.0648	0.2636	0.2146	0.1792	0.3651	0.0979	0.1027	0.0274	0.077	0	0.1365	0.0646	0.1815	0.13	0.3352	0.0489	0.1794	0.0668	0.1469	0.0984	0.3618	0.1644	0.1121	0.0621	0.2468	0.111	0.1002	0.1276	0.4132	0.2222	0.1529	0.0986	0.177	0.2348	0.1352	0.117	0.4218	0	0.0636	0.0482
AP000944.7	0.4949	0.9173	2.1714	1.1828	0.7864	2.0823	1.1515	1.2582	1.1801	0.5901	1.4205	2.4284	0.4663	1.1656	0.7644	0.7346	0.6065	0.8013	1.4358	1.634	1.0931	1.4499	1.5224	0.872	1.527	2.1778	0.9556	1.8473	0.7677	1.4791	1.5682	0.9478	1.816	2.3275	1.155	1.1077	1.3273	2.0604	3.0832	0.9281	1.7962	3.8377	0.6873	1.5241	2.5365	1.463	0.8249	0.6614	1.9452
AC009884.1	0	0	0	0	0	0	0	0	0	0	0	0.0821	0	0	0.1874	0	0	0	0.132	0	0	0.0992	0	0	0	0	0	0	0	0	0	0	0	0	0	0	0	0	0	0	0	0	0	0	0	0	0	0	0
AL356804.1	0	0	0.0567	0.0397	0	0.1258	0.0451	0.1043	0.1331	0.1189	0.1036	0.0984	0.1096	0.213	0.1572	0.0942	0.0252	0.0706	0	0.0751	0.0395	0.1664	0.1192	0	0	0.2741	0.1225	0.0449	0.0451	0.0948	0.3015	0.1542	0.1138	0.2263	0	0	0.117	0.3789	0.4754	0.0467	0	0.1623	0	0	0.0715	0.2149	0.0447	0	0.1106
AC005410.2	0.3808	0.5293	0.2784	0	0.6807	0.206	0.6645	0	0.1634	0.2919	0	1.063	0.8072	0.7473	0.6616	0	0	0.1156	0.3107	0.246	0.4852	0.467	1.1713	0	0	0	0.3008	0.2205	0.2215	0.9311	0	0.5048	0.1397	1.6672	0.7498	0.2256	0.5744	1.2406	0.3336	0.2295	1.3326	0.2657	1.3219	0.6088	0	0.4221	0	0	0.3259
AC092653.1	0.498	1.2307	2.4278	0.3401	0.7914	1.6165	0.7725	0.8937	1.5675	1.018	0.5915	1.1797	0.9384	1.0426	0.9615	0.4032	0.6463	0.8063	0.1355	1.2868	0.2538	0.6108	1.2766	0.3291	0.9604	1.6436	0.7868	1.3461	0.7726	0.8119	1.2911	1.7608	0.3655	1.4537	2.1792	0.3934	0.3339	1.893	1.4543	0.8005	2.3239	1.3903	0.6916	0.5309	0.9189	1.6562	1.3409	1.2479	1.7996
AC018946.1	0	0	1.4074	0	0.4587	0	0.6717	0	0.4956	0.5901	0.1714	0.4885	0.816	0.1511	0.7803	0	0	0	0	0	0	0.236	0.296	0	0	1.3611	0	0.2229	0	0.2353	0.7484	0	0	1.6854	0	0	0	0.6271	1.0117	0	0.2245	0	0.5345	0.4103	0.3551	0.4267	0.4442	0	0.4392
AC093157.1	1.1791	0.745	1.8028	1.3908	1.2243	1.6043	0.8833	0.9138	1.4723	0.7258	1.0105	1.3059	1.1614	1.1571	1.1175	1.0849	0.5332	1.0358	1.4869	1.2291	0.7057	1.939	1.0991	0.8499	1.0852	2.2616	1.6371	0.6105	0.8003	1.4744	1.0305	1.0422	0.8719	1.5645	1.114	0.5716	0.7007	1.7026	3.0051	1.1845	1.4798	1.172	1.2653	0.8665	0.5686	1.8121	1.1544	1.1013	0.9836
AC024337.2	0.4097	0.3213	1.521	0.5165	0.338	1.6367	0.3666	0.9756	0.8116	0.8697	0.3088	1.7437	0.3563	1.2865	0.6936	0.689	0.2045	0.2296	0.36	1.1604	0.7228	1.5267	1.4057	1.5618	1.0575	1.5156	0.9958	0.7667	0.77	0.3468	1.0213	0.7103	0.717	1.6559	2.5651	0.4108	1.141	2.2076	2.1535	0.7598	0.8456	1.7596	1.6193	0.9071	0.4652	1.0131	0.7637	0.3317	1.4385
AC026124.2	0.4031	2.2414	0.5896	2.0646	0.8007	1.5992	1.7196	0.9043	0.346	1.03	0.8379	1.9098	2.2788	0.5274	2.5683	0.6528	1.2206	0.5711	0.3289	0.868	0.8219	1.1536	2.0667	0.5327	2.4876	0.9503	0.6369	3.4245	0.6253	0.9857	1.2193	0.7126	1.2819	1.9612	1.9404	0.4777	7.5679	1.5323	2.5898	2.1058	1.5676	3.5636	0.5598	2.7215	2.4793	0.8937	2.6359	0.8081	1.9167
AC002558.2	0	0	0.1916	0	0	0	0.6095	0	0	0	0	0.1995	0	0.1028	0.0759	0	0	0	0	0.0846	0	0	0	0	0	0.1853	0	0.1517	0	0	0.3396	0	0	0.1912	0	0	0	0	0	0	0.1528	0.3656	0	0	0	0.1452	0.1511	0	0
AC114730.3	0	0	1.3245	0.3092	0.8994	1.6331	1.0536	0.2032	1.0366	0.4628	0.9412	1.7622	0.8533	1.5404	0.7868	0	0.8814	0.6415	0.2463	0.975	0.1539	1.3883	1.1608	0.2992	0.3493	1.0674	0.7154	0.6994	0.5268	1.1073	0.9783	0.6004	0	0.8812	0.5944	0.3577	0.1518	1.4753	2.1157	0.182	0.8804	0.632	0.8384	0.3218	0.8355	2.6771	0.1742	0.4539	0.8612
AC079600.3	0.468	0	0.4563	0	0.1859	0	0	0.21	0	0.2392	0	0.5543	0	0	0.0904	0.1895	0.1012	0.0947	0.1273	0	0	0.0957	0.24	0	0.1805	0	0	0	0	0	0	0.2069	0	0	0.2048	0	0	0	0	0	0	0	0.2167	0.1663	0	0.3459	0.18	0.2346	0.089
AF127936.1	2.718	1.6029	0.5541	1.9573	2.3166	0.7486	0.8241	1.2195	1.8808	1.1617	2.3038	0.7191	0.1164	0.3492	0.8778	0.1801	1.1116	2.5503	0.6586	1.543	2.0235	2.2122	0.0507	1.0449	1.7917	1.0718	0.3644	0.9923	0.805	1.3897	2.9254	0.6334	1.4386	0.7694	2.6815	0.527	0.7124	0.4562	2.7997	5.4016	0.2306	0.4829	0.8236	1.3872	1.2614	2.5565	2.281	2.5015	1.2876
AC005753.1	0.1426	0.6609	1.4602	0.5844	0.8499	2.0062	1.4934	1.5359	0.7347	0.656	0.3812	3.3305	0.6047	1.1197	0.3304	0.6929	0.3702	1.1258	0.1164	0.5528	0.0727	1.2245	2.1938	1.9792	2.4755	1.2105	0.9014	0.9914	0.6638	0.3488	1.1093	0.1891	1.4654	1.4572	2.9959	1.0141	0.8607	1.3942	2.999	0.6878	0.832	2.5882	1.1885	0.6082	1.4474	0.9487	1.1521	0.2144	1.8717
AL589935.1	0.1194	0.1106	0.6235	0.1921	0.1016	0.9594	0.2182	0.1836	0.1318	0.1307	0.2734	0.6146	0.0964	0.1473	0.1877	0.1036	0.0775	0.1967	0.0974	0.2423	0.1478	0.3765	0.1836	0.7099	0.1776	0.4824	0.2694	0.1778	0.2381	0.2502	0.5305	0.1809	0.2378	0.5227	0.6044	0.101	0.2058	0.3056	0.8366	0.2673	0.1194	0.238	0.4026	0.0545	0.3146	0.4159	0.1181	0.1282	0.1946
AC011997.2	0.6985	0.1295	0.8172	0	0.333	0	0.1625	0.3761	0	0.2142	0.1244	0	0.1974	0	0.0809	0	0	0.0848	0.228	0	0	0.4283	0.6446	0	0	0.1976	0	0.1618	0	0	0	0.7409	0	0	0.3668	0.1655	0	0.2276	0.2448	0	0.4889	0.585	0.194	0.1489	0.1289	0.1549	0.1612	0.21	0
AL353135.2	0.1002	0.2322	0.513	0.5646	0.0597	0.5964	0.3498	0.2024	0.5162	0.1537	0.0446	0.6105	0.2125	0.5114	0.3193	0.4869	0.2276	0.1521	0.2044	0.2266	0.281	0.4302	0.2312	0.3973	0.2319	0.567	0.3959	0.3483	0.0583	0.1838	0.5197	0.5315	0.1471	0.1463	0.7236	0.475	0.4032	0.4898	0.3512	0	0.3508	0.3497	0.348	0.2137	0.3698	0.1667	0.1735	0.1507	0.1716
AC078852.1	0	0	0.5847	0	0.2382	0.4325	0	0	0.1716	0	0.5341	0.2029	0.2825	0	0	0.2428	0	0.1214	0	0	0	0.4903	0	0	0	0	0.6316	0	0	0.9775	0.2591	0	0	0.2917	0.5248	0	0.201	0.3256	0.7004	0	0	0.279	0.8327	0.2131	0	0.6647	0	0	0
AC090826.3	0	0.0485	0.2297	0	0.0624	0.0566	0.0609	0.0705	0.0449	0	0	0.1063	0	0.1644	0.0606	0	0.034	0	0	0.1353	0.0267	0.0963	0.0805	0.1038	0.0606	0.074	0.2481	0.1213	0	0.192	0.0679	0	0.0384	0.3056	0.0687	0.062	0.2632	0.2558	0.1834	0.0631	0.4275	0.1461	0.0727	0	0.2897	0.2321	0	0	0.0299
LYPLAL1-DT	0.3037	0.4296	0.3273	0.4912	0.2477	0.2594	0.2232	0.2582	0.3019	0.3186	0.1282	0.3652	0.2485	0.4518	0.2778	0.3107	0.166	0.6018	0.287	0.3305	0.22	0.1764	0.418	0.2852	0.3514	0.3618	0.3031	0.2037	0.2046	0.2345	0.5802	0.4027	0.1642	0.1167	0.2518	0.1326	0.2412	0.3125	0.4762	0.3083	0.2611	0.3124	0.2442	0.2045	0.295	0.3013	0.2767	0.2884	0.2645
AC078816.1	0	0	0	0	0	0	0	0.1781	0	0	0	0.1008	0.0935	0	0	0	0	0	0	0	0	0	0	0	0	0	0	0	0	0	0	0	0	0	0	0	0	0	0	0	0.2316	0	0.1838	0	0	0	0	0	0
AL162253.2	1.1225	0.979	1.0622	2.1304	1.2197	1.9646	1.9972	1.022	1.162	1.1641	1.1763	1.8937	1.7263	1.1663	1.1473	1.9246	0.8997	0.8218	2.3436	1.1943	1.6322	1.9637	1.5233	2.9449	1.2988	3.222	1.0953	1.3385	0.653	1.4935	1.7974	1.2256	1.3568	2.1683	1.5602	1.0953	3.7852	1.8286	1.6775	1.2736	1.1939	1.8893	1.6963	0.9854	3.3807	1.4273	1.3714	1.2409	1.6576
AP002754.2	0	0	0	0	0	0	0.6659	0.7704	0	0	0	0	0	0.1498	0	0.2317	0	0	0	0.1232	0.0972	0	0	0	0	0	0	0	0	0.2333	0	0.253	0	0	0	0	0	0	0	0.23	0	0	0	0	0.176	0	0	0	0
AC002128.2	0	0.6609	3.3376	0.1461	1.0199	2.7778	1.3275	0.5759	1.2244	2.6241	0.8894	1.6652	1.2095	0.8958	1.6522	0	0.3702	0.1732	0	0.7371	0.0727	2.0991	0.6581	1.1309	0.165	2.2192	2.9295	0.8261	0.1659	2.6159	0.7396	0.3782	1.3608	1.0409	1.8724	0.676	1.4345	2.3236	2.7491	0.8597	1.4976	2.19	1.1885	0.9123	2.237	1.1068	1.3167	0.4289	0.7324
AC087752.3	0.4973	2.9956	2.9093	2.1649	1.4817	1.3452	3.4713	2.3428	1.6009	2.4779	1.4397	4.8594	1.5814	3.3185	2.1603	1.51	0.8067	1.2077	0.913	3.0518	1.2674	1.7535	1.721	0.9858	2.014	2.286	3.732	0.8641	0.2893	1.6721	1.7728	1.4836	1.1861	2.1775	3.2642	1.3259	1.5005	2.4304	3.2676	1.7985	5.2214	2.256	4.8343	1.0602	0.4588	2.0673	1.1477	1.6823	1.8443
AC096921.2	2.7603	4.8604	8.1414	3.8642	2.6318	9.2086	9.0988	8.2977	4.7392	6.2774	2.049	6.2585	8.7126	3.3228	7.5942	3.1291	5.2537	9.5247	3.0782	6.2409	2.9546	6.1782	8.9157	11.3995	8.2509	8.9798	5.8875	11.2983	7.2261	6.075	9.3629	6.9538	5.8071	7.1175	17.9373	2.8347	9.6241	5.8458	7.9803	6.3226	3.7032	9.3113	7.8584	10.4949	8.4461	7.7519	8.8124	4.6344	4.7773
AC015871.3	3.1968	7.7317	11.8596	6.3494	5.8543	13.7089	9.0711	8.6058	6.9612	7.7104	6.3899	10.3895	10.8543	9.6715	7.3612	3.788	5.5397	9.7282	3.4674	5.339	6.617	8.3911	8.3948	9.8919	12.2698	10.2013	14.413	12.555	7.6203	10.9157	13.5943	8.6323	9.6131	7.9661	9.11	3.8804	14.1154	9.7806	15.0281	11.2797	6.8221	11.3188	10.016	7.3143	12.6602	14.4778	10.077	8.382	5.7834
AL121655.1	1.1448	1.0609	2.9299	2.9315	1.7054	1.2386	1.3318	1.9261	3.1938	0	1.7845	3.3413	2.8313	1.7974	3.1495	1.3904	1.2998	1.0425	1.4011	2.0336	1.0211	2.2814	1.3205	1.1346	1.3246	2.8336	2.7129	2.9838	2.3308	2.7993	1.4839	3.4151	1.4702	1.6708	1.8785	0.6782	2.8783	1.3987	2.0058	3.1051	2.671	3.5953	1.5898	1.8305	2.6403	1.5863	2.9722	3.012	2.7759
LINC00365	0.4166	0.9222	1.6923	2.5601	0.1655	0.9264	1.8577	0.9033	0.6556	0.5322	0.3711	1.856	0.9158	1.1082	1.1393	0.4497	0.1652	0.5901	0.2455	0.6129	0.7313	0.596	1.0678	2.2019	0.9907	1.4075	0.2925	2.091	0.4846	0.6791	1.6499	2.7615	0.4246	0.8106	1.1241	0.4387	1.5594	1.508	1.3381	1.2833	1.8898	1.6474	1.864	0.6907	0.7686	0.5387	0.5341	0.5219	0.647
AC092611.1	0	0.0318	0.2513	0	0.0819	0.5577	0.1199	0.0925	0.2065	0.1054	0.1224	0.1919	0.1943	0.2968	0.418	0	0.1784	0.0835	0.028	0.1332	0.1226	0.3582	0.2643	0.3406	0.1988	0.5347	0.1086	0.2389	0.1199	0.2101	0.0891	0.1823	0.1009	0.0502	0.3609	0	0.9677	0.5039	0.4215	0.2071	0.2405	0.3358	0.0954	0.0733	0.2219	0.5714	0.2379	0.2583	0.1176
AC245052.4	0.0212	0.0589	0.217	0.0434	0.2021	0.1147	0.1233	0.0285	0.091	0.065	0.2077	0.3013	0.0899	0.0999	0.0737	0.0257	0.0275	0.0772	0.0173	0.1643	0.0108	0.208	0.0652	0.1261	0.0491	0.1499	0.1675	0.0491	0.1233	0.3888	0	0.0562	0.0622	0.1238	0.1391	0	0.064	0.3454	0.1486	0.1533	0.3462	0.148	0.1472	0.0904	0.1173	0.3995	0.0978	0.0956	0.0484
KMT2E-AS1	7.7847	5.2165	10.3343	12.7584	10.5623	9.4594	11.0073	5.6421	7.2996	4.2232	7.3612	12.2803	2.5389	8.9321	6.1737	5.0911	4.5071	5.7444	14.2678	6.0345	8.302	8.5191	7.3682	8.7841	6.9288	7.9617	8.3256	9.1567	4.459	12.0075	10.4016	6.193	11.6896	8.3903	10.2196	3.6897	11.5634	8.7797	9.2333	8.2297	9.92	9.3616	6.8191	7.5324	13.1482	9.028	8.9829	5.402	7.2433
AC097468.1	0.177	0.4511	0.3883	0.136	0.2109	0.383	0.2574	0.0596	0.1519	0.2714	0.4336	0.7412	0.1251	0.5906	0.0513	0.0537	0	0.1343	0.0361	0.2001	0.2707	0.1357	0.1361	0.0877	0.0512	0.1252	0.3496	0.0513	0.0515	0.3246	0.1721	0.7041	0.1948	0.3875	0.4066	0.1049	0.3115	0.4325	0.5427	0.16	0.7227	0.7412	0.2458	0.283	0.1225	0.6377	0.1021	0.5988	0.1767
WWC3-AS1	0	0.1413	0.8922	0.1562	0.5453	0.66	0.3548	0	0.2618	0	0.4075	0.4645	0.4311	0.2394	0.3533	0	0.3958	0.5555	0	0	0	0.3741	0.2346	0.3023	0	0	0.2409	0	0	0.7458	0.1977	0.2022	0.1119	0.4452	0.2002	0	0.1534	0.4969	0.2672	0.1838	0.3558	0	0.6354	0	0.2814	0.8453	0	0.2293	0
AL137789.1	0	0	0	0	0.0698	0.0633	0	0	0	0	0	0	0	0	0	0	0	0	0	0	0.0298	0.0359	0.09	0	0	0	0	0	0	0.0716	0	0	0	0	0	0.0694	0.0589	0	0.1026	0	0	0.0817	0.0813	0	0	0	0	0	0
AC007613.1	0.3394	0.4404	1.0921	0.6258	0.6068	0.5509	0.4344	0.5939	0.5245	0.6244	0.7559	0.8442	0.3838	0.826	0.6291	0.7833	0.2423	0.6594	0.1939	0.6139	0.4498	0.3955	1.0441	0.471	0.5498	0.288	1.5551	0.2359	0.8293	1.0375	1.2319	0.495	0.274	0.5449	0.7129	0.4826	0.2731	0.8294	0.6542	0.5729	0.396	0.758	0.4714	0.4342	0.3758	1.0159	0.47	0.4083	0.5616
LINC01934	0.1699	0.0109	0.3769	0.048	0.1606	0.1965	0.0341	0.0631	0.1156	0.2694	0.0261	0.0951	0.1324	0.069	0.0407	0.0854	0.0646	0.0462	0.0717	0.1362	0.0328	0.1724	0.0991	0.1626	0.0474	0.4142	0.1296	0.0475	0.0409	0.1504	0.1898	0.0233	0.043	0.1453	0.0846	0.0555	0.0707	0.1145	0.0718	0.0847	0.0957	0.0981	0.1383	0.0562	0.0432	0.1234	0.1014	0.0793	0.0401
AL121852.1	0	0.19	0	0	0.2443	0	0.2385	0.2759	0	0	0.913	0.3122	0.2897	0.1609	0.2375	0	0.133	0.1245	0	0	0	0.5028	0	0.4064	0	0	0	0	0	0	0.5315	0.2718	0	0	0	0	0.2062	0	0.3592	0	0.2391	0	0.2847	0	0	0.6817	0	0.3082	0.117
AL031731.1	0.0421	0.078	0.0616	0.0431	0.1003	0	0.0979	0	0.0361	0.1291	0.075	0.1068	0	0.0991	0.1707	0	0.0273	0.0256	0	0.2719	0.0429	0.0516	0.0647	0.0834	0.0487	0	0.0665	0	0.049	0	0.0546	0.2233	0.0927	0.1843	0.1658	0	0.0423	0.3429	0.1475	0	0.1473	0.0588	0.1754	0.1346	0.1165	0.28	0.0486	0	0
BX842570.1	0.4101	0.5158	2.3564	0.2701	0.803	0.9509	0.5112	1.3801	2.0621	1.1677	0.8611	1.1301	0.6624	1.7938	1.1198	0.1779	0.4182	0.4624	0.6215	1.0029	0.209	1.2395	0.3154	0.7549	0.5762	1.5745	0.5554	0.2715	0.3067	0.8954	0.5316	1.5148	0.9889	1.1972	0.5384	0.6942	0.4714	1.0499	2.1045	0.3885	1.9138	0.5725	1.017	0.9056	0.9189	1.9484	0.6085	1.3654	1.1867
ELOA-AS1	0.3713	0.5824	1.5457	0.4681	0.6127	0.649	0.3655	0.4229	0.4414	0.3065	0.6106	0.9424	0.3633	1.1212	0.7941	0.5898	0.3521	0.5203	0.3496	0.3875	0.2912	0.9108	0.5272	0.6794	0.3636	0.5656	0.6318	0.2647	0.4653	0.9429	0.3332	0.7953	0.5031	0.6253	0.7874	0.5077	0.2298	0.9306	1.1011	0.3788	1.1996	0.7575	0.714	0.4263	0.2635	1.0449	0.3296	0.5583	0.3748
AL020997.3	0.4911	0.2275	2.1546	1.006	0.5852	3.1879	3.4278	1.322	1.4754	3.7644	2.6246	3.6144	1.041	1.3493	1.8488	0.8946	0.9559	1.6398	1.0017	0.9517	1.2515	3.3124	1.1329	1.9469	0.8523	3.4729	1.9396	1.991	0.5713	5.4038	0.9548	2.2789	2.3425	3.5836	4.1903	0.2909	2.2225	2	6.023	1.776	0.5729	4.1127	3.0688	2.0939	2.2652	1.9053	0	0	0.2802
LINC00456	0.0188	0	0	0	0	0	0.0219	0	0	0	0	0.0381	0	0	0.0218	0.0228	0.0122	0	0	0.0121	0	0	0	0	0	0.0266	0	0.0218	0	0	0	0.0498	0	0	0	0	0	0	0	0	0.0219	0	0.0261	0	0.052	0.0416	0.0433	0	0
AC060234.3	1.1038	0.1461	0	0.6461	0.3759	0	0.7338	0.849	0.1354	0.2418	0.1405	1.1206	0	0.7428	0.1827	0	0	0	0.5147	0.1019	0.1607	0.0967	0.4851	0.6252	0.1825	0	0	0.1827	0.1835	0.1928	0.2044	0.6272	0.2314	0.2301	0	0	0.3172	1.2844	0.2763	0.7604	0.9198	0.2201	0.438	0.8405	0	0	0	0	0.1799
AC113146.1	0	0	0	0	0	0	0	0	0	0	0	0.0272	0	0	0	0	0	0	0	0	0	0	0	0	0	0	0	0	0	0	0	0	0	0	0	0	0	0	0	0	0	0	0	0	0	0	0	0	0
LINC02718	0	0.1818	0.2869	0.134	0.0779	0.9198	0.3043	0.3521	0.842	0.3008	0.1165	0.4979	0.0924	0.2567	0.303	0.3177	0.0849	0.5955	0.5336	0.3379	0	0.6416	0.4023	0.2592	0.3026	0.7399	0.7232	0.303	0	0.4797	0.8476	0.1734	0.096	0.1909	0.8584	0	0.3288	0.6392	1.2603	0.5518	0.4577	0.2738	0.454	0.4182	0.0603	0.29	0.5282	0.3933	0.7089
AC092120.1	0	0	0	0	0	0	0.7413	0	0	0.3256	0.7568	0.1078	0	0	0.246	0	0	0	0	0	0.1083	0	0	0	0	0.3004	0.6712	0	0	0	0	0	0	0	0	0	0.2136	0.346	0	0	0	0	0	0	0	0.2355	0	0	0
AL512328.1	0.4588	0.0607	4.6966	0.3357	1.1716	0.3545	0.6862	0.4411	0.5063	0.201	0.2335	2.2621	0.1852	0.8746	0.4175	0.0796	0.085	0.7958	0	0.5504	0.1336	1.929	1.1088	0.1299	0.3033	1.8539	1.6567	0.3796	1.0675	1.9231	1.1044	2.1724	0.2886	0.7652	0.3441	0.4659	0	2.7759	0.4593	1.1851	0.4587	0.3659	0.8191	0.0699	0.3023	4.359	0.3025	0.6897	0.2244
AL358216.1	0	0	0	0	0	0.1151	0	0.0716	0.0913	0	0.0474	0.054	0	0.0418	0	0	0	0	0.0434	0.1031	0.1898	0.0979	0.1636	0	0.0616	0.0752	0.084	0.0616	0.0619	0	0	0	0.039	0.0776	0	0	0.0535	0.1733	0.1864	0.0641	0.0621	0	0	0	0.0982	0.1179	0.3069	0.08	0.1214
AL096712.2	0	0.0744	0.6455	0.0411	0.3825	0.1736	0.4668	0.27	0.0689	0.246	0.2859	0.6313	0.3969	0.378	0.2091	0	0.1562	0.1462	0	0.2333	0	0.7627	0.0617	0.3181	0	0.3972	0.1268	0	0.0467	0.2943	0.156	0.2128	0.0589	0.3513	0.1053	0	0.1614	0.5229	0.3515	0.1451	0.7957	0.168	0.4457	0.2138	0.4072	0.6671	0.2315	0.0603	0.1831
AC145146.1	0	0	0.3019	0.2115	0	0	0	0.2779	0	0	0.1839	0.1048	0	0.1621	0.5978	0	0	0	0	0.1334	0.1052	0	0	0	0	0.292	0	0	0	0.7572	0	0	0.1515	0	0	0.2446	0	0	0.7234	0	0	0	0.5734	0	0.1904	0	0	0	0
AL121672.2	1.22	0.5653	1.0408	1.8745	0.727	0.88	1.6559	0.9579	1.3964	0.4676	0.634	2.5804	0.1437	1.5165	1.06	0.4939	0.4618	0.8642	0.5807	0.9195	1.5546	1.4339	0.3127	0.6046	0.5882	1.1504	0.8031	1.2955	0.5914	0.7458	0.7907	1.0784	0.7461	0.4452	0.8008	0.6024	1.0225	1.4906	1.7814	0.6128	1.0675	0.8515	1.9767	0.6503	0.6566	0.7889	0.5866	0.4586	0.8121
TEX41	0.1086	0.0579	0.1011	0.0472	0.0471	0.0961	0.0459	0.0886	0.1073	0.0353	0.0557	0.0635	0.0186	0.0491	0.0362	0.0639	0.0213	0.0759	0.1933	0.0978	0.047	0.0383	0.081	0.0848	0.0343	0.1489	0.0468	0.0267	0.0191	0.0684	0.0469	0.0175	0.0555	0.0624	0.0518	0.0507	0.0165	0.0161	0.0692	0.0198	0.0729	0.101	0.032	0.0316	0.0364	0.0766	0.1822	0.0643	0.0582
FSIP2-AS2	0.0599	0.0555	0	0.2454	0.1427	0.0648	0.0697	0	0.0514	0.0918	0.0533	0.3344	0.1693	0.141	0.2081	0	0.0777	0.1454	0.0977	0.1934	0.0305	0.0734	0	0.1187	0	0	0.0946	0.0694	0.1393	0.0732	0	0	0.1318	0.1748	0	0	0	0.1951	0.4197	0.0722	0.4192	0.1672	0.2495	0.1277	0.1657	0.1328	0	0.2701	0.1025
AL035416.1	0.1149	0	0.3362	0	0	0.373	0.1337	0.1547	0.0987	0	0.2047	0.2333	0	0.1804	0.1997	0	0	0	0	0.1485	0.0586	0.2114	0.1768	0.2278	0	0	0.1816	0.1331	0	0.1405	0.4469	0	0	0	0.3017	0.1362	0.2312	0.1872	0	0.1385	0.2681	0	0.6384	0	0.106	0.2548	0	0.864	0
AC121493.1	0.1959	1.2707	1.4324	1.2039	0	0.4239	1.1394	1.0546	1.1771	0.9009	0.1745	0.9943	0.2768	0.4613	0.5673	0	0.3813	0.8325	0.1598	0.7592	0.599	0.8408	1.8077	1.5532	0.2266	0.8312	0.3095	0.6807	0.4558	2.395	1.2696	1.818	0.4313	0.5718	1.2857	0	0.591	1.9146	1.3729	1.1807	0.6855	0.8203	0.5441	1.2529	1.0843	0.8686	1.1302	0.8835	0.5588
AC097641.2	0.3799	0.1761	1.3892	0.1946	0.6792	0	0.442	1.0228	0	0.2913	1.0153	0.9643	0.8055	0.4474	0.3301	0.2307	0.1233	0.1153	0	0.9817	0.2905	0.466	0.8766	0.7532	0	0.8061	0.9004	0	0.4421	0.4645	0.7388	0.2519	0.1394	1.3863	0.7482	0.2251	0	1.5474	0.6657	0.458	3.1027	0.7955	0.7915	1.0125	0.701	1.053	0.4384	0.2856	0.1084
AC004900.1	0.4238	0	0.1549	0	0	0.1146	0.1233	0.1426	0.2728	0.3249	0.2831	0.1613	0	0	0.1841	0	0.1375	0.193	0	0.1369	0.054	0.1299	0.163	0	0.1226	0.1499	0.1674	0.4909	0.1233	0.5181	0.2747	0	0.1555	0.3093	0.4172	0.2511	0.4262	0.1726	0.3713	0.1277	0.3708	0.1479	0.7356	0.1129	0.391	0.4698	0	0	0.1813
AC009090.6	0.1001	0.7418	4.3167	0.6918	1.4607	2.5981	1.6296	1.1784	0.7515	1.5339	2.0053	1.9934	2.1918	1.6691	1.9703	0.3342	0.779	0.8201	0.0408	1.4219	0.3697	2.5002	1.8467	1.5867	0.8393	2.3704	2.1735	0.6375	0.8731	2.1408	1.6536	1.1608	0.5874	2.446	1.0508	0.3557	0.8805	2.9746	3.2432	1.0856	1.9843	1.9552	1.8063	0.9866	1.0153	3.8265	1.1257	0.4889	0.7707
AC025165.1	0.0678	0.0314	0.3967	0.1042	0.1212	0.5502	0.2367	0.6845	0.0873	0.052	0.0604	1.067	0.0479	0.4791	0.0982	0.0824	0.088	0.0618	0.2766	0.3066	0.1382	0.5197	0.365	0.2016	0.1569	0.6234	0.1071	1.5317	0.1183	0.4974	0.1318	0.1798	0.0995	1.2865	0.1335	0.2812	0.0341	0.718	0.8316	0.1226	0.2769	0.4732	0.565	0.0723	0.1877	0.3382	0.0391	0.8156	0.1354
NR2F2-AS1	0.621	0.3889	1.031	0.4814	0.3401	1.2985	0.4394	0.8246	0.8573	0.579	0.3289	1.3121	0.4507	1.0212	0.5444	0.3364	0.2396	0.5197	0.945	1.068	0.5219	0.7822	0.9552	0.9316	0.9517	1.3295	0.8088	0.4278	0.332	0.7183	0.8703	0.5007	0.696	0.6247	0.8043	0.4475	0.7259	1.0391	1.0882	0.8802	0.6168	0.902	0.6993	0.3847	0.6581	0.8001	0.6489	0.5552	0.905
LARS2-AS1	0.1533	0	0.2242	0.157	0	0	0	0	0	0	0.1366	0.1556	0	0.2407	0.2664	0	0	0.0931	0	0	0	0.094	0	0	0	0	0	0	0	0	0	0	0	0.2237	0	0	0	0	0	0	0	0	0	0	0	0	0	0	0
AC093673.1	20.1323	26.221	47.9457	33.7194	27.2357	34.2925	46.8432	27.8303	46.4758	24.1919	31.1412	37.3556	26.338	25.5228	30.9636	27.9211	35.8341	40.1378	62.9345	45.0781	26.1389	30.6964	36.823	31.2791	40.9229	51.3714	41.2634	38.134	22.7904	24.2826	28.3894	31.7432	62.1925	50.8254	25.0006	33.2041	42.6846	31.9106	35.5134	45.4246	20.6299	34.367	40.8039	35.5265	95.7517	23.8254	40.0266	39.0636	62.0901
AP006545.1	0	0.1793	0.283	0.0991	0.3459	0.2094	0	0.2605	0.0831	0.1483	0.3448	0.3438	0	0.3798	0.2242	0.1175	0.1883	0.1175	0.079	0.3125	0.0493	0.2967	0	0	0.112	0.2737	0.6115	0.1121	0	0.2366	0.1254	0.1283	0.071	0.2824	0.5081	0.2293	0	0.6305	0	0	0.4515	0.2701	0	0.1031	0.0893	0.5363	0.1117	0.291	0.2208
AL161729.2	0	0.1791	0.2827	0	0	0.2091	0	0.2602	0	0	0	0	0	0.1518	0	0	0	0	0	0	0.0985	0	0.2973	0.3832	0.2237	0	0	0	0	0	0.2506	0	0	0	0	0.2291	0	0	0	0	0	0	0.2684	0	0	0	0	0	0
AC034229.1	0	0	0	0.0957	0	0	0.1087	0	0	0	0	0	0.1321	0	0	0	0	0	0	0.0604	0	0.0573	0	0	0	0	0.1477	0	0	0	0	0	0	0	0	0	0	0	0.1638	0	0	0.1305	0	0	0	0	0	0	0.0533
AL135784.1	0	0	0.12	0	0	0.0888	0	0	0	0	0	0	0	0	0	0	0	0	0	0.106	0	0	0	0	0	0	0	0	0	0	0	0	0	0	0	0	0	0	0	0	0	0	0	0	0	0	0	0	0
AL078644.1	0.2344	0.4345	0.5143	0.7204	0.8382	1.2682	0.8182	0.7889	0.3019	0.5391	0.6265	0.476	1.1596	1.0122	0.4073	0.7118	0.6845	0.7117	0.1913	0.4543	0.5975	1.3657	0.3606	2.5559	0.9494	0.6632	0.7408	0	0.9547	1.0032	0.7597	0.1554	1.2903	0.3422	0.7694	0.6945	1.1789	0.3819	1.6431	0.8479	1.9144	0.8181	1.1395	0.4998	1.8383	0.3898	0.8116	0.8812	0.7357
LINC02617	0.8149	0.5035	0.5959	0.9739	0.8093	0.147	0.632	0.5484	1.3991	1.0411	0.242	0.8273	0.3839	0.3199	0.3933	0	0.4406	0.3298	0.8866	0.4387	0	1.0827	1.4623	2.1539	0.7858	0.9605	0.4292	0.1573	0.158	0.6643	1.5845	1.0805	0.4984	0.3965	1.0698	0.3219	0.1366	0	1.4279	3.111	0.4753	0.1896	0.9431	0.2896	0.1253	1.2045	1.4105	1.6337	1.6274
AC091435.2	0.156	0.7229	0.4563	0.3196	1.1156	0.6752	0.1815	1.2599	0.4018	0.7176	0	0.2376	0.6615	1.8372	0.9036	0	0.4049	0.8525	1.4003	1.1086	0.4771	0.287	0.24	1.5463	0.9026	0.8827	0.9859	0.1807	0.5445	0	3.0335	0.4137	0.687	0.2277	1.4337	0.3697	0.4707	0	0.5467	0.3762	0	0.4355	0.4333	0.1663	0.1439	0.8647	0.18	0.4691	0.4451
AL512625.1	0.7085	0.4178	0.7536	0.4289	0.8444	0.2788	0.7119	0.6502	0.7465	0.5431	0.8606	0.7683	0.5917	0.8343	0.8021	0.4303	0.2717	0.4106	0.3942	0.8114	0.394	0.6715	0.3963	0.383	0.6335	0.8655	0.865	0.2238	0.6745	0.63	0.5427	1.0675	0.2836	0.6581	0.8456	0.8396	0.1296	0.9444	0.9593	0.3882	0.7514	0.2697	0.8498	0.5493	0.5051	1.1067	0.3345	0.6295	0.3308
AL590822.2	0.021	0.0779	0.5837	0.0861	0.1001	0.0909	0.1955	0.1697	0.1803	0.2899	0.1497	0.2453	0.2078	0.1319	0.2555	0.0255	0.109	0.1531	0	0.1357	0.0214	0.2576	0.0969	0.1249	0.0972	0.5051	0.2323	0.0973	0.1466	0.5137	0.0545	0.2507	0.1696	0.4599	0.1103	0.0249	0.2113	0.2738	0.2945	0.0253	0.3186	0.2053	0.2334	0.1344	0.2132	0.2795	0.1939	0.0632	0.036
AL513122.2	0.1052	0.0975	0.3077	0.2155	0.1254	0.1138	0.6119	0.1416	0.0903	0	0.2811	0	0.1487	0.578	0.0609	0	0.1365	0.0639	0.2575	0.1359	0.0536	0.3225	0.1618	0	0.3651	0	0.3324	0.2437	0	0.2572	0.2727	0.1395	0.2316	0.307	0.6904	0	0.6347	0.6854	0	0	0.1227	0.4405	0	0.2243	0.3882	0.2332	0	0.1582	0.6002
PITPNM2-AS1	0.1155	0.0357	0.5069	0.1578	0.3213	0.1667	0.1792	0.1555	0.0661	0.3542	0.1372	0.2541	0.0544	0.2116	0.3569	0	0.2249	0.0468	0.0314	0.1244	0.1963	0.4487	0.1185	0.1527	0.0446	0.2723	0.5476	0.0446	0.1344	0.5179	0.2496	0.3574	0.1413	0.7869	0.5055	0.0456	0.0775	1.1292	0.6073	0.1393	0.4492	0.3225	0.0535	0.1642	0.1776	0.5976	0.1333	0.0579	0.1758
AC006230.1	0.1876	0.454	0.7012	0.5765	0.1366	0.1692	1.0307	0.5612	0.17	0.0959	0.3992	2.3332	0.3535	1.2356	0.4648	0.1646	0.0812	0.1139	0.0765	0.3434	0.1647	0.4091	0.1282	0	0.1327	0.2064	0.1153	0.0604	0.1091	0.2676	0.2972	0.6772	0.0382	0.2738	0.301	0.0865	0.629	0.3226	0.4931	0.1257	1.6537	0.9457	1.1001	0.3778	0.1346	0.208	0.1323	0.047	0.2855
HECW2-AS1	0.4388	0.2033	1.6847	1.1237	0.9806	2.3739	0.1914	0.886	4.2849	2.8592	0.4886	1.0859	0.5427	1.1196	1.525	0.9327	0.7118	1.8316	4.0729	1.4173	3.6066	1.5136	0.928	3.1532	3.1734	1.7068	2.6865	0.2542	0.5744	0.8048	1.6354	0.3636	2.4555	1.441	1.7282	1.4299	2.4825	1.1616	2.7872	0.7935	0.32	0.9188	1.9044	1.0525	2.2266	2.5538	6.6459	0.9896	1.2831
AP000223.1	1.7408	1.0266	3.0088	0.9726	1.1316	1.0273	2.2093	1.278	1.7661	0.7279	0.5639	1.7673	1.5656	1.9878	1.6499	1.3454	0.7188	1.8255	1.2913	2.249	0.8066	1.0675	0.7302	0.9411	1.4649	0.6715	2.0002	3.4831	1.8412	0.5805	2.2565	3.1474	1.7421	3.0026	1.4543	0.7501	1.4324	3.8671	1.6637	0.5723	3.1385	2.2089	2.4175	2.5304	0.584	1.5789	1.0957	1.9035	1.4447
RNF213-AS1	0.5757	1.8983	3.0937	0.9874	0.734	1.3761	2.2429	1.1713	1.0344	1.1289	1.1568	3.4455	0.9271	2.8063	1.4811	0.2602	0.4083	0.8535	0.2294	1.7124	0.505	1.6009	1.3179	1.035	0.914	1.5906	1.5864	0.6979	0.7477	1.1458	1.3016	1.8461	0.7762	1.2896	0.9842	0.5711	1.0503	1.7884	1.9939	0.9038	4.3576	2.1864	2.2125	1.1417	1.0128	1.5435	0.9424	0.4026	1.3826
AC018809.1	0.1594	0.1477	1.6319	0.1633	0.9498	0.5174	0.1854	0.2145	0.2737	0.4888	0.7099	1.0518	1.1264	1.0011	1.3848	0	0.3103	0.2903	0	0.6178	0.1625	1.1729	0.2452	0.316	0.3689	1.3527	1.0073	0.1846	0.5564	1.5591	0.4132	0.4227	0.3509	1.8611	0.837	0.1889	0	3.8951	1.1172	0.1922	1.3017	1.1125	0.2214	0.1699	0.7353	1.9437	0	0.2397	0.2728
AC103703.1	0.133	0.1232	0.1944	0	0.1584	0.1438	0.1547	0	0	0	0.1184	0.3374	0.1879	0.3131	0.462	0	0.0863	0.1614	0	0	0.0678	0.1631	0	0.2635	0.1538	0.188	0.2101	0	0	0.9753	0	0.5288	0	0.194	0	0	0.1337	1.0829	0.233	0.1603	0	0.1856	0.1846	0.1417	0.1227	0	0	0	0.0759
AL353147.1	0.0751	0.1739	0.2744	0.1153	0.2683	0.2436	0.1746	0.0505	0.2577	0.1726	0.1337	0.3048	0.2652	0.4419	0.1739	0.2279	0.073	0.319	0.4287	0.4606	0.1721	0.1611	0.0577	0.3719	0.3908	0.2654	0.5336	0.0435	0.2183	0.2753	0.5351	0.0995	0.2203	0.2191	0.2463	0.0889	0.0755	0.3057	0.9863	0.1357	0.1751	0.3143	0.1563	0.16	0.3808	0.208	0.1732	0.0564	0.3426
AC091057.1	0.172	0.5507	1.4408	0.4325	0.9691	0.7275	0.6549	0.5262	0.7786	0.959	0.7104	0.5318	1.1713	0.6875	0.643	0.5888	0.5682	0.5222	0.1914	0.8485	2.0244	0.9397	0.4329	0.6509	0.4704	1.0174	1.1859	0.3623	0.7459	1.0898	0.6689	0.3525	0.5164	1.027	0.7595	0.5188	0.4404	1.1463	1.4247	1.2065	0.8574	0.6548	0.7383	0.6168	0.6636	1.0574	0.3428	0.3527	0.6781
AL353593.1	0.2199	0.2609	0.8492	0.1892	0.4089	0.2475	0.2252	0.4618	0.3927	0.2023	0.3762	0.6342	0.1989	0.6631	0.3108	0.1175	0.2911	0.3152	0.2082	0.5342	0.1839	0.3938	0.4871	0.2965	0.3359	0.3484	0.5004	0.1835	0.3685	0.5163	0.536	0.1866	0.2518	0.3595	0.3927	0.417	0.1504	0.5016	0.3237	0.403	0.6774	0.3439	0.3421	0.1688	0.1948	0.4389	0.2132	0.291	0.4016
AC079336.2	0	0.0881	0.8344	0.1948	0.34	0.2058	0.1106	0.256	0.4081	0	0.5082	0.3379	0	0.5972	0.6058	0	0.1851	0.1155	0	0.43	0.0485	0.4082	0.2925	0	0.3301	0.538	0	0.1102	0.3319	0	0.1233	1.0086	0.1396	0.5551	0.3745	0	0.3825	0.3098	0.6664	0	0.3328	0	0.1321	0.5068	0	0.4216	0.1097	0.2859	0.1085
SNHG12	0.8472	1.3787	7.1016	2.0107	11.106	6.5504	6.1779	2.5865	3.3702	4.2766	10.7306	5.7267	4.9352	3.958	4.3323	3.5385	4.4376	3.3119	1.5343	4.3914	2.7698	6.1198	3.4641	5.6114	2.1996	6.1666	5.7455	1.3404	4.3754	11.0655	3.1874	5.7806	2.5323	7.5092	4.1502	1.8853	3.0548	8.4826	8.0373	2.5657	7.5449	6.8354	6.1694	6.9823	7.2818	8.9789	1.4783	3.3552	2.1574
AC068189.1	0	0	0.1624	0	0	0.1201	0.1292	0	0	0	0	0	0	0.0872	0.0643	0	0	0	0	0	0	0	0	0	0	0	0	0	0	0	0.1439	0	0	0	0.1457	0	0	0	0	0	0	0	0	0	0.3073	0.1231	0	0	0.1267
Z95118.2	0.3509	0.4553	0.7185	0.3594	0.5018	1.4427	1.1022	0.7085	0.482	0.7532	0.4064	1.5853	0.6447	0.854	0.6707	0.2131	0.5237	0.6604	0.6013	0.9294	0.5544	0.8177	1.2413	1.3216	0.7714	0.7941	0.4435	0.4878	0.939	0.2574	1.3191	0.884	0.5923	1.7413	1.3359	0.2911	1.0587	1.4291	1.5371	0.6768	0.5731	1.5674	0.8772	0.5611	1.3596	0.6613	0.7693	0.8441	0.7408
AC008875.1	0.2174	0.2015	2.2254	0.4453	0.3886	0.7056	0.6322	0.7315	0.7464	0	0.7745	1.1586	0.6144	0.512	0.5036	0.264	0.2821	0.132	0.0887	0.4915	0.2216	0.9331	0.3343	0.6464	0.503	0.4612	0	0.3777	0.1265	0.6645	0.2818	0.8647	0.0798	0	0.1427	0.2576	0.1093	0.3541	1.714	0.131	1.5216	0.1517	1.0566	0.1159	0.7019	0.7229	0.2508	0	0.3101
AC087392.5	0.1803	0.8353	5.009	0.7386	1.7186	1.7553	2.0971	2.1837	1.2379	0.5527	0.8029	2.4705	0.5095	1.9812	2.6101	0.2189	1.0526	0.8755	0.4413	1.5138	0.9188	1.437	2.218	2.5013	2.5029	1.7847	0.8544	2.297	1.0486	1.7632	2.103	1.195	1.1906	2.1047	1.8931	1.068	2.5381	3.2302	4.106	1.3039	2.9441	2.7677	1.2517	2.6902	2.3282	3.1972	1.872	1.8972	1.337
AP003170.3	0	0.517	2.4478	0.5715	1.9947	1.2072	0	0.7509	0.9578	0.8553	0.9939	4.531	0	1.7519	0.9694	0	0	0.3387	0	0	0	4.1052	0	1.1059	0.6455	0.7891	0.8814	0	0	3.4106	1.4464	2.2191	0	3.257	1.4648	0.6611	0	3.6354	1.955	0.6726	2.6033	0.7787	3.099	1.7841	1.0294	1.8553	0.6438	0	1.2732
AC107072.1	0	0	0	0	0	0	0	0	0	0	0	0	0	0	0	0	0	0	0	0.5176	0	0.4914	0	0	0	0	0	0	0	0.9798	0	0	1.7642	1.1696	0	0	0.8059	0	0	0	0	0	0	0	0.7393	0	0	1.2048	0
AL109615.4	1.5245	1.583	13.1629	1.5428	5.2537	8.2076	5.2994	3.0162	7.1428	6.7585	4.3849	5.6221	9.5789	8.0318	9.1279	2.0524	4.8982	4.5722	0.3597	5.2918	1.4605	5.9019	3.8704	3.6046	3.3579	8.5993	10.3309	3.9789	4.4023	8.2195	2.4524	9.9362	2.3454	6.3267	6.3175	2.0241	5.4681	11.6997	10.9101	2.7236	6.2355	7.8196	6.4535	5.6586	4.7447	16.1059	5.1716	4.5567	2.2217
IRF1-AS1	1.6673	1.6291	8.8126	2.3204	3.1209	4.5	2.4246	2.3295	2.9325	3.1118	3.2609	4.4845	2.6893	4.4673	3.5845	1.7498	1.3346	1.7989	1.6266	4.9577	1.5426	3.745	3.735	2.8918	2.4114	5.7417	4.1659	2.8971	2.1085	4.2986	2.9364	2.7152	2.7729	4.2716	2.6883	2.1474	3.5906	4.6793	4.4772	2.9275	3.6786	3.4275	4.3539	2.7142	2.1902	5.9364	2.0598	2.4931	2.7194
AP000845.1	0	0	0.0605	0.1271	0.2958	0.2238	0.4812	0.3341	0.1775	0.1268	0.3316	0.231	0.2338	0.1299	0.1917	0.0502	0.1879	0.1758	0	0.187	0.0632	0.1522	0.0636	0.082	0.1436	0.1755	0.4575	0.0958	0.0963	0.354	0.2145	0.2194	0.0911	0.2415	0.1629	0.147	0.1248	0.4043	0.3624	0.2992	0.193	0.0577	0.0574	0.1764	0.0382	0.1376	0	0.1866	0.0708
AC004494.1	0.0298	0.1659	1.0034	0.0306	0.3911	0.71	0.2082	0.2008	0.3073	0.5031	0.3189	0.7571	0.0843	0.3747	0.1555	0.1449	0.1355	0.0181	0	0.2698	0.0304	0.3841	0.2753	0.473	0.1035	0.9282	0.4713	0	0.1041	0.5106	0.232	0.0791	0.0438	0.7401	0.3133	0.0707	0.18	0.8261	0.7317	0.2158	0.9048	0.4164	0.4143	0.2226	0.1101	0.4629	0.1377	0.0448	0.1191
WDR11-AS1	0.3284	0.1948	0.4418	0.2422	0.047	0.5684	0.2751	0.0707	0.2142	0.3021	0.2223	0.22	0.6683	0.3197	0.0989	0.4626	0.1534	0.1356	0.0857	0.2291	0.3615	0.2175	0.1414	0.3124	0.076	0.2972	0.4358	0.3195	0.2139	0.1445	0.5448	0.714	0.2313	0.3259	0.4828	0.249	0.2378	0.7917	0.4373	0.38	0.4444	0.6233	0.3648	0.28	0.1575	1.0047	0.0758	0.2765	0.1574
INTS9-AS1	0.0672	0.2801	0.1964	0.2408	0.08	0.1817	0.0391	0.1356	0	0.103	0.1496	0.1705	0.0949	0.1318	0.0778	0.0408	0.0436	0.0408	0	0.0217	0.0342	0.0412	0	0.0666	0.1166	0.3325	0.1592	0	0.0781	0.0411	0.1741	0.089	0.0246	0.098	0	0.0398	0	0	0.4119	0	0.0783	0.0937	0.2798	0.0716	0.2169	0.1117	0.0387	0.101	0.0383
AC004771.1	0	0	0.2937	0	0	0.4345	0	0	0	0.3078	0.1789	0.1019	0	0	0.3489	0	0	0	0	0	0	0.2463	0.6177	0	0	0	0.3172	0	0.4672	0.2455	0	0	0	0.2931	0.2636	0	0.2019	0	0	0	1.1712	0	0	0.214	0.1852	0.2226	0	0.3019	0.1146
SPON1-AS1	0	0.6807	1.0743	0	0	1.1921	0.4273	0.9887	0	2.2523	0	0.1864	0.5191	0.2883	0.8509	0	0.4766	0	0	0.4745	0.1872	1.1261	0	0.728	0	1.039	0.5803	0.4255	0.4273	0	0.9522	0	0	0	0.9643	0	1.1082	0	0.6435	0	0.4285	1.0253	0.51	1.1745	1.3553	0.4071	0.8476	0	0.2096
LINC00710	0.1519	0.0325	0.1538	0.0598	0.0139	0.1011	0.1495	0.1101	0.1003	0.1433	0.1249	0.1186	0.1156	0.0642	0.1895	0.0426	0.0076	0.0213	0	0.1132	0.0357	0.1218	0.0719	0	0	0.0991	0.0923	0.0947	0.0544	0.2	0.0151	0.1394	0.0857	0.1023	0.1687	0.0138	0.1527	0.3235	0.0409	0.0563	0.109	0.0652	0.1298	0.0872	0.1078	0.2331	0.0539	0	0.0267
AC013731.1	0.1997	0.185	1.314	0	0.4759	0.216	0.1161	0.4031	0.2571	0	0.4446	0.3547	0.7054	0.3918	0.2891	0.3637	0.1943	0.0606	0.2444	0.1935	0.1018	0.4897	0.1535	0.1979	0.231	0.8472	0	0	0	0.8544	0.2588	1.0589	0.1465	0	0	0.1183	0.2008	0.9757	0.6996	0.2407	0.2329	0.1393	0.2773	0.3192	0.1842	1.3279	0	0	0
LINC00506	0.0725	0.084	0.4373	0.1392	0.1296	0.1863	0.1581	0.1829	0.2489	0.125	0.1372	0.7405	0.1153	0.3912	0.1627	0.1651	0.0706	0.1265	0.207	0.4273	0.1524	0.2278	0.3066	0.2155	0.1573	0.3204	0.1861	0.1155	0.1581	0.1329	0.2702	0.2283	0.2061	0.2777	0.2141	0.0859	0.1276	0.4133	0.254	0.1639	0.3488	0.2909	0.2139	0.0966	0.092	0.2511	0.23	0.109	0.3567
Z83745.1	0.3999	0.7	2.7941	0.5006	2.2239	1.6344	0.9821	0.897	1.1442	1.6348	2.9682	2.3906	1.4442	1.5696	1.6727	0.7015	0.8936	1.3487	0.435	1.148	0.5208	2.1795	0.615	0.8807	0.8739	1.6967	0.9827	0.6176	0.6203	1.9556	1.3246	1.3549	1.3368	1.4266	1.1082	0.5265	0.3128	3.5465	3.9702	0.8034	2.0214	1.8604	2.1595	0.8999	0.8607	3.5953	0.8715	1.4028	0.8365
AC110611.1	1.1503	0.3647	2.5677	1.3333	0.7215	2.2598	0.9508	1.5483	0.7016	0.5105	1.2673	2.4738	1.2834	2.2813	1.2097	0.8456	0.5499	0.5513	3.038	1.5448	0.8486	1.7634	1.6761	2.2801	1.366	3.3396	1.6738	2.4546	0.8805	1.4434	1.3341	1.3244	0.8886	4.0646	1.3511	1.3271	0.7307	2.0218	2.3867	1.2772	0.7416	2.6196	2.3961	1.5811	2.3458	1.9462	0.6287	1.5474	1.6407
AL731571.1	0.1949	0.5719	1.9475	0.4159	0.658	1.7395	1.2469	0.918	0.8086	1.1204	0.9837	2.1103	1.1475	1.4024	2.0034	0.3353	0.4847	0.8479	0.6228	1.4057	0.3063	1.1452	1.049	0.9657	0.9771	1.3552	1.1545	1.1287	0.3968	1.3303	0.6736	0.9259	0.7627	1.9672	1.5989	0.2309	1.0779	1.7725	2.8169	0.9984	1.4587	1.3147	1.1276	0.7617	1.3783	1.6922	0.8432	0.2686	0.7876
LINC02016	4.2236	1.22	2.888	8.2031	3.8569	5.2226	14.6772	11.5175	11.1597	1.5978	1.1238	11.722	8.9925	13.3922	22.8744	0.6662	2.3845	0.8326	3.4463	8.4685	4.7808	6.2562	9.7021	9.7858	11.6146	4.2671	8.5794	8.3875	1.2764	8.6515	9.1723	5.6727	9.1779	8.0057	5.9047	8.5794	12.909	4.1104	0.6728	1.5209	0.8959	10.1064	7.8459	8.0691	4.2507	5.5333	10.5702	17.0714	4.8822
AC008731.1	0	0.1411	3.5625	0.7797	0.1814	0.6589	0	0.2049	0.1307	0.7002	0.4068	0.9273	0.6455	1.4342	0.6172	0	0.0988	0.647	0	0.8851	0.1552	0.8402	2.3415	0.9053	0.3523	1.292	0.4811	0.1764	0.8856	1.303	0.592	0.2019	0	1.111	2.1984	0	0.4593	1.24	0.8002	0	0.3552	0.6375	1.2685	0.1623	0.8427	1.6876	0.1757	0	0.4343
AC113346.1	0	0	0	0	0	0	0	0	0	0	0	0	0	0	0	0	0.1993	0	0	0.5952	0.1565	0	0	0	0	0	0	0	0	0	0	0	0.2254	0	0	0	0	0	0	0	0	0	0	0	0.2833	0	0	0	0
LINC00174	0.3713	0.941	3.3027	0.5666	2.2939	2.6647	1.8955	1.1832	1.3336	1.3245	2.8284	4.0043	2.5275	3.0281	1.9224	0.497	0.8801	1.5275	0.3586	1.6252	0.6566	3.053	1.6084	1.4571	1.5081	2.9476	1.8797	0.8252	1.1638	3.7803	1.5029	2.0296	1.0566	2.5549	2.1488	0.8441	1.2652	2.9752	4.0763	1.6444	3.3417	2.4434	2.652	1.2844	1.3353	3.6038	1.0756	1.1735	1.2539
AC022148.2	0.1574	0	0	0.1612	0	0.1703	0	0	0	0.2413	0	0.0799	0	0.1236	0	0	0	0.0956	0	0.305	0	0	0.2421	0.312	0	0	0	0.1823	0	0	0	0	0	0	0	0	0	0.5128	0	0	0	0	0	0	0	0	0	0.2367	0.0898
AC023202.1	0	0	0	0	0.2178	0	0	0	0	0.2802	0	0	0	0	0	0.074	0	0	0	0	0	0	0	0	0	0	0.1925	0	0	0.149	0.079	0	0	0	0.08	0	0.0613	0	0	0	0	0.085	0	0.0649	0.2248	0	0.0703	0	0
AC011603.2	0.0576	0.0178	0.1966	0.1377	0.2289	0.374	0.2458	0.2068	0.1319	0.1472	0.154	0.4777	0.1086	0.2563	0.2113	0.0466	0.0374	0.0583	0.141	0.2233	0.0979	0.1295	0.1772	0.0761	0.1555	0.4074	0.1517	0.1557	0.0894	0.2818	0.2987	0.1273	0.0705	0.2803	0.0756	0.091	0.0966	0.5006	0.3028	0.1852	0.1344	0.0804	0.2134	0.1024	0.2658	0.2129	0.133	0.0866	0.0877
AL606489.1	0.1814	0.1681	0.5305	0.5573	0.8646	1.7661	0.633	0.9765	0.4671	0.2781	1.2925	1.2889	0	2.1358	0.3152	0	0.4707	0.3304	0.296	0.9373	0.1849	2.2244	1.1158	2.1572	1.2592	1.0261	0.5731	0.8404	0	1.1088	0.4702	0.7214	0.1331	3.4413	0.2381	0.2149	3.8307	2.0683	2.2246	0.656	0.8464	1.0127	0.5038	0.1933	0.502	3.418	0.2093	0.5454	0.8279
LINC01485	0.0734	0.0408	0.0215	0	0	0.0477	0.0683	0.0198	0.0378	0	0.0523	0.1267	0.2282	0.0231	0.0425	0.0535	0	0.0089	0.0479	0.0569	0.1571	0	0.0452	0.0291	0	0	0.0232	0.051	0.0171	0.0539	0.0381	0.0195	0.0108	0.1071	0.0385	0.0174	0.0148	0.0478	0.1286	0.0177	0.0171	0.2254	0.0612	0.0157	0.0271	0.0325	0.0339	0.0221	0
AC126773.6	0.0579	0.2148	0.5084	0.1187	0	0.1254	0.1685	0.156	0.0746	0.1776	0.1548	0.4705	0	0.091	0.2684	0	0	0.1407	0	0.1123	0.0443	0.1776	0.0446	0.2297	0.0335	0.2868	0.1373	0.0336	0	0.2479	0.0375	0.2304	0.1275	0.1268	0.038	0.0343	0.0583	0.1416	0.203	0.0349	0.3041	0.2022	0.1609	0.0309	0.0802	0.1606	0.0334	0.1307	0.0992
Z98200.1	0	0	0.5486	0.5763	0.447	1.2175	0.8728	0.5049	0.966	0.5751	0.3341	0.8568	0.5301	0.5889	0.2173	0.6834	0.1217	0.7971	0.153	0.3635	0.478	1.15	0.2885	1.1153	0	1.0611	1.1852	0	0.4364	1.6052	0.2431	0.2487	0	0.8212	0.4924	0	0	0.9166	0.3286	0	0	0.2618	1.5627	0.3998	0	0.4158	0	0.282	0.428
AC112503.2	0.3194	0.296	1.4013	0	0.1903	0.5183	0.5573	0.4299	0.2742	0.2448	0.8535	0.4863	0.4514	1.1283	0.2775	0	0	0.6787	0.3909	0.3095	0.4884	0.2938	0.2456	0.9496	0.7391	1.1293	1.0092	0.185	0.7432	0.5857	1.035	1.2704	0.2344	0.4661	1.4674	0.7569	0	0.7804	0.2798	0.5775	0.7452	1.1145	0.4435	0.3404	0.1473	1.0621	0.1843	0.4802	0.6378
AL354993.1	0.0537	0.249	0.0393	0.1101	0	0.0582	0.0625	0.2532	0.0231	0	0.0239	0.2319	0.076	0.0211	0.0311	0	0.0174	0.0489	0.0219	0.0347	0.0685	0.0824	0.0827	0	0.0311	0.114	0.0425	0.0623	0.0313	0.1643	0.0697	0.1069	0.0197	0.0392	0.0353	0.0318	0.0811	0	0.2354	0.0324	0.1568	0.075	0.3732	0.0859	0.0248	0.0596	0	0	0.0613
AP003351.1	0.2639	0	0	0.1352	0	0	0	0	0	0	0	0.067	0	0	0	0	0	0	0	0	0	0	0	0	0	0	0	0	0	0	0	0	0	0	0.1732	0	0	0	0	0	0	0	0	0	0	0	0.1523	0	0
AC027514.2	0	0.1282	1.0119	0.2835	0.1649	0.2994	0.161	0.745	0.2376	0.6365	1.6024	0.5619	0	0.8691	0.561	0.3361	0.3591	0.4201	0.1129	0.4469	0.1411	1.3577	0.6385	1.3715	0.6405	0.1957	0.2186	0.1603	0.644	1.1843	0.3588	0.1835	0.4062	0.6059	1.4533	0.164	0.5567	0.4509	1.4548	0.3336	0.9686	0.1932	0.9608	0.295	0.1277	1.2272	0.479	0.4161	0.3158
LINC01561	0.162	0.0375	0	0	0	0.0877	0	0	0.2434	0	0.0361	0	0	0.0954	0.0469	0	0	0.0246	0.0661	0	0.0413	0.0497	0	0	0.1406	0	0.064	0	0	0	0.0525	0.0537	0.0892	0.1182	0	0.048	0	0	0	0	0.0473	0	0.0563	0	0	0	0.0467	0	0
AC012409.4	0	0.6561	0	0	0	1.9151	0.4118	0.4765	0.3039	0	0	0.8985	0	0.2779	1.4353	0	0.4594	0	0.5777	0	0.1804	0.4342	0.5445	1.4035	0.4096	1.0014	0.5593	1.2303	0	0	0	0.4694	1.0392	0	1.3942	0	0	1.1534	0.6203	0.4268	0.413	0	0.9832	0.3774	0	0.3924	2.451	0	0.8079
AC010320.2	0	0	0	0	0	0.2552	0.3659	0.1058	0.135	0	0.1401	0.2395	0.2223	0.0617	0.2277	0	0.102	0	0	0.1524	0.0802	0	0.1209	0.3117	0	0.1112	0	0.0911	0.0915	0	0.1019	0	0.1731	0.4591	0.1032	0.1863	0.1582	0.2562	0.4133	0.1896	0.1835	0.1098	0.1092	0.0838	0.1451	0	0.1815	0	0.0897
AC040174.1	0	0.0184	0	0.0203	0.0236	0.0215	0	0	0.017	0	0.0177	0.0201	0	0	0	0	0.0129	0	0	0	0.0101	0.0122	0	0	0	0	0	0	0	0.0485	0.0257	0	0	0	0	0.0235	0	0	0	0	0.0463	0.0277	0	0	0	0	0.0229	0	0
AC023906.5	0	0.1286	0.203	0.1422	0.1654	1.5019	1.4534	0	0.2383	1.4897	0.9892	0.8456	0.5886	0.218	0.1608	1.0116	0.3603	0.3371	0	0.538	0.0708	1.2768	0.854	1.651	0.1606	1.7671	0.6579	0.6432	0.4845	1.1881	0	0.1841	0.2037	0	1.2756	0	0.2792	0	2.189	0.6694	0.3239	0.3875	0.7711	0.4439	0.7684	0.7694	0.8009	0.2087	0.396
SP2-AS1	2.9603	2.6466	1.9865	2.3901	2.0753	2.2232	1.4181	1.8751	1.7041	1.3883	1.365	1.2375	1.7227	1.6131	1.3918	2.2841	1.4688	1.9664	2.0745	2.2047	1.6331	1.3241	1.607	1.1736	2.0149	2.1674	2.256	1.2103	1.1751	1.9162	2.799	1.3391	1.5335	1.9316	1.6916	1.9396	1.6813	1.5886	1.9527	1.5954	3.9004	0.8264	1.451	1.0766	0.9639	1.4671	3.4159	1.2567	1.6691
AL109659.2	0.2106	0.3416	0.9241	0.863	0.6275	1.0825	0.245	0.567	0.452	0.7266	0.3752	1.4968	0.6698	1.1988	0.9455	0.4477	0.2733	0.8951	0.1719	0.9524	0.0805	1.2916	0.5669	0.7307	0.4874	1.4896	1.6638	0.488	0.3676	0.5151	0.4778	0.9076	0.4637	1.5371	0.6913	0.4368	0.5825	0.8578	1.3839	0.4444	1.5972	0.5145	0.3656	0.4491	0.7287	0.8172	0.1823	0.7917	0.5408
GAU1	0.0706	0.0654	0.6193	0.1446	0.2523	0.4581	0.4926	0	0.1818	0.541	0.0629	0.3582	0.5984	0.277	0.327	0	0.229	0.1285	0	0.3191	0.0719	0.4328	0.1085	0.2798	0.1633	0.2995	0.7805	0.5723	0.0821	0.1726	0.183	0.2807	0.0518	0.412	0.1853	0	0.071	0.3449	0.4946	0.0851	0.0823	0.0985	0.098	0.2257	0.3906	0.0782	0.2443	0.1061	0.0403
AC010210.1	0.2851	0.3492	1.0127	0.2816	0.4369	0.5399	0.4028	0.2741	0.2448	0.4684	0.7075	0.5944	0.6189	0.6236	0.3716	0.3216	0.3502	0.5564	0.0332	0.3552	0.192	0.7306	0.3133	0.3835	0.3181	0.7778	0.6757	0.3067	0.4384	0.9214	1.0956	0.5671	0.2093	0.3716	0.7219	0.1689	0.3789	0.7465	1.0349	0.3806	0.5346	0.4549	0.6081	0.5753	0.5543	1.4111	0.423	0.2909	0.2092
AC022405.1	0	0	0	0	0.2036	0	0	0	0	0	0.1522	0	0	0	0	0	0	0	0	0	0	0	0	0	0	0	0	0	0	0	0	0	0	0	0	0.2024	0	0	0	0	0.1993	0	0	0	0.1576	0	0	0	0
AC007595.1	0	0	0	0	0	0	0	0	0.1567	0.2798	0	0.0926	0	0	0.2114	0	0	0	0	0.1179	0.093	0	0	0	0	0	0	0	0	0.2231	0	0	0	0	0	0	0	0	0	0.22	0	0	0	0	0	0	0	0	0
AL354833.1	0.1196	0.2356	0.2187	0.0766	0.0891	0.2265	0.2262	0.161	0.3081	0.1605	0.2798	0.3416	0.2325	0.2466	0.3118	0.1453	0.0873	0.1998	0.2685	0.2802	0.1372	0.2843	0.437	0.2372	0.173	0.275	0.2599	0.3638	0.1392	0.2377	0.3296	0.1785	0.1427	0.4584	0.6283	0.1949	0.4061	0.3411	0.2358	0.2885	0.3489	0.3966	0.1662	0.1594	0.1932	0.1989	0.2243	0.2473	0.2475
AL136090.1	0	0	0	0	0	0	0	0	0	0	0	0	0	0	0	0	0	0.2924	0	0	0	0	0	0	0	0	0	0	0	0	0	0	0	0	0	0	0.2422	0	0	0	0.281	0	0	0	0	0	0	0	0
COA6-AS1	2.6061	2.9834	3.1388	4.5538	2.9232	1.3269	2.3185	2.6824	3.0268	2.1152	3.8236	6.3031	0.8666	3.7308	2.2198	2.7928	1.6909	2.0476	3.0021	2.5747	3.9849	2.0681	2.3578	1.2155	2.838	3.0356	5.0862	2.4862	0.5351	6.3728	2.1859	3.2521	2.3625	2.4612	3.0187	1.9981	2.0043	3.9958	6.7151	3.6961	7.3324	4.2796	4.2578	1.961	1.5557	4.4184	3.0072	3.6878	2.3616
AC146507.3	0.1439	0.0667	0.8419	0.3685	0.0858	0.6228	0.7534	0.2906	0.3089	0.5516	0.5769	0.2922	0.3051	0.5649	0.5418	0.437	0.2801	0.2184	0.2936	0.4648	0.0734	0.4854	0.8854	0.1426	0.0833	0.3053	0.3411	0.5001	0.2512	0.3519	0.1866	0.3816	0.264	0.4201	0.5668	0	1.3027	0.5861	0.3782	0.6072	0.8394	0.6026	0.1999	0.0767	0.1992	0.7179	0.7473	0.2164	0.3695
AL031005.1	0.7315	1.2428	0.8915	2.8723	0.1453	0.2638	1.1347	0.4923	0.1047	0.1869	0.2172	1.609	0.8615	0.67	1.0592	0.1481	0	0.2221	0.7959	0.7088	0.3107	0.4486	0.375	0.2417	0.1411	0.1724	0	0.1412	0	0	0.158	2.5864	0.1789	0.7118	0.3201	0	0.6131	0.7945	0.4272	0	4.1247	1.0211	1.8624	0	0.4499	0	0.1407	0	0.6261
AP005131.1	0	0.0344	0.2174	0.0571	0.0443	0.1809	0.1297	0.125	0.0319	0.1709	0.2482	0.1697	0.21	0.0292	0.0646	0	0.0482	0.0564	0.0152	0.096	0	0.1481	0.1429	0.1105	0.086	0.4204	0.0587	0.0215	0.0432	0.159	0.1926	0.1232	0.0682	0.1085	0.1707	0	0.1121	0.0303	0.0976	0.0448	0.3901	0.0778	0.2064	0.099	0.1542	0.3089	0.1072	0	0.0318
AC051619.4	0.452	0.3047	0.6611	0.0631	0.4898	0.2223	0.2868	0.3042	0.2293	0.126	0.0183	0.5632	0	0.3065	0.5355	0.1248	0	0.2994	0.1006	0.6636	0.0628	0.3402	0.4108	0.4888	0.214	0.6394	0.5843	0.1428	0.2869	0.0754	0.2397	0.3269	0.3167	0.5098	0.3237	0.1217	0.124	0.5356	0.36	0.322	0.839	0.1147	0.3424	0.0657	0.0948	0.41	0.4742	0.4325	0.3986
AC092140.2	1.0151	0.6272	0.4949	0.3466	0.4033	0.1831	0.5905	0.6832	0.4357	1.0375	1.2057	2.4905	1.9129	0.5313	0.294	0.411	0.5489	1.5408	3.0371	0.9836	0.2587	0.6225	1.0409	0.6708	0.5873	0.2393	0.2673	0.98	0.7874	1.2412	0.2193	1.1216	0.1242	0.2469	1.5547	1.0024	0.5105	2.4806	2.0751	1.2238	0.7895	2.5977	1.1748	1.2625	0.4683	0.7502	0.7809	1.5263	0.8688
UBA6-AS1	1.1591	0.9489	1.5728	1.2401	1.2663	1.1357	0.8466	1.4042	1.6087	0.6417	1.2046	1.3337	1.1285	1.4509	1.3278	1.0011	0.6184	1.0556	1.5028	1.4934	1.0077	0.9517	1.1985	1.3531	0.9463	1.1659	0.875	0.7161	1.1913	1.1889	1.1353	1.3832	0.6805	1.2688	0.8961	0.6791	0.6088	1.3323	1.5345	0.9083	1.6678	1.0247	0.9927	0.8306	0.5822	1.2279	1.1815	1.5685	1.0655
AC091906.1	0.4509	0.2089	0	0.2309	0.2687	0	0	0.3034	0	0	0	0	0	0	0.2611	0	0	0.1369	0.184	0	0.1149	0.1382	0	0.4469	0	0	0	0.2612	0	0.5513	0.2922	0	0	0.329	0	0.5343	0.2267	0	0	0.2718	0	0.6293	0	0	0.208	0.2499	0.2601	0.339	0.1286
AC110792.3	3.5495	1.9189	5.1913	0.909	2.1151	5.4407	3.4412	1.9907	2.5392	3.1744	3.4253	6.6065	1.2541	2.0899	3.5978	1.7963	1.1515	2.3346	0.7241	1.1465	1.2061	3.9904	5.9144	8.2089	1.369	6.2757	4.206	4.7972	2.4091	6.1482	2.3006	5.0985	1.0854	3.8855	4.2714	1.7525	2.0824	1.9275	3.1097	3.2093	4.486	5.3674	4.1078	4.0991	5.1848	5.2464	1.024	3.1131	3.7129
LINC01346	0	0	0	0	0	0.0566	0	0	0	0	0	0	0	0.0137	0	0	0	0	0	0.0113	0	0	0.0268	0	0	0	0	0	0	0	0	0	0	0	0	0.0207	0	0	0	0	0.0203	0	0	0	0.0161	0	0	0	0.01
AC107308.1	0	0	0	0	0	0	0	0	0	0	0	0	0	0	0	0	0	0.1778	0	0	0	0	0	0	0	0	0	0	0	0	0	0	0	0	0.3844	0	0	0	0	0	0	0	0	0	0	0	0	0	0
AL359091.3	0.4615	1.2831	3.8247	2.3636	1.65	1.8309	1.6107	1.8635	2.245	0.2358	0.5481	3.6701	3.0438	2.1738	1.0692	0.9342	0.5989	1.1208	1.3808	1.7887	1.9602	1.415	2.6027	1.8296	2.492	2.611	1.7013	1.2474	1.2529	2.069	2.3929	1.4278	1.2418	2.4698	3.0292	1.0937	0.4641	1.7542	2.965	0.7418	1.0768	2.362	2.35	1.3119	0.8515	1.7053	1.7751	2.5442	1.7554
AC017101.1	0	0	0.2258	0	0	0.167	0	0	0.265	0	0	0.0784	0	0	0	0	0	0	0	0	0	0.0947	0	0.306	0	0	0	0.1788	0	0.1887	0	0	0.2266	0	0	0	0	0	0	0	0.1801	0	0	0	0	0	0	0	0
NPSR1-AS1	0	0	0.0181	0	0	0	0	0	0	0	0	0	0	0	0.0144	0	0	0	0	0	0	0.0076	0.0191	0	0	0	0	0	0	0	0.0161	0	0	0	0	0	0	0	0	0	0	0	0	0	0	0	0	0	0.0071
AC090589.3	0.4607	0.9962	5.8394	0.7865	4.5754	5.6492	2.3225	2.4804	1.9774	1.4126	5.1981	7.1715	4.1236	4.2195	3.3799	0.5595	1.1957	1.3985	0.2506	2.5792	1.3306	3.7667	5.1963	4.5662	1.5992	3.9097	5.5803	1.0674	3.0374	6.7594	2.986	4.2758	1.127	4.7068	5.0399	1.6377	2.1623	7.2549	5.1124	1.8513	8.0618	3.2153	4.052	3.4377	2.6918	6.1284	1.9492	2.7707	1.3143
AC091132.1	0	0	1.1784	0	0	0.3487	0.3749	0	0.1383	0.2471	0	0.1636	0.2277	0	0	0	0.1046	0.0978	0	0	0	0	0	0	0	0	0	0	0.1875	0	0	0.2137	0	0.9408	0	0	0	0	0	0	0	0	0	0	0.1487	0.1786	0	0	0
RMDN2-AS1	0.0537	0.0249	0.1571	0.0275	0	0.2034	0.1562	0.0362	0.0461	0.2882	0.1435	0.0409	0.0759	0.0843	0.0933	0	0.0349	0.0163	0	0.0347	0	0.2635	0.0413	0.0532	0.1243	0.152	0.297	0.0933	0.125	0.197	0.0348	0.0712	0.0985	0.0784	0.2115	0.0318	0.027	0.175	0.0941	0.0648	0.094	0.075	0.0373	0.0573	0.0496	0.268	0.062	0.0404	0.0153
AC079193.2	0.0385	0.0713	0.225	0.0394	0.0458	0.1664	0.179	0.1035	0.2971	0.1179	0.1028	0.2733	0.3805	0.151	0.245	0.0467	0.2495	0.1634	0	0.2236	0.0196	0.2122	0.1183	0.2287	0.089	0.272	0.0608	0.1782	0.0447	0.2351	0.2991	0.255	0.0847	0.1684	0.4039	0.1823	0.3481	0.2506	0.2022	0.0927	0.4487	0.2147	0.1068	0	0.071	0.5116	0.355	0.1156	0.1755
MEF2C-AS1	0.3138	0.2804	0.4262	0.3903	0.3206	0.4608	0.4824	0.4676	0.3945	0.2062	0.2097	0.4779	0.1901	0.6335	0.2597	0.2995	0.0945	0.245	0.631	0.5937	0.337	0.433	0.5688	0.2888	0.3761	0.6658	0.2656	0.3895	0.2347	0.37	0.5956	0.3121	0.4359	0.3435	0.3972	0.3054	0.4734	0.4199	0.5891	0.2567	0.4968	0.438	0.4047	0.3823	0.3205	0.4348	0.7113	0.5224	0.518
AP006545.3	0.1171	0	0.3424	0.06	0	0.0633	0.1362	0.0788	0	0	0.2086	0.0297	0.1654	0.1378	0.1356	0	0	0.1777	0	0.0378	0.0298	0.0359	0.09	0	0	0.2484	0.0925	0	0	0.1431	0	0.1552	0	0	0	0.0694	0	0.1907	0.3077	0	0.2731	0.1634	0.1626	0	0.054	0.2595	0.0675	0.088	0
AC087721.1	0	0	0	0	0	0	0	0	0	0	0	0	0	0	0	0	0	0	0	0	0	0	0	0	0	0	0	0	0	0.2264	0	0	0	0	0.4862	0	0	0	0	0	0	0	0.2572	0	0	0	0	0	0
SOS1-IT1	1.3356	1.3028	6.0654	1.224	1.5917	2.9661	2.4533	2.4599	1.3879	2.802	2.7551	2.7474	1.9869	1.8211	2.3614	0.8537	1.2314	1.1523	1.4339	1.8163	0.6091	3.7069	1.6217	3.6228	2.0333	4.0763	2.1101	1.2214	2.2082	1.4611	1.1845	1.7708	1.7023	2.9752	2.6761	1.9157	1.5553	2.5193	4.4339	2.1185	2.0501	2.0604	2.3428	0.9741	1.2321	3.1948	0.5678	2.5365	1.9652
AC039056.2	0	0.6394	2.2705	0.5301	0.6167	0.5599	1.2041	1.3931	0.2962	0.7934	0.6146	1.3134	0.2438	0.4063	0.4996	0.419	0.8954	1.4662	1.126	0.5572	0.8792	2.1156	0.5306	4.4452	0.7984	0.488	1.0901	0.9991	0.2007	0.8436	0.8944	0.9149	0.7595	0.2518	0.9058	0.2044	2.9493	0.281	1.8135	0.4159	0.4025	0.2408	1.1978	0.3678	2.3871	0.7649	0	0	0.5905
AC000068.1	0.2522	1.0907	1.1066	0.9903	0.5511	0.7277	0.7824	0.7921	0.9021	0.2578	0.5242	1.2376	1.2476	1.32	0.9495	0.7147	0.1909	0.7911	0.2744	0.7874	0.7285	0.5928	0.6465	0.4999	0.6809	0.3567	0.6641	0.3896	0.6847	0.5653	0.7084	0.836	0.3702	0.6749	0.7726	0.5479	0.7187	0.8902	1.1784	0.8615	1.5202	0.5281	0.1751	0.7617	0.4654	0.8853	0.6306	0.2528	0.5276
AL109741.1	1.3124	4.8648	9.2768	12.7705	4.1708	14.1992	14.5044	10.3042	5.2574	2.6827	2.5329	8.8822	2.7821	7.5553	1.7736	5.0474	10.7858	6.9054	9.6376	6.6407	6.4661	6.0356	11.7746	21.2453	8.0987	10.828	6.5658	10.3885	10.4338	4.8138	15.8777	4.9301	14.7675	9.8963	11.7727	4.9243	16.4986	6.4138	6.8984	10.811	1.7862	14.044	7.5938	9.3264	21.5912	5.8192	6.0574	13.4832	8.1118
AC093110.1	4.7782	14.8705	66.7527	22.0611	15.8938	42.4388	45.3006	36.2847	43.3445	18.806	16.2629	50.8256	29.0277	48.7088	49.0718	7.3624	10.4114	26.4554	3.8989	30.3592	12.3589	25.6705	66.5812	59.092	47.3654	44.1815	44.2806	58.9038	30.7836	27.2925	51.2149	56.0724	34.4899	53.5008	58.233	20.3656	42.8918	41.2436	51.1076	45.1364	16.0571	53.4556	48.1328	31.7014	40.8574	43.5604	31.5184	23.1606	31.9824
AL445493.3	4.0655	5.8227	8.3782	2.65	0.8809	5.7983	3.6548	5.7208	1.9036	3.3998	2.1399	1.7823	1.567	1.4507	7.0641	1.5711	3.3573	2.5805	1.9602	2.9843	2.3547	4.7593	3.9792	3.6631	3.4211	2.8751	5.2553	7.7065	3.4401	10.3934	15.0913	2.6952	0.6781	5.1245	5.8222	1.0948	0.5576	0.9031	5.1806	16.4854	2.8026	4.6429	3.3362	3.3488	3.7506	10.2426	3.4118	4.4455	1.8978
AL513318.1	0.1027	0.0317	0.601	0.1052	0.4898	0.5187	0.1594	0.2305	0.2646	0.21	0.061	0.3477	0.2904	0.8065	0.119	0.208	0.2222	0.2911	0.1956	0.5088	0.2444	1.134	0.8954	0.7467	0.634	0.4844	0.8657	0.3967	0.0797	0.1675	8.0792	0.1816	0.2513	0.3999	0.5844	0.4058	0.4477	0.6695	1.02	0.289	0.4794	0.8604	0.0951	0.8761	0.3159	0.2278	1.1065	0.206	0.5862
RUSC1-AS1	0.5766	1.3475	7.0031	1.0015	4.2128	4.0416	2.0708	1.8222	1.7432	1.9218	4.1091	4.5813	3.0471	5.6486	3.5576	0.6394	2.0496	1.2938	0.491	2.9636	0.7667	6.1954	2.4293	5.6157	1.8275	5.3544	3.1687	1.2778	2.5085	5.7627	3.3798	2.9251	1.2695	5.8545	4.7722	1.4259	1.2355	7.4331	7.6433	2.3272	4.4455	4.4792	2.8201	2.5923	3.0992	8.532	1.62	2.1485	1.6021
AC090945.1	0	0	0	0.4618	0	0.122	0	0	0	0	0.1004	0	0.3186	0.0885	0	0	0	0	0	0	0	0.1382	0	0.2234	0.1304	0	0	0.1306	0	0	0	0	0	0	0	0	0	0.1836	0.1975	0	0	0	0	0	0	0	0	0	0
AL162734.1	0	0	0	0	0.6691	0	0	0	0	0	0	0.57	0	0	0	0	0	0	0	0	0	0.3443	0	0	0	0	0	0	0	0.6865	0	0	0	0	0	0	0	0	0	0	0	0	0	0	0	0	0	0	0
AC124319.1	0.135	0.6255	5.133	0.2765	2.8958	0.8763	3.1408	0.3634	0.5794	2.8974	3.4871	2.6723	3.0524	1.5896	4.5347	0.9837	0.5255	0.082	0	0.7848	0.1376	3.5593	1.0381	2.6758	0.1562	2.4821	2.7725	0	0.4712	4.4562	0.175	1.0739	0.4953	1.5761	1.2405	0.16	0.9503	2.4189	4.4939	0.1627	2.9921	0.7537	2.0621	0.8634	2.1171	2.8431	0.3115	0.6089	0.2311
C1QTNF7-AS1	0.1944	0.0901	0.1421	0.2986	0.2316	0.7361	0.4523	1.1773	0.4171	0.298	0	1.1346	0.5494	1.1444	0.4503	0.2361	0.3783	0.236	0.5551	0.4395	0.644	0.7151	0.4484	0.3853	0.1125	0.6873	0.3071	0.6755	0.3392	0.4753	0.6299	0.3866	0.7845	1.4184	0.6379	0.1152	1.2707	0.9499	0.3406	0.5858	0	1.4922	0.9447	0.2072	0.5379	0.4309	0.5607	0.1461	0.8872
AL513327.2	0	0.1742	1.6492	0	0.896	0.2034	1.0933	0.253	0.3227	0.5763	1.0045	0.7632	0.5312	0.4426	0.2177	0	0.2439	0	0	0.2428	0.1916	0.6915	0	0.7451	0.2175	1.595	0.8908	0	0	1.3788	0.9745	0.4984	0	0.5486	0.4935	0.6681	0.189	1.2247	1.6466	0.6797	1.3156	0.2623	0.522	0.601	0	1.4584	0.2169	0.2826	0.4289
AC007285.1	0	0.3154	0	0	0.2028	0.1841	0	0.229	0.7304	0.2609	0.1516	0.3455	0.2405	0.1336	0.5914	0	0.2208	0.1033	0.1389	0.2198	0.0867	0.8348	0.2617	0	0	0	0	0.3943	0.198	0	0.2206	0.6769	0.3746	0.2484	0.2234	0.2016	0.1711	0	0.2982	0.4103	0.1985	0	0.2363	0	0.157	0.3773	0.1964	0	0
ITGA9-AS1	0.3886	0.4116	0.9134	0.4976	0.3198	0.6907	0.366	0.6912	0.6592	0.4823	0.3874	0.7773	0.3531	0.5883	0.4501	0.2697	0.2341	0.5056	0.4643	0.7142	0.2971	0.6922	0.619	0.7153	0.637	0.7198	0.709	0.4073	0.3822	0.526	0.6776	0.5091	0.4957	0.5334	0.7774	0.3563	0.5583	0.5954	0.7457	0.6079	0.7933	0.452	0.5461	0.3945	0.3969	0.641	0.4431	0.6051	0.6572
AP000553.9	0	0.1688	0.7991	0.0933	0.4341	0.5911	0.2119	0	0.3127	0.2792	0.3245	0.3236	0.1287	0.7864	0.211	0.2212	0	0.1659	0	0.4118	0	0.2792	0.2801	0.1805	0	1.1592	0.2877	0	0.2119	0.1113	0.118	0.2415	0.2005	0.7974	0.8368	0.1079	0.2747	1.1868	1.7551	0.2196	0.4249	0.5084	0.1265	0.0971	0.168	0.3028	0	0	0.052
DIAPH1-AS1	0	0	0.052	0.0364	0.0847	0.0769	0.0827	0	0.061	0.327	0.0317	0.0902	0.2009	0.0279	0.1029	0	0.0461	0.0432	0	0	0	0.0872	0.1093	0.0705	0	0.2514	0.2246	0.0412	0.0414	0.0869	0.0461	0	0.1304	0.1556	0.1866	0	0.1072	0	0.1246	0.0428	0.0829	0	0.0494	0	0	0.0788	0.041	0	0.0203
GATA6-AS1	2.5002	2.523	4.5098	4.2114	3.3439	3.3063	3.6197	2.8044	2.8617	2.3425	2.3261	3.5818	1.2956	3.9038	4.6018	1.3159	1.7484	2.0746	2.6068	4.1992	1.9257	2.8449	3.3328	4.7909	3.2144	3.6935	4.1696	4.3445	2.3595	5.061	3.133	4.8989	2.6299	4.0546	3.8293	1.58	2.4587	3.9825	5.1596	3.483	3.9214	3.4511	4.9381	3.139	3.3317	4.1574	2.9492	3.0073	3.281
AC111170.1	0	0.0722	0.1139	0	0	0.0843	0.5435	0.1048	0	0.1194	0.2081	0.1976	0.1101	0.0611	0.1353	0.0946	0	0.0473	0	0	0	0.2865	0.1198	0	0.1802	0.5507	0	0	0	0.1904	0.2019	0	0	0.1137	0	0	0	0.1269	0	0.0939	0.2725	0.1087	0	0.083	0	0.259	0	0	0.0444
AC007952.6	0	0	0.2894	0.0676	0.1179	0.107	0	0.1332	0.0566	0.1011	0.0588	0.1339	0.0932	0.2071	0.0573	0	0.0642	0.1401	0	0	0.0168	0.2629	0.2029	0.1961	0.0382	0.2332	0.2084	0	0.0384	0.2419	0.0427	0.1749	0.0968	0.2407	0.0866	0.0391	0.0332	0.3761	1.0978	0.0795	0.3078	0.0921	0.0916	0.1055	0.0913	0.329	0.0761	0.1487	0.0564
AL079304.1	0	0	0	0	0	0	0	0	0.0914	0	0	0	0	0	0	0	0	0	0	0	0	0	0	0	0	0	0	0	0	0	0	0	0	0	0	0	0	0	0	0	0	0	0	0	0.0982	0	0	0	0
AL353689.3	0	0	0	0	0	0	0	0	0.056	0	0	0.0331	0	0	0	0	0	0.0792	0	0.0421	0	0.04	0	0.1292	0	0	0	0	0.0759	0	0	0.0864	0.0478	0	0	0	0	0	0	0	0	0	0	0	0.0601	0	0	0	0.0372
AL109767.1	0	0	0.6857	0	0	0	0	0	0	0	0	0	0	0	0	0	0	0	0	0	0	0	0	0	0	0	0	0	0	0	0	0	0	0	0	0.1852	0	0.5092	0	0	0	0	0	0	0	0	0	0	0
MIATNB	0.8235	0.9827	2.0788	1.3519	1.3847	1.6111	0.7481	1.0173	0.8328	1.1587	1.5073	1.4945	0.9885	1.5941	1.0062	0.4521	0.4465	1.1986	0.8836	1.5084	0.9372	1.5287	0.8328	1.2522	1.005	1.9944	1.1228	0.8233	0.525	1.793	1.2722	0.6581	0.9603	1.5147	1.1551	1.1094	0.8509	1.1945	2.194	1.0335	1.8161	1.0235	1.0653	0.9861	1.0511	1.1755	0.8461	0.8989	0.9719
AC011676.2	0	0	0	0	0	0	0	0	0	0	0	0	0.64	0.1185	0	0	0	0.0916	0	0.0975	0	0	0	0.8976	0	0	0	0	0	0	0	0	0	0	0	0	0	0	0	0	0.5282	0	0	0	0.2785	0.1673	0	0	0
AC104623.1	0.1209	0.056	0	0.3096	0.0721	0.3271	0.0703	0	0.0519	0.1854	0.0539	0.0921	0.4272	0.1424	0.07	0.0734	0.0392	0.1835	0.0493	0.0781	0.0924	0.3337	0.093	0.5992	0.1399	0.2565	0.191	0.4202	0	0.2957	0.1567	0.2405	0.3106	0	0.1587	0	0.608	0.0985	0.3178	0.2187	0	0	0.1679	0.1933	0	0.2681	0	0.0909	0.069
AC093484.1	0.3696	0.1713	0.2703	0.1893	1.1012	0.7998	0.645	0.2487	0.4759	0.2833	0.9877	0.7504	0.2612	0.2901	0.3211	0	0.3597	0.4488	0.6031	0.2387	0.0942	0.4533	0	0.3663	0.4276	1.0455	0.5839	0.2141	0	0	0.2395	0.9801	0.4068	0.8091	0.2426	0.4379	0.5576	0.301	0.3238	0.6683	0	0.7738	0	0.9849	0.5114	0.8194	0.4265	0	0.3163
AC010768.1	0	0	0	0	0	0	0	0	0.1394	0	0	0.0824	0	0	0	0	0	0.0986	0	0	0	0	0	0	0	0	0	0	0	0	0	0.2152	0	0	0.2131	0	0	0	0	0	0	0	0	0	0	0.18	0	0	0
AC093752.2	0.1538	0	0.225	0.1576	0	0.1664	0.179	0	0	0	0.4111	0.3904	0.8696	0.2415	0.0891	0	0.0998	0.0934	0.1255	0.2981	0.0784	0.1887	0	0	0	0	0	0	0	0.3762	0	0	0.2258	0	0.2019	0	0	0	0	0.5564	0.3589	0.2147	0	0	0	0.3411	0	0	0.1755
AC092745.4	0.8637	0.5503	0.6316	0.4976	0.6433	0.2336	0.3454	0.3269	0.278	0.4552	0.601	0.4932	0.7247	0.8051	0.4064	0.8851	0.1226	0.1639	0.0881	0.7148	0.5778	0.2648	0.7887	0.535	0.1561	0.4581	1.1513	0.1563	0.3454	0.528	0.8397	0.9304	0.3169	0.5121	0.2834	0.4157	0.2443	1.407	0.7093	0.8459	0.5667	0.4144	0.5247	0.2302	0.2988	1.4361	0.4983	0.6493	0.6006
AL021707.4	0.215	0.3985	2.5154	0.6607	0.5124	0.9305	0.7504	1.1575	0.5537	0.3296	1.1491	2.0735	1.5192	1.6878	1.9924	0	0.279	0.6526	0	0.9722	0.2192	1.582	0.992	1.2785	0	0	1.019	0.2491	0.2501	1.8401	1.3934	1.1402	0.3156	2.5103	0.5645	0.5095	0	2.4517	1.5068	0.2592	1.7557	1.8005	0.2986	1.1459	0.595	1.6683	0.2481	0.9697	0.9813
FOXO6-AS1	0.2237	0.2073	0.9816	0.2292	1.5998	0.9682	0.5206	0.3011	0.1921	0.343	0.1993	1.2492	0.3162	0.7025	1.9437	0	0	1.0866	0	0.1445	0.4561	1.6463	0.6882	0	0.2589	1.2658	1.0604	0.2592	0.5206	1.6412	0	0.2966	0.9851	1.9592	2.3496	0	0.675	5.1025	1.176	0	1.305	0.9368	0.3107	0.477	0	0.744	1.0326	0.6727	0.6382
LINC00484	0.1227	0.0568	0.1196	0.0838	0.0975	0.0885	0.0952	0.0275	0.158	0.2194	0.0729	0.1764	0.2023	0.0642	0.1303	0.0745	0.1194	0.0869	0.0167	0.1717	0.1563	0.0878	0.283	0.2027	0.071	0.1446	0.323	0.1895	0.1427	0.075	0.1325	0.1356	0.12	0.4178	0.3221	0.0727	0.0617	0.1999	0.1075	0.0986	0.1908	0.1142	0.142	0.218	0.0755	0.272	0.118	0.0922	0.175
LINC02398	0.2045	0.1895	0	0	0	0	0	0.2753	0	0	0	0.5191	0	0.9633	0	0	0.1327	0.4967	0	0.1321	0.2085	0.3762	0.3146	0	0.4733	1.1571	0	0	0	0.5001	0.7953	0	0.3002	0	0	0	0.2057	0	0.3583	0.4931	0	0.5709	0.284	0	0	0	0.236	0	0.2334
LINC01410	0.2993	0.7727	2.2825	0.5913	1.5033	0.9947	0.771	0.6906	0.9727	0.5572	2.7233	1.2046	1.5108	1.1917	1.5355	0.9088	1.8033	0.9346	0.9595	1.0772	1.1333	1.1668	0.3617	0.8476	1.1874	0.8165	0.912	0.421	0.9203	1.2547	0.4988	0.8787	0.706	1.0921	0.4491	1.1906	0.7956	0.6966	2.0228	1.2371	0.9478	0.9549	1.3954	1.0711	0.8678	2.0619	0.5181	0.7715	0.6953
RPS6KA2-IT1	0	1.1287	1.5586	0.4678	0.3629	1.3177	4.2507	1.4344	0.7841	3.2677	0.4068	1.1592	1.291	0.8366	0.1764	0.5547	1.778	1.5713	0.3727	0.7867	0.6984	1.1203	1.4049	1.5089	1.4092	2.3686	0.9621	1.9399	0.8856	1.303	1.7761	0.6056	1.8993	1.3332	5.7958	0.5412	2.6029	0.496	0	2.2024	1.0656	2.3375	0.6343	1.2983	7.3033	0.3375	0.7027	1.1445	2.3453
AC008180.3	0	0	0	0	0	0	0	0	0	0	0	0	0	0	0	0	0.026	0	0.0328	0	0	0.0246	0	0	0	0	0	0	0	0	0	0	0.0295	0	0	0	0	0	0.1407	0	0	0	0	0	0	0	0	0.0604	0
AC013267.1	0.0488	0	0.1426	0.0499	0	0	0	0	0.0419	0.0747	0.0434	0.0742	0	0.0383	0.0847	0.0592	0	0.0296	0	0.0315	0	0	0	0	0	0	0	0	0	0.0596	0.1896	0.0646	0	0.0712	0.128	0	0	0.1588	0	0	0	0.1361	0	0	0	0	0	0	0.0278
AC040963.1	0	0	0	0	0	0	0	0	0	0	0	0.0342	0	0.185	0.0195	0	0	0	0.0549	0	0	0	0	0	0	0	0	0.039	0	0	0	0	0	0	0	0	0	0	0.059	0	0.0393	0	0.0467	0	0	0	0	0	0
AC127024.2	0.986	0	0.5768	0.303	0	0.1067	0.3441	0	0.0846	0.6047	0.3513	0.6506	0.418	0.387	0.1142	0	0.1919	0.1197	0.0805	0.0637	0	0.5442	0	0	0.1141	0.4184	0	0.3427	0.1147	0.8439	0.2556	0.6536	0.1447	0	0.3883	0.1168	0.0992	0.4819	0.691	0.1189	0.5751	0.2753	0.5477	0.3153	0.1819	1.093	0	0.4447	0.0563
AC023790.2	0.0734	0.17	0.4292	0.263	0.1312	0.3175	0.2134	0.2962	0.0945	0.3937	0.2287	0.3165	0.3629	0.4032	0.2762	0.2673	0.119	0.2227	0.0299	0.0948	0.187	0.2924	0.1693	0.3636	0.1273	0.2594	0.1739	0.17	0.0854	0.2243	0.3329	0.4377	0.2423	0.2142	0.3371	0.2608	0.332	0.1793	0.5785	0.2211	0.3423	0	0.2547	0.1564	0.0338	0.244	0.127	0.1103	0.293
C9orf139	0.1766	0.131	1.5243	0.1809	0.6947	1.5863	0.1644	0.3804	0.5611	0.2708	0.3776	0.6277	0.2497	0.4715	0.2762	0.6007	0.2751	0.2359	0.3027	0.5363	0.1891	0.26	0.6521	0.3151	0.2248	0.8745	0.3628	0.1432	0.3288	1.2527	0.1832	0.1639	0.5704	1.4696	0.3247	0.5651	0.4264	1.0935	0.8047	0.2768	0.474	0.3945	0.9813	0.3578	0.3422	0.6462	0.1631	0.2922	0.2419
AC114781.2	0	0	0.3272	0.4583	0.5333	0.4841	0.5206	0.3011	0.1921	0.686	0.7972	0.9085	2.2133	0.7025	1.0366	0	1.0161	0.6792	0	0.8671	0.9123	0.9603	0.6882	0.4435	0	0.9493	1.0604	0	1.3015	1.3677	0.87	0.5933	0.1642	0.9796	0.2937	0.5302	0.225	0.7289	1.176	0.8091	0.261	2.4982	0.3107	0.7155	0.6192	1.736	0.2582	0	0.2553
AC005070.3	1.9322	0.5248	2.2412	0.8531	0.8337	1.7301	0.6589	1.3003	1.0581	0.7661	0.8902	1.4712	0.8004	1.6215	1.1191	0.2023	0.3891	0.9708	0.3262	1.1836	0.6282	1.6547	1.4347	1.849	1.3106	1.5549	1.2632	1.4279	0.6201	1.6292	1.9001	1.6784	0.6601	1.6045	1.793	1.1053	0.6031	2.5507	2.5099	0.6426	1.9043	1.4415	1.1103	0.6747	0.9835	1.7726	0.9226	1.2522	1.3875
LINC01352	1.5577	0.2547	1.6081	1.5956	1.5288	4.3621	1.9188	1.85	2.2024	1.2643	0.4081	4	0.3885	2.3738	2.1759	0.6677	1.0107	1.5577	1.5701	9.7072	1.8214	1.3485	7.3284	4.5408	2.7566	4.9249	2.8953	1.9106	2.8784	2.9128	4.0384	1.5794	5.7829	6.018	1.8043	2.3886	3.0411	4.6274	6.743	1.8778	1.8172	7.8018	6.9986	1.5628	0.7608	1.2189	2.9605	2.2042	5.1234
[truncated: 2,074 more rows]
[truncated: 551 more columns]
