# Supplementary material for: Immune infiltration and drug treatment response of angiogenesis-related LncRNA in lung adenocarcinoma
Source: Medicine (Baltimore). 2025 Jul 4;104(27):e42958. doi: 10.1097/MD.0000000000042958 (PMC12237316; doi:10.1097/MD.0000000000042958)
Supplement: Supplementary file 3 [file medi-104-e42958-s003.xlsx]

## Sheet: supplementary 2
Covariates	Type	Total	Test	Train	Pvalue
Age	<=65	239(47.14%)	126(49.8%)	113(44.49%)	0.2625
	>65	258(50.89%)	122(48.22%)	136(53.54%)
Gender	FEMALE	272(53.65%)	135(53.36%)	137(53.94%)	0.9671
	MALE	235(46.35%)	118(46.64%)	117(46.06%)
Stage	Stage I	272(53.65%)	135(53.36%)	137(53.94%)	0.741
	Stage II	120(23.67%)	61(24.11%)	59(23.23%)
	Stage III	81(15.98%)	37(14.62%)	44(17.32%)
	Stage IV	26(5.13%)	15(5.93%)	11(4.33%)
T	T1	169(33.33%)	83(32.81%)	86(33.86%)	0.7131
	T2	271(53.45%)	139(54.94%)	132(51.97%)
	T3	45(8.88%)	19(7.51%)	26(10.24%)
	T4	19(3.75%)	10(3.95%)	9(3.54%)
M	M0	338(66.67%)	167(66.01%)	171(67.32%)	0.6681
	M1	25(4.93%)	14(5.53%)	11(4.33%)
N	N0	327(64.5%)	167(66.01%)	160(62.99%)	0.4156
	N1	95(18.74%)	47(18.58%)	48(18.9%)
	N2	71(14%)	32(12.65%)	39(15.35%)
	N3	2(0.39%)	2(0.79%)	0(0%)
